# Supplementary material for: Transcriptomic analyses show that 24-epibrassinolide (EBR) promotes cold tolerance in cotton seedlings
Source: PLoS One. 2021 Feb 1;16(2):e0245070. doi: 10.1371/journal.pone.0245070 (PMC7850480; doi:10.1371/journal.pone.0245070)
Supplement: S1 Table — (XLS) [file pone.0245070.s001.xls]

## Sheet: Sheet1
S1 Table. GO analysis of the DEGs regulated by the Cold+water and Cold+EBR treatments.
Type	GO ID	Description	out (614)	All (12342)	p-value	corrected p-value	Genes
CC	GO:0005737	cytoplasm	194	3032	3.14091e-05	0.0075696	Gh_A01G0271;Gh_A01G0305;Gh_A01G0457;Gh_A01G0558;Gh_A01G1097;Gh_A01G1506;Gh_A01G1521;Gh_A01G1870;Gh_A01G2021;Gh_A01G2156;Gh_A02G0260;Gh_A02G0326;Gh_A02G0394;Gh_A02G0909;Gh_A02G1051;Gh_A03G0056;Gh_A03G1795;Gh_A03G1973;Gh_A04G0303;Gh_A04G0671;Gh_A04G1049;Gh_A05G0198;Gh_A05G0671;Gh_A05G0673;Gh_A05G0713;Gh_A05G0720;Gh_A05G1073;Gh_A05G1083;Gh_A05G1271;Gh_A05G1494;Gh_A05G1499;Gh_A05G2819;Gh_A06G0046;Gh_…
CC	GO:0000151	ubiquitin ligase complex	27	260	0.000237204	0.0285831	Gh_A01G1078;Gh_A01G1463;Gh_A03G2115;Gh_A04G0474;Gh_A04G0476;Gh_A06G1172;Gh_A09G0943;Gh_A10G0820;Gh_A11G0518;Gh_A11G0799;Gh_A11G3090;Gh_A13G0256;Gh_D02G0719;Gh_D02G1367;Gh_D04G0273;Gh_D04G0881;Gh_D04G0882;Gh_D06G0744;Gh_D06G1459;Gh_D09G0869;Gh_D09G0975;Gh_D10G0399;Gh_D10G2088;Gh_D11G0602;Gh_D11G1714;Gh_D12G2576;Gh_D13G0273
CC	GO:0044424	intracellular part	361	6652	0.00690087	0.417667	Gh_A01G0271;Gh_A01G0305;Gh_A01G0457;Gh_A01G0558;Gh_A01G0745;Gh_A01G0796;Gh_A01G1078;Gh_A01G1097;Gh_A01G1463;Gh_A01G1506;Gh_A01G1521;Gh_A01G1870;Gh_A01G1886;Gh_A01G2021;Gh_A01G2156;Gh_A02G0260;Gh_A02G0326;Gh_A02G0394;Gh_A02G0909;Gh_A02G1051;Gh_A02G1057;Gh_A02G1237;Gh_A02G1428;Gh_A02G1510;Gh_A03G0056;Gh_A03G0298;Gh_A03G0303;Gh_A03G0335;Gh_A03G0581;Gh_A03G0582;Gh_A03G0694;Gh_A03G0940;Gh_A03G1795;Gh_…
CC	GO:0044450	microtubule organizing center part	4	17	0.00859417	0.417667	Gh_A10G0220;Gh_A11G0858;Gh_D06G2184;Gh_D12G1115
CC	GO:0005622	intracellular	402	7528	0.0106033	0.417667	Gh_A01G0271;Gh_A01G0305;Gh_A01G0457;Gh_A01G0558;Gh_A01G0605;Gh_A01G0745;Gh_A01G0796;Gh_A01G1078;Gh_A01G1097;Gh_A01G1463;Gh_A01G1506;Gh_A01G1521;Gh_A01G1870;Gh_A01G1886;Gh_A01G2021;Gh_A01G2156;Gh_A02G0260;Gh_A02G0326;Gh_A02G0394;Gh_A02G0909;Gh_A02G1051;Gh_A02G1057;Gh_A02G1237;Gh_A02G1428;Gh_A02G1510;Gh_A02G1717;Gh_A02G1804;Gh_A02G1809;Gh_A03G0056;Gh_A03G0298;Gh_A03G0303;Gh_A03G0335;Gh_A03G0581;Gh_…
CC	GO:0009654	photosystem II oxygen evolving complex	7	51	0.0125712	0.417667	Gh_A05G3061;Gh_A10G0605;Gh_A13G1559;Gh_D04G0584;Gh_D10G1053;Gh_D13G1497;Gh_D13G1896
CC	GO:0005846	nuclear cap binding complex	2	4	0.0138645	0.417667	Gh_A13G1882;Gh_D13G2269
CC	GO:0034518	RNA cap binding complex	2	4	0.0138645	0.417667	Gh_A13G1882;Gh_D13G2269
CC	GO:1990234	transferase complex	33	451	0.0169679	0.419411	Gh_A01G1078;Gh_A01G1463;Gh_A03G2115;Gh_A04G0474;Gh_A04G0476;Gh_A05G0198;Gh_A05G2192;Gh_A06G1172;Gh_A09G0943;Gh_A10G0820;Gh_A11G0518;Gh_A11G0799;Gh_A11G3090;Gh_A13G0256;Gh_D02G0719;Gh_D02G1367;Gh_D04G0166;Gh_D04G0273;Gh_D04G0881;Gh_D04G0882;Gh_D06G0744;Gh_D06G1459;Gh_D08G0824;Gh_D09G0869;Gh_D09G0975;Gh_D10G0399;Gh_D10G2088;Gh_D11G0602;Gh_D11G1714;Gh_D12G2052;Gh_D12G2576;Gh_D13G0273;XLOC_046395
CC	GO:0005815	microtubule organizing center	5	31	0.0174029	0.419411	Gh_A10G0220;Gh_A11G0858;Gh_D05G0770;Gh_D06G2184;Gh_D12G1115
CC	GO:0000930	gamma-tubulin complex	2	5	0.0223499	0.424235	Gh_A11G0858;Gh_D12G1115
CC	GO:0030904	retromer complex	3	13	0.024114	0.424235	Gh_A08G0898;Gh_A09G1005;Gh_D08G2722
CC	GO:0005623	cell	415	7880	0.0257195	0.424235	Gh_A01G0271;Gh_A01G0305;Gh_A01G0457;Gh_A01G0558;Gh_A01G0605;Gh_A01G0745;Gh_A01G0796;Gh_A01G1078;Gh_A01G1097;Gh_A01G1463;Gh_A01G1506;Gh_A01G1521;Gh_A01G1870;Gh_A01G1886;Gh_A01G1979;Gh_A01G2021;Gh_A01G2156;Gh_A02G0260;Gh_A02G0326;Gh_A02G0394;Gh_A02G0909;Gh_A02G1051;Gh_A02G1057;Gh_A02G1237;Gh_A02G1428;Gh_A02G1510;Gh_A02G1717;Gh_A02G1804;Gh_A02G1809;Gh_A03G0056;Gh_A03G0298;Gh_A03G0303;Gh_A03G0335;Gh_…
CC	GO:0044464	cell part	415	7880	0.0257195	0.424235	Gh_A01G0271;Gh_A01G0305;Gh_A01G0457;Gh_A01G0558;Gh_A01G0605;Gh_A01G0745;Gh_A01G0796;Gh_A01G1078;Gh_A01G1097;Gh_A01G1463;Gh_A01G1506;Gh_A01G1521;Gh_A01G1870;Gh_A01G1886;Gh_A01G1979;Gh_A01G2021;Gh_A01G2156;Gh_A02G0260;Gh_A02G0326;Gh_A02G0394;Gh_A02G0909;Gh_A02G1051;Gh_A02G1057;Gh_A02G1237;Gh_A02G1428;Gh_A02G1510;Gh_A02G1717;Gh_A02G1804;Gh_A02G1809;Gh_A03G0056;Gh_A03G0298;Gh_A03G0303;Gh_A03G0335;Gh_…
CC	GO:0019898	extrinsic component of membrane	7	59	0.0264047	0.424235	Gh_A05G3061;Gh_A10G0605;Gh_A13G1559;Gh_D04G0584;Gh_D10G1053;Gh_D13G1497;Gh_D13G1896
CC	GO:0008290	F-actin capping protein complex	2	6	0.0324305	0.457492	Gh_A11G2432;Gh_D05G2346
CC	GO:0071203	WASH complex	2	6	0.0324305	0.457492	Gh_A11G2432;Gh_D05G2346
CC	GO:0042651	thylakoid membrane	7	63	0.0361929	0.457492	Gh_A05G3061;Gh_A10G0605;Gh_A13G1559;Gh_D04G0584;Gh_D10G1053;Gh_D13G1497;Gh_D13G1896
CC	GO:0005905	coated pit	4	26	0.0379661	0.457492	Gh_A06G0046;Gh_A11G0267;Gh_D03G1631;Gh_D11G0286
CC	GO:0030132	clathrin coat of coated pit	4	26	0.0379661	0.457492	Gh_A06G0046;Gh_A11G0267;Gh_D03G1631;Gh_D11G0286
CC	GO:0005759	mitochondrial matrix	3	16	0.0422892	0.485319	Gh_A10G2009;Gh_D04G0620;Gh_D10G2320
CC	GO:0005786	signal recognition particle, endoplasmic reticulum targeting	1	1	0.0497488	0.519631	Gh_D02G1087
CC	GO:0098589	membrane region	4	29	0.0537166	0.519631	Gh_A06G0046;Gh_A11G0267;Gh_D03G1631;Gh_D11G0286
CC	GO:1902494	catalytic complex	44	692	0.0550058	0.519631	Gh_A01G1078;Gh_A01G1463;Gh_A03G2115;Gh_A04G0474;Gh_A04G0476;Gh_A05G0198;Gh_A05G2192;Gh_A05G3061;Gh_A06G1172;Gh_A09G0943;Gh_A09G1974;Gh_A10G0605;Gh_A10G0820;Gh_A11G0518;Gh_A11G0799;Gh_A11G3090;Gh_A13G0256;Gh_A13G1559;Gh_A13G1963;Gh_D02G0343;Gh_D02G0719;Gh_D02G1367;Gh_D04G0166;Gh_D04G0273;Gh_D04G0584;Gh_D04G0881;Gh_D04G0882;Gh_D05G0445;Gh_D06G0744;Gh_D06G1459;Gh_D08G0824;Gh_D09G0869;Gh_D09G0975;Gh_…
CC	GO:0030131	clathrin adaptor complex	5	42	0.0559685	0.519631	Gh_A06G0046;Gh_A11G0267;Gh_A12G1333;Gh_D03G1631;Gh_D11G0286
CC	GO:0031012	extracellular matrix	3	19	0.0656028	0.519631	Gh_A11G0245;Gh_D11G0260;Gh_D12G0473
CC	GO:0005643	nuclear pore	7	73	0.0702278	0.519631	Gh_A03G0940;Gh_A07G0302;Gh_A10G0614;Gh_D08G2357;Gh_D10G0786;Gh_D11G3118;Gh_D12G1572
CC	GO:0033180	proton-transporting V-type ATPase, V1 domain	3	20	0.0744361	0.519631	Gh_D03G0512;Gh_D11G0674;Gh_D13G1625
CC	GO:0005635	nuclear envelope	7	75	0.0787474	0.519631	Gh_A03G0940;Gh_A07G0302;Gh_A10G0614;Gh_D08G2357;Gh_D10G0786;Gh_D11G3118;Gh_D12G1572
CC	GO:0000221	vacuolar proton-transporting V-type ATPase, V1 domain	2	10	0.0853229	0.519631	Gh_D03G0512;Gh_D13G1625
CC	GO:1990204	oxidoreductase complex	8	92	0.0869495	0.519631	Gh_A05G3061;Gh_A10G0605;Gh_A13G1559;Gh_D02G0343;Gh_D04G0584;Gh_D10G1053;Gh_D13G1497;Gh_D13G1896
CC	GO:0005657	replication fork	1	2	0.0970265	0.519631	Gh_D04G0166
CC	GO:0005663	DNA replication factor C complex	1	2	0.0970265	0.519631	Gh_D04G0166
CC	GO:0009360	DNA polymerase III complex	1	2	0.0970265	0.519631	Gh_D04G0166
CC	GO:0019028	viral capsid	1	2	0.0970265	0.519631	Gh_A02G1095
CC	GO:0030122	AP-2 adaptor complex	1	2	0.0970265	0.519631	Gh_A06G0046
CC	GO:0030128	clathrin coat of endocytic vesicle	1	2	0.0970265	0.519631	Gh_A06G0046
CC	GO:0030139	endocytic vesicle	1	2	0.0970265	0.519631	Gh_A06G0046
CC	GO:0030666	endocytic vesicle membrane	1	2	0.0970265	0.519631	Gh_A06G0046
CC	GO:0030669	clathrin-coated endocytic vesicle membrane	1	2	0.0970265	0.519631	Gh_A06G0046
CC	GO:0032300	mismatch repair complex	1	2	0.0970265	0.519631	Gh_D12G1322
CC	GO:0032389	MutLalpha complex	1	2	0.0970265	0.519631	Gh_D12G1322
CC	GO:0042575	DNA polymerase complex	1	2	0.0970265	0.519631	Gh_D04G0166
CC	GO:0045334	clathrin-coated endocytic vesicle	1	2	0.0970265	0.519631	Gh_A06G0046
CC	GO:1990391	DNA repair complex	1	2	0.0970265	0.519631	Gh_D12G1322
CC	GO:0012505	endomembrane system	32	512	0.107801	0.564784	Gh_A02G1051;Gh_A03G0940;Gh_A03G1795;Gh_A04G1049;Gh_A06G0046;Gh_A06G0725;Gh_A06G1921;Gh_A07G0302;Gh_A08G0898;Gh_A08G2013;Gh_A09G1005;Gh_A10G0614;Gh_A11G0267;Gh_A11G2485;Gh_D03G0651;Gh_D03G1631;Gh_D04G1254;Gh_D04G1624;Gh_D05G0824;Gh_D06G0846;Gh_D06G1968;Gh_D08G2357;Gh_D08G2405;Gh_D08G2722;Gh_D10G0786;Gh_D10G1853;Gh_D11G0286;Gh_D11G2806;Gh_D11G3118;Gh_D12G1572;Gh_D12G2052;Gh_Sca006224G01
CC	GO:0008352	katanin complex	2	12	0.117296	0.596822	Gh_A10G0220;Gh_D06G2184
CC	GO:0009536	plastid	9	115	0.118869	0.596822	Gh_A05G1494;Gh_A06G1315;Gh_D05G1665;Gh_D06G1644;XLOC_005867;XLOC_018184;XLOC_021093;XLOC_030473;XLOC_035747
CC	GO:0000776	kinetochore	1	3	0.141956	0.67081	Gh_D05G0659
CC	GO:0019012	virion	1	3	0.141956	0.67081	Gh_A02G1095
CC	GO:0044423	virion part	1	3	0.141956	0.67081	Gh_A02G1095
CC	GO:0030118	clathrin coat	5	60	0.177352	0.82187	Gh_A06G0046;Gh_A11G0267;Gh_A12G1333;Gh_D03G1631;Gh_D11G0286
CC	GO:0044444	cytoplasmic part	133	2486	0.180743	0.82187	Gh_A01G0558;Gh_A01G1097;Gh_A01G1870;Gh_A01G2021;Gh_A02G0326;Gh_A02G0909;Gh_A02G1051;Gh_A03G0056;Gh_A03G1795;Gh_A03G1973;Gh_A04G0671;Gh_A04G1049;Gh_A05G0198;Gh_A05G0671;Gh_A05G0673;Gh_A05G0713;Gh_A05G0720;Gh_A05G1073;Gh_A05G1271;Gh_A05G1494;Gh_A06G0046;Gh_A06G0725;Gh_A06G0861;Gh_A06G1315;Gh_A06G1457;Gh_A06G1680;Gh_A06G1921;Gh_A06G2049;Gh_A07G0867;Gh_A07G1337;Gh_A08G0444;Gh_A08G0516;Gh_A08G0763;Gh_…
CC	GO:0016604	nuclear body	1	4	0.184653	0.822516	XLOC_047305
CC	GO:0016471	vacuolar proton-transporting V-type ATPase complex	2	16	0.187711	0.822516	Gh_D03G0512;Gh_D13G1625
CC	GO:0016272	prefoldin complex	2	17	0.206138	0.88713	Gh_D01G0176;Gh_D13G1098
CC	GO:0030119	AP-type membrane coat adaptor complex	5	64	0.212342	0.897796	Gh_A06G0046;Gh_A11G0267;Gh_A12G1333;Gh_D03G1631;Gh_D11G0286
CC	GO:0016021	integral component of membrane	110	2068	0.229994	0.955664	Gh_A01G0050;Gh_A01G0102;Gh_A01G1485;Gh_A01G2042;Gh_A01G2116;Gh_A02G0028;Gh_A02G0727;Gh_A02G1100;Gh_A02G1716;Gh_A03G0137;Gh_A03G0256;Gh_A03G1574;Gh_A03G1721;Gh_A03G1959;Gh_A04G1199;Gh_A05G0593;Gh_A05G0919;Gh_A05G1862;Gh_A05G2472;Gh_A05G2805;Gh_A05G3295;Gh_A05G3615;Gh_A05G3980;Gh_A06G0360;Gh_A06G1672;Gh_A06G1921;Gh_A06G1937;Gh_A07G0341;Gh_A07G0370;Gh_A07G1337;Gh_A08G0413;Gh_A08G0785;Gh_A08G1071;Gh_…
CC	GO:0015934	large ribosomal subunit	6	84	0.239436	0.978036	Gh_A05G0671;Gh_A05G0673;Gh_A13G1934;Gh_D05G0817;Gh_D05G0819;Gh_D07G0482
CC	GO:0005773	vacuole	2	20	0.262248	0.993327	Gh_D03G0512;Gh_D13G1625
CC	GO:0005774	vacuolar membrane	2	20	0.262248	0.993327	Gh_D03G0512;Gh_D13G1625
CC	GO:0044437	vacuolar part	2	20	0.262248	0.993327	Gh_D03G0512;Gh_D13G1625
CC	GO:0005674	transcription factor TFIIF complex	1	6	0.263788	0.993327	Gh_A05G2192
CC	GO:0031519	PcG protein complex	1	6	0.263788	0.993327	Gh_D11G1949
CC	GO:0005886	plasma membrane	6	90	0.290505	1	Gh_A01G1979;Gh_A06G0046;Gh_A11G0267;Gh_D03G1631;Gh_D08G0824;Gh_D11G0286
CC	GO:0000139	Golgi membrane	6	92	0.308022	1	Gh_A06G1921;Gh_A08G2013;Gh_D05G0824;Gh_D06G1968;Gh_D08G2405;Gh_Sca006224G01
CC	GO:0005741	mitochondrial outer membrane	4	57	0.314899	1	Gh_A01G2021;Gh_A08G0763;Gh_A13G2118;Gh_D02G1942
CC	GO:0031968	organelle outer membrane	4	57	0.314899	1	Gh_A01G2021;Gh_A08G0763;Gh_A13G2118;Gh_D02G1942
CC	GO:0043228	non-membrane-bounded organelle	110	2115	0.316066	1	Gh_A01G0558;Gh_A01G0745;Gh_A01G1886;Gh_A02G0326;Gh_A02G0909;Gh_A03G0056;Gh_A03G0303;Gh_A03G0335;Gh_A03G0694;Gh_A03G1973;Gh_A04G0195;Gh_A05G0626;Gh_A05G0671;Gh_A05G0673;Gh_A05G0713;Gh_A05G0720;Gh_A05G0850;Gh_A05G1271;Gh_A05G3445;Gh_A06G0481;Gh_A06G1457;Gh_A06G1680;Gh_A06G2049;Gh_A07G0867;Gh_A07G1943;Gh_A08G0444;Gh_A08G0516;Gh_A08G1859;Gh_A09G0401;Gh_A09G0436;Gh_A09G0549;Gh_A09G1914;Gh_A09G1915;Gh_…
CC	GO:0043232	intracellular non-membrane-bounded organelle	110	2115	0.316066	1	Gh_A01G0558;Gh_A01G0745;Gh_A01G1886;Gh_A02G0326;Gh_A02G0909;Gh_A03G0056;Gh_A03G0303;Gh_A03G0335;Gh_A03G0694;Gh_A03G1973;Gh_A04G0195;Gh_A05G0626;Gh_A05G0671;Gh_A05G0673;Gh_A05G0713;Gh_A05G0720;Gh_A05G0850;Gh_A05G1271;Gh_A05G3445;Gh_A06G0481;Gh_A06G1457;Gh_A06G1680;Gh_A06G2049;Gh_A07G0867;Gh_A07G1943;Gh_A08G0444;Gh_A08G0516;Gh_A08G1859;Gh_A09G0401;Gh_A09G0436;Gh_A09G0549;Gh_A09G1914;Gh_A09G1915;Gh_…
CC	GO:0044435	plastid part	2	23	0.318448	1	XLOC_018184;XLOC_035747
CC	GO:0016602	CCAAT-binding factor complex	3	40	0.320448	1	Gh_A01G0796;Gh_D01G0824;Gh_D11G2928
CC	GO:0009523	photosystem II	7	112	0.323151	1	Gh_A05G3061;Gh_A10G0605;Gh_A13G1559;Gh_D04G0584;Gh_D10G1053;Gh_D13G1497;Gh_D13G1896
CC	GO:0098797	plasma membrane protein complex	5	76	0.327138	1	Gh_A06G0046;Gh_A11G0267;Gh_D03G1631;Gh_D08G0824;Gh_D11G0286
CC	GO:0008250	oligosaccharyltransferase complex	1	8	0.335254	1	Gh_D12G2052
CC	GO:0009538	photosystem I reaction center	2	24	0.336991	1	Gh_A07G0818;Gh_D07G0878
CC	GO:0044459	plasma membrane part	5	79	0.357048	1	Gh_A06G0046;Gh_A11G0267;Gh_D03G1631;Gh_D08G0824;Gh_D11G0286
CC	GO:0005829	cytosol	3	43	0.361899	1	Gh_A05G0198;Gh_A13G1963;XLOC_074648
CC	GO:0044445	cytosolic part	3	43	0.361899	1	Gh_A05G0198;Gh_A13G1963;XLOC_074648
CC	GO:0044431	Golgi apparatus part	7	117	0.36395	1	Gh_A06G1921;Gh_A08G2013;Gh_D04G1254;Gh_D05G0824;Gh_D06G1968;Gh_D08G2405;Gh_Sca006224G01
CC	GO:0005801	cis-Golgi network	2	26	0.373582	1	Gh_A06G1921;Gh_D06G1968
CC	GO:0033178	proton-transporting two-sector ATPase complex, catalytic domain	6	101	0.388416	1	Gh_A08G1006;Gh_D01G0918;Gh_D03G0512;Gh_D11G0674;Gh_D13G1625;Gh_Sca035444G01
CC	GO:0031224	intrinsic component of membrane	112	2193	0.393677	1	Gh_A01G0050;Gh_A01G0102;Gh_A01G1485;Gh_A01G2042;Gh_A01G2116;Gh_A02G0028;Gh_A02G0727;Gh_A02G1100;Gh_A02G1716;Gh_A03G0137;Gh_A03G0256;Gh_A03G1574;Gh_A03G1721;Gh_A03G1959;Gh_A04G1199;Gh_A05G0593;Gh_A05G0919;Gh_A05G1862;Gh_A05G2472;Gh_A05G2805;Gh_A05G3295;Gh_A05G3615;Gh_A05G3980;Gh_A06G0360;Gh_A06G1672;Gh_A06G1921;Gh_A06G1937;Gh_A07G0341;Gh_A07G0370;Gh_A07G1337;Gh_A08G0413;Gh_A08G0785;Gh_A08G1071;Gh_…
CC	GO:0005732	small nucleolar ribonucleoprotein complex	1	10	0.399793	1	XLOC_047305
CC	GO:0005971	ribonucleoside-diphosphate reductase complex	1	10	0.399793	1	Gh_D02G0343
CC	GO:0005794	Golgi apparatus	7	122	0.405104	1	Gh_A06G1921;Gh_A08G2013;Gh_D04G1254;Gh_D05G0824;Gh_D06G1968;Gh_D08G2405;Gh_Sca006224G01
CC	GO:0005840	ribosome	61	1187	0.413086	1	Gh_A01G0558;Gh_A02G0326;Gh_A02G0909;Gh_A03G0056;Gh_A03G1973;Gh_A05G0671;Gh_A05G0673;Gh_A05G0713;Gh_A05G0720;Gh_A05G1271;Gh_A06G1457;Gh_A06G1680;Gh_A06G2049;Gh_A07G0867;Gh_A08G0444;Gh_A08G0516;Gh_A08G1859;Gh_A09G0401;Gh_A09G0436;Gh_A09G0549;Gh_A09G1914;Gh_A09G1915;Gh_A10G1907;Gh_A10G2055;Gh_A11G1212;Gh_A12G1517;Gh_A13G0164;Gh_A13G0782;Gh_A13G0858;Gh_A13G1387;Gh_A13G1934;Gh_D01G0072;Gh_D01G0566;Gh_…
CC	GO:0030117	membrane coat	10	181	0.413129	1	Gh_A05G1073;Gh_A06G0046;Gh_A09G0797;Gh_A11G0267;Gh_A12G1333;Gh_D02G1960;Gh_D03G1631;Gh_D03G1787;Gh_D11G0286;Gh_D11G1561
CC	GO:0048475	coated membrane	10	181	0.413129	1	Gh_A05G1073;Gh_A06G0046;Gh_A09G0797;Gh_A11G0267;Gh_A12G1333;Gh_D02G1960;Gh_D03G1631;Gh_D03G1787;Gh_D11G0286;Gh_D11G1561
CC	GO:0005777	peroxisome	4	66	0.417715	1	Gh_A07G1337;Gh_A08G1533;Gh_D08G1833;Gh_D11G0264
CC	GO:0033176	proton-transporting V-type ATPase complex	4	66	0.417715	1	Gh_D03G0512;Gh_D08G0287;Gh_D11G0674;Gh_D13G1625
CC	GO:0031975	envelope	19	359	0.424001	1	Gh_A01G1097;Gh_A01G2021;Gh_A03G0940;Gh_A07G0302;Gh_A08G0763;Gh_A10G0614;Gh_A11G0599;Gh_A13G2118;Gh_D02G1942;Gh_D04G1233;Gh_D07G0880;Gh_D08G2357;Gh_D10G0276;Gh_D10G0786;Gh_D11G3118;Gh_D12G1572;Gh_D12G2428;XLOC_018184;XLOC_020987
CC	GO:0042579	microbody	4	67	0.429004	1	Gh_A07G1337;Gh_A08G1533;Gh_D08G1833;Gh_D11G0264
CC	GO:0032040	small-subunit processome	1	11	0.429677	1	Gh_D08G0199
CC	GO:0031967	organelle envelope	17	322	0.435915	1	Gh_A01G1097;Gh_A01G2021;Gh_A03G0940;Gh_A07G0302;Gh_A08G0763;Gh_A10G0614;Gh_A11G0599;Gh_A13G2118;Gh_D02G1942;Gh_D04G1233;Gh_D08G2357;Gh_D10G0786;Gh_D11G3118;Gh_D12G1572;Gh_D12G2428;XLOC_018184;XLOC_020987
CC	GO:0030529	intracellular ribonucleoprotein complex	67	1316	0.438905	1	Gh_A01G0558;Gh_A02G0326;Gh_A02G0909;Gh_A03G0056;Gh_A03G1973;Gh_A05G0384;Gh_A05G0671;Gh_A05G0673;Gh_A05G0713;Gh_A05G0720;Gh_A05G1271;Gh_A06G0481;Gh_A06G1457;Gh_A06G1680;Gh_A06G2049;Gh_A07G0867;Gh_A08G0444;Gh_A08G0516;Gh_A08G1859;Gh_A09G0401;Gh_A09G0436;Gh_A09G0549;Gh_A09G1914;Gh_A09G1915;Gh_A09G2195;Gh_A10G1907;Gh_A10G2055;Gh_A11G1212;Gh_A12G1517;Gh_A13G0164;Gh_A13G0782;Gh_A13G0858;Gh_A13G1387;Gh_…
CC	GO:1990904	ribonucleoprotein complex	67	1316	0.438905	1	Gh_A01G0558;Gh_A02G0326;Gh_A02G0909;Gh_A03G0056;Gh_A03G1973;Gh_A05G0384;Gh_A05G0671;Gh_A05G0673;Gh_A05G0713;Gh_A05G0720;Gh_A05G1271;Gh_A06G0481;Gh_A06G1457;Gh_A06G1680;Gh_A06G2049;Gh_A07G0867;Gh_A08G0444;Gh_A08G0516;Gh_A08G1859;Gh_A09G0401;Gh_A09G0436;Gh_A09G0549;Gh_A09G1914;Gh_A09G1915;Gh_A09G2195;Gh_A10G1907;Gh_A10G2055;Gh_A11G1212;Gh_A12G1517;Gh_A13G0164;Gh_A13G0782;Gh_A13G0858;Gh_A13G1387;Gh_…
CC	GO:0005871	kinesin complex	10	185	0.440206	1	Gh_A01G0745;Gh_A03G0303;Gh_A05G0850;Gh_A11G2753;Gh_D01G1049;Gh_D05G3887;Gh_D06G0205;Gh_D09G2305;Gh_D10G0664;Gh_D10G1562
CC	GO:0005694	chromosome	17	323	0.441046	1	Gh_A04G0195;Gh_A05G0626;Gh_A05G3445;Gh_A07G1943;Gh_A09G1974;Gh_A11G1632;Gh_A11G2515;Gh_A13G0954;Gh_A13G1516;Gh_D01G2134;Gh_D03G0667;Gh_D04G0166;Gh_D05G0659;Gh_D05G0775;Gh_D06G1157;Gh_D10G0496;Gh_D13G2249
CC	GO:0098805	whole membrane	11	206	0.448974	1	Gh_A01G2021;Gh_A06G0046;Gh_A07G1337;Gh_A08G0763;Gh_A11G0267;Gh_A13G2118;Gh_D02G1942;Gh_D03G0512;Gh_D03G1631;Gh_D11G0286;Gh_D13G1625
CC	GO:0005615	extracellular space	1	12	0.458075	1	Gh_A11G0547
CC	GO:0009526	plastid envelope	1	12	0.458075	1	XLOC_018184
CC	GO:0044421	extracellular region part	1	12	0.458075	1	Gh_A11G0547
CC	GO:0005874	microtubule	6	109	0.459915	1	Gh_A03G0694;Gh_A11G0858;Gh_D03G1452;Gh_D11G2411;Gh_D12G1115;Gh_Sca192591G01
CC	GO:0005856	cytoskeleton	28	547	0.46601	1	Gh_A01G0745;Gh_A01G1886;Gh_A03G0303;Gh_A03G0335;Gh_A03G0694;Gh_A05G0850;Gh_A10G0220;Gh_A10G1373;Gh_A11G0858;Gh_A11G2432;Gh_A11G2753;Gh_A11G3236;Gh_D01G1049;Gh_D01G2144;Gh_D03G1452;Gh_D05G0770;Gh_D05G2346;Gh_D05G3887;Gh_D06G0205;Gh_D06G2184;Gh_D09G1735;Gh_D09G2305;Gh_D10G0664;Gh_D10G1562;Gh_D11G2411;Gh_D12G1115;Gh_D13G0206;Gh_Sca192591G01
CC	GO:0044798	nuclear transcription factor complex	4	72	0.484437	1	Gh_A01G0796;Gh_A05G2192;Gh_D01G0824;Gh_D11G2928
CC	GO:0090575	RNA polymerase II transcription factor complex	4	72	0.484437	1	Gh_A01G0796;Gh_A05G2192;Gh_D01G0824;Gh_D11G2928
CC	GO:0000015	phosphopyruvate hydratase complex	1	13	0.485061	1	Gh_A13G1963
CC	GO:0000439	core TFIIH complex	1	13	0.485061	1	Gh_A05G3735
CC	GO:0030173	integral component of Golgi membrane	1	13	0.485061	1	Gh_D05G0824
CC	GO:0031228	intrinsic component of Golgi membrane	1	13	0.485061	1	Gh_D05G0824
CC	GO:0019867	outer membrane	4	73	0.495273	1	Gh_A01G2021;Gh_A08G0763;Gh_A13G2118;Gh_D02G1942
CC	GO:0000922	spindle pole	1	14	0.510706	1	Gh_D05G0770
CC	GO:0015630	microtubule cytoskeleton	19	377	0.510901	1	Gh_A01G0745;Gh_A03G0303;Gh_A03G0694;Gh_A05G0850;Gh_A10G0220;Gh_A11G0858;Gh_A11G2753;Gh_D01G1049;Gh_D03G1452;Gh_D05G0770;Gh_D05G3887;Gh_D06G0205;Gh_D06G2184;Gh_D09G2305;Gh_D10G0664;Gh_D10G1562;Gh_D11G2411;Gh_D12G1115;Gh_Sca192591G01
CC	GO:0015629	actin cytoskeleton	7	136	0.518479	1	Gh_A01G1886;Gh_A03G0335;Gh_A11G2432;Gh_D01G2144;Gh_D05G2346;Gh_D09G1735;Gh_D13G0206
CC	GO:0009507	chloroplast	4	76	0.527176	1	Gh_A05G1494;Gh_A06G1315;Gh_D05G1665;Gh_D06G1644
CC	GO:0048500	signal recognition particle	1	15	0.535075	1	Gh_D02G1087
CC	GO:0000145	exocyst	4	77	0.537592	1	Gh_A01G1870;Gh_A04G0671;Gh_A11G2905;Gh_D01G2127
CC	GO:0061695	transferase complex, transferring phosphorus-containing groups	4	77	0.537592	1	Gh_A05G0198;Gh_A05G2192;Gh_D04G0166;XLOC_046395
CC	GO:0044448	cell cortex part	4	78	0.547891	1	Gh_A01G1870;Gh_A04G0671;Gh_A11G2905;Gh_D01G2127
CC	GO:0030288	outer membrane-bounded periplasmic space	2	37	0.555791	1	Gh_D07G0880;Gh_D10G0276
CC	GO:0030313	cell envelope	2	37	0.555791	1	Gh_D07G0880;Gh_D10G0276
CC	GO:0005779	integral component of peroxisomal membrane	1	16	0.558233	1	Gh_A07G1337
CC	GO:0005795	Golgi stack	1	16	0.558233	1	Gh_D04G1254
CC	GO:0030684	preribosome	1	16	0.558233	1	Gh_D08G0199
CC	GO:0031231	intrinsic component of peroxisomal membrane	1	16	0.558233	1	Gh_A07G1337
CC	GO:0098791	Golgi subcompartment	1	16	0.558233	1	Gh_D04G1254
CC	GO:0044425	membrane part	143	2898	0.561867	1	Gh_A01G0050;Gh_A01G0102;Gh_A01G1097;Gh_A01G1485;Gh_A01G2042;Gh_A01G2116;Gh_A02G0028;Gh_A02G0727;Gh_A02G1100;Gh_A02G1716;Gh_A03G0137;Gh_A03G0256;Gh_A03G1574;Gh_A03G1721;Gh_A03G1959;Gh_A04G1199;Gh_A05G0593;Gh_A05G0919;Gh_A05G1073;Gh_A05G1862;Gh_A05G2472;Gh_A05G2805;Gh_A05G3061;Gh_A05G3295;Gh_A05G3615;Gh_A05G3980;Gh_A06G0046;Gh_A06G0360;Gh_A06G1672;Gh_A06G1921;Gh_A06G1937;Gh_A07G0341;Gh_A07G0370;Gh_…
CC	GO:0000775	chromosome, centromeric region	1	17	0.580239	1	Gh_D05G0659
CC	GO:0005875	microtubule associated complex	12	249	0.587385	1	Gh_A01G0745;Gh_A03G0303;Gh_A05G0850;Gh_A10G0220;Gh_A11G2753;Gh_D01G1049;Gh_D05G3887;Gh_D06G0205;Gh_D06G2184;Gh_D09G2305;Gh_D10G0664;Gh_D10G1562
CC	GO:0044391	ribosomal subunit	6	125	0.594522	1	Gh_A05G0671;Gh_A05G0673;Gh_A13G1934;Gh_D05G0817;Gh_D05G0819;Gh_D07G0482
CC	GO:0042597	periplasmic space	2	40	0.598565	1	Gh_D07G0880;Gh_D10G0276
CC	GO:0044436	thylakoid part	11	232	0.60904	1	Gh_A05G3061;Gh_A07G0818;Gh_A10G0605;Gh_A13G1559;Gh_D04G0584;Gh_D07G0878;Gh_D10G1053;Gh_D13G1497;Gh_D13G1896;Gh_Sca006756G05;XLOC_030473
CC	GO:0009579	thylakoid	11	234	0.620462	1	Gh_A05G3061;Gh_A07G0818;Gh_A10G0605;Gh_A13G1559;Gh_D04G0584;Gh_D07G0878;Gh_D10G1053;Gh_D13G1497;Gh_D13G1896;Gh_Sca006756G05;XLOC_030473
CC	GO:0048046	apoplast	3	64	0.623714	1	Gh_A05G3992;Gh_A08G1387;Gh_D05G3929
CC	GO:0009522	photosystem I	3	65	0.634231	1	Gh_A07G0818;Gh_D07G0878;Gh_Sca006756G05
CC	GO:0009521	photosystem	10	216	0.638083	1	Gh_A05G3061;Gh_A07G0818;Gh_A10G0605;Gh_A13G1559;Gh_D04G0584;Gh_D07G0878;Gh_D10G1053;Gh_D13G1497;Gh_D13G1896;Gh_Sca006756G05
CC	GO:0030125	clathrin vesicle coat	1	20	0.639904	1	Gh_A06G0046
CC	GO:0030136	clathrin-coated vesicle	1	20	0.639904	1	Gh_A06G0046
CC	GO:0030665	clathrin-coated vesicle membrane	1	20	0.639904	1	Gh_A06G0046
CC	GO:0099512	supramolecular fiber	6	131	0.640221	1	Gh_A03G0694;Gh_A11G0858;Gh_D03G1452;Gh_D11G2411;Gh_D12G1115;Gh_Sca192591G01
CC	GO:0099513	polymeric cytoskeletal fiber	6	131	0.640221	1	Gh_A03G0694;Gh_A11G0858;Gh_D03G1452;Gh_D11G2411;Gh_D12G1115;Gh_Sca192591G01
CC	GO:0005938	cell cortex	4	88	0.64372	1	Gh_A01G1870;Gh_A04G0671;Gh_A11G2905;Gh_D01G2127
CC	GO:0099568	cytoplasmic region	4	88	0.64372	1	Gh_A01G1870;Gh_A04G0671;Gh_A11G2905;Gh_D01G2127
CC	GO:0044430	cytoskeletal part	22	470	0.648605	1	Gh_A01G0745;Gh_A03G0303;Gh_A03G0694;Gh_A05G0850;Gh_A10G0220;Gh_A11G0858;Gh_A11G2432;Gh_A11G2753;Gh_D01G1049;Gh_D03G1452;Gh_D05G0770;Gh_D05G2346;Gh_D05G3887;Gh_D06G0205;Gh_D06G2184;Gh_D09G1735;Gh_D09G2305;Gh_D10G0664;Gh_D10G1562;Gh_D11G2411;Gh_D12G1115;Gh_Sca192591G01
CC	GO:0005730	nucleolus	1	21	0.657848	1	Gh_A06G0481
CC	GO:0031984	organelle subcompartment	1	21	0.657848	1	Gh_D04G1254
CC	GO:0000428	DNA-directed RNA polymerase complex	2	45	0.662824	1	Gh_A05G2192;XLOC_046395
CC	GO:0030880	RNA polymerase complex	2	45	0.662824	1	Gh_A05G2192;XLOC_046395
CC	GO:0055029	nuclear DNA-directed RNA polymerase complex	2	45	0.662824	1	Gh_A05G2192;XLOC_046395
CC	GO:0005783	endoplasmic reticulum	11	243	0.669695	1	Gh_A02G1051;Gh_A03G1795;Gh_A04G1049;Gh_A06G0725;Gh_A11G2485;Gh_D03G0651;Gh_D04G1624;Gh_D06G0846;Gh_D10G1853;Gh_D11G2806;Gh_D12G2052
CC	GO:0005667	transcription factor complex	4	91	0.669717	1	Gh_A01G0796;Gh_A05G2192;Gh_D01G0824;Gh_D11G2928
CC	GO:0098687	chromosomal region	1	22	0.674898	1	Gh_D05G0659
CC	GO:0034357	photosynthetic membrane	10	223	0.677351	1	Gh_A05G3061;Gh_A07G0818;Gh_A10G0605;Gh_A13G1559;Gh_D04G0584;Gh_D07G0878;Gh_D10G1053;Gh_D13G1497;Gh_D13G1896;Gh_Sca006756G05
CC	GO:0031461	cullin-RING ubiquitin ligase complex	3	72	0.702049	1	Gh_A01G1078;Gh_A10G0820;Gh_D10G0399
CC	GO:0044429	mitochondrial part	11	250	0.705334	1	Gh_A01G1097;Gh_A01G2021;Gh_A08G0763;Gh_A10G2009;Gh_A11G0599;Gh_A13G2118;Gh_D02G1942;Gh_D04G0620;Gh_D04G1233;Gh_D10G2320;Gh_D12G2428
CC	GO:0000276	mitochondrial proton-transporting ATP synthase complex, coupling factor F(o)	1	24	0.706497	1	Gh_A01G1097
CC	GO:0005778	peroxisomal membrane	1	24	0.706497	1	Gh_A07G1337
CC	GO:0031903	microbody membrane	1	24	0.706497	1	Gh_A07G1337
CC	GO:0005739	mitochondrion	12	272	0.70711	1	Gh_A01G1097;Gh_A01G2021;Gh_A08G0763;Gh_A08G0832;Gh_A10G2009;Gh_A11G0599;Gh_A13G2118;Gh_D02G1942;Gh_D04G0620;Gh_D04G1233;Gh_D10G2320;Gh_D12G2428
CC	GO:0044428	nuclear part	19	424	0.715102	1	Gh_A01G0796;Gh_A03G0940;Gh_A05G2192;Gh_A05G3735;Gh_A06G0481;Gh_A07G0302;Gh_A09G1974;Gh_A10G0614;Gh_A13G0954;Gh_D01G0824;Gh_D08G2357;Gh_D10G0786;Gh_D11G1949;Gh_D11G2928;Gh_D11G3118;Gh_D12G1322;Gh_D12G1572;XLOC_046395;XLOC_047305
CC	GO:0016469	proton-transporting two-sector ATPase complex	8	187	0.718709	1	Gh_A01G1097;Gh_A08G1006;Gh_D01G0918;Gh_D03G0512;Gh_D08G0287;Gh_D11G0674;Gh_D13G1625;Gh_Sca035444G01
CC	GO:0044438	microbody part	1	25	0.721127	1	Gh_A07G1337
CC	GO:0044439	peroxisomal part	1	25	0.721127	1	Gh_A07G1337
CC	GO:0000790	nuclear chromatin	1	26	0.735028	1	Gh_A09G1974
CC	GO:0005945	6-phosphofructokinase complex	1	26	0.735028	1	Gh_A05G0198
CC	GO:0031011	Ino80 complex	1	26	0.735028	1	Gh_A09G1974
CC	GO:0033202	DNA helicase complex	1	26	0.735028	1	Gh_A09G1974
CC	GO:0070603	SWI/SNF superfamily-type complex	1	26	0.735028	1	Gh_A09G1974
CC	GO:0097346	INO80-type complex	1	26	0.735028	1	Gh_A09G1974
CC	GO:0098588	bounding membrane of organelle	15	344	0.737849	1	Gh_A01G2021;Gh_A06G0046;Gh_A06G1921;Gh_A07G1337;Gh_A08G0763;Gh_A08G2013;Gh_A13G2118;Gh_D02G1942;Gh_D03G0512;Gh_D05G0824;Gh_D06G1968;Gh_D08G2405;Gh_D12G2052;Gh_D13G1625;Gh_Sca006224G01
CC	GO:0032991	macromolecular complex	181	3774	0.741691	1	Gh_A01G0558;Gh_A01G0745;Gh_A01G0796;Gh_A01G1078;Gh_A01G1097;Gh_A01G1463;Gh_A01G1870;Gh_A02G0326;Gh_A02G0909;Gh_A03G0056;Gh_A03G0303;Gh_A03G0694;Gh_A03G1973;Gh_A03G2115;Gh_A04G0195;Gh_A04G0474;Gh_A04G0476;Gh_A04G0671;Gh_A05G0198;Gh_A05G0384;Gh_A05G0671;Gh_A05G0673;Gh_A05G0713;Gh_A05G0720;Gh_A05G0850;Gh_A05G1073;Gh_A05G1271;Gh_A05G2192;Gh_A05G3061;Gh_A05G3735;Gh_A06G0046;Gh_A06G0481;Gh_A06G0861;Gh_…
CC	GO:0005811	lipid particle	1	28	0.760791	1	Gh_D07G0443
CC	GO:0012511	monolayer-surrounded lipid storage body	1	28	0.760791	1	Gh_D07G0443
CC	GO:0031301	integral component of organelle membrane	2	55	0.766318	1	Gh_A07G1337;Gh_D05G0824
CC	GO:0005819	spindle	1	29	0.772718	1	Gh_D05G0770
CC	GO:0000228	nuclear chromosome	2	56	0.774981	1	Gh_A09G1974;Gh_A13G0954
CC	GO:0043233	organelle lumen	9	227	0.802323	1	Gh_A05G2192;Gh_A06G0481;Gh_A09G1974;Gh_A10G2009;Gh_A13G0954;Gh_D04G0620;Gh_D10G2320;XLOC_046395;XLOC_047305
CC	GO:0070013	intracellular organelle lumen	9	227	0.802323	1	Gh_A05G2192;Gh_A06G0481;Gh_A09G1974;Gh_A10G2009;Gh_A13G0954;Gh_D04G0620;Gh_D10G2320;XLOC_046395;XLOC_047305
CC	GO:0005753	mitochondrial proton-transporting ATP synthase complex	1	32	0.805054	1	Gh_A01G1097
CC	GO:0043234	protein complex	114	2457	0.816944	1	Gh_A01G0745;Gh_A01G0796;Gh_A01G1078;Gh_A01G1097;Gh_A01G1463;Gh_A01G1870;Gh_A03G0303;Gh_A03G0694;Gh_A03G2115;Gh_A04G0195;Gh_A04G0474;Gh_A04G0476;Gh_A04G0671;Gh_A05G0198;Gh_A05G0850;Gh_A05G1073;Gh_A05G2192;Gh_A05G3061;Gh_A05G3735;Gh_A06G0046;Gh_A06G0861;Gh_A06G1172;Gh_A07G0818;Gh_A08G0898;Gh_A08G1006;Gh_A09G0797;Gh_A09G0943;Gh_A09G1005;Gh_A09G1974;Gh_A09G2073;Gh_A10G0220;Gh_A10G0605;Gh_A10G0820;Gh_…
CC	GO:0098796	membrane protein complex	33	760	0.818868	1	Gh_A01G1097;Gh_A05G1073;Gh_A05G3061;Gh_A06G0046;Gh_A07G0818;Gh_A08G0898;Gh_A08G1006;Gh_A09G0797;Gh_A09G1005;Gh_A10G0605;Gh_A11G0267;Gh_A12G1333;Gh_A13G1559;Gh_D01G0918;Gh_D02G1960;Gh_D03G0512;Gh_D03G1631;Gh_D03G1787;Gh_D04G0584;Gh_D07G0878;Gh_D08G0287;Gh_D08G0824;Gh_D08G2722;Gh_D10G1053;Gh_D11G0286;Gh_D11G0674;Gh_D11G1561;Gh_D12G2052;Gh_D13G1497;Gh_D13G1625;Gh_D13G1896;Gh_Sca006756G05;Gh_Sca03544…
CC	GO:0031974	membrane-enclosed lumen	9	232	0.821948	1	Gh_A05G2192;Gh_A06G0481;Gh_A09G1974;Gh_A10G2009;Gh_A13G0954;Gh_D04G0620;Gh_D10G2320;XLOC_046395;XLOC_047305
CC	GO:0000148	1,3-beta-D-glucan synthase complex	1	35	0.832796	1	Gh_D08G0824
CC	GO:0005852	eukaryotic translation initiation factor 3 complex	2	65	0.841059	1	Gh_A06G0861;Gh_A09G2073
CC	GO:0043226	organelle	236	4972	0.841427	1	Gh_A01G0558;Gh_A01G0745;Gh_A01G0796;Gh_A01G1097;Gh_A01G1886;Gh_A01G2021;Gh_A02G0326;Gh_A02G0909;Gh_A02G1051;Gh_A02G1057;Gh_A02G1237;Gh_A02G1428;Gh_A02G1510;Gh_A03G0056;Gh_A03G0298;Gh_A03G0303;Gh_A03G0335;Gh_A03G0581;Gh_A03G0582;Gh_A03G0694;Gh_A03G0940;Gh_A03G1795;Gh_A03G1973;Gh_A04G0195;Gh_A04G0217;Gh_A04G1049;Gh_A05G0231;Gh_A05G0384;Gh_A05G0626;Gh_A05G0671;Gh_A05G0673;Gh_A05G0677;Gh_A05G0713;Gh_…
CC	GO:0043229	intracellular organelle	235	4965	0.854492	1	Gh_A01G0558;Gh_A01G0745;Gh_A01G0796;Gh_A01G1097;Gh_A01G1886;Gh_A01G2021;Gh_A02G0326;Gh_A02G0909;Gh_A02G1051;Gh_A02G1057;Gh_A02G1237;Gh_A02G1428;Gh_A02G1510;Gh_A03G0056;Gh_A03G0298;Gh_A03G0303;Gh_A03G0335;Gh_A03G0581;Gh_A03G0582;Gh_A03G0694;Gh_A03G0940;Gh_A03G1795;Gh_A03G1973;Gh_A04G0195;Gh_A04G0217;Gh_A04G1049;Gh_A05G0231;Gh_A05G0384;Gh_A05G0626;Gh_A05G0671;Gh_A05G0673;Gh_A05G0677;Gh_A05G0713;Gh_…
CC	GO:0016591	DNA-directed RNA polymerase II, holoenzyme	1	38	0.856596	1	Gh_A05G2192
CC	GO:0005839	proteasome core complex	2	69	0.864351	1	Gh_A13G2286;Gh_D13G1176
CC	GO:0031966	mitochondrial membrane	8	221	0.865281	1	Gh_A01G1097;Gh_A01G2021;Gh_A08G0763;Gh_A11G0599;Gh_A13G2118;Gh_D02G1942;Gh_D04G1233;Gh_D12G2428
CC	GO:0033179	proton-transporting V-type ATPase, V0 domain	1	40	0.870552	1	Gh_D08G0287
CC	GO:0045263	proton-transporting ATP synthase complex, coupling factor F(o)	1	40	0.870552	1	Gh_A01G1097
CC	GO:0044454	nuclear chromosome part	1	41	0.877012	1	Gh_A09G1974
CC	GO:0031090	organelle membrane	21	526	0.879791	1	Gh_A01G1097;Gh_A01G2021;Gh_A06G0046;Gh_A06G1921;Gh_A07G1337;Gh_A08G0763;Gh_A08G2013;Gh_A11G0599;Gh_A13G2118;Gh_D02G1942;Gh_D03G0512;Gh_D04G1233;Gh_D05G0824;Gh_D06G1968;Gh_D08G2405;Gh_D12G2052;Gh_D12G2428;Gh_D13G1625;Gh_Sca006224G01;XLOC_020987;XLOC_046653
CC	GO:0071944	cell periphery	16	414	0.882408	1	Gh_A01G1870;Gh_A01G1979;Gh_A04G0671;Gh_A05G3992;Gh_A06G0046;Gh_A06G1550;Gh_A08G1387;Gh_A11G0267;Gh_A11G2905;Gh_D01G2127;Gh_D03G1631;Gh_D05G3929;Gh_D06G0866;Gh_D08G0824;Gh_D11G0286;Gh_D13G1150
CC	GO:0031300	intrinsic component of organelle membrane	2	75	0.893468	1	Gh_A07G1337;Gh_D05G0824
CC	GO:0005740	mitochondrial envelope	8	233	0.899225	1	Gh_A01G1097;Gh_A01G2021;Gh_A08G0763;Gh_A11G0599;Gh_A13G2118;Gh_D02G1942;Gh_D04G1233;Gh_D12G2428
CC	GO:0045261	proton-transporting ATP synthase complex, catalytic core F(1)	1	46	0.904796	1	Gh_Sca035444G01
CC	GO:0033177	proton-transporting two-sector ATPase complex, proton-transporting domain	2	80	0.91318	1	Gh_A01G1097;Gh_D08G0287
CC	GO:0044422	organelle part	81	1856	0.916556	1	Gh_A01G0745;Gh_A01G0796;Gh_A01G1097;Gh_A01G2021;Gh_A03G0303;Gh_A03G0694;Gh_A03G0940;Gh_A04G0195;Gh_A05G0671;Gh_A05G0673;Gh_A05G0850;Gh_A05G2192;Gh_A05G3735;Gh_A06G0046;Gh_A06G0481;Gh_A06G1921;Gh_A07G0302;Gh_A07G1337;Gh_A08G0763;Gh_A08G2013;Gh_A09G1974;Gh_A10G0220;Gh_A10G0614;Gh_A10G2009;Gh_A11G0599;Gh_A11G0858;Gh_A11G1632;Gh_A11G2432;Gh_A11G2753;Gh_A13G0954;Gh_A13G1516;Gh_A13G1934;Gh_A13G2118;Gh_…
CC	GO:0044446	intracellular organelle part	80	1844	0.924311	1	Gh_A01G0745;Gh_A01G0796;Gh_A01G1097;Gh_A01G2021;Gh_A03G0303;Gh_A03G0694;Gh_A03G0940;Gh_A04G0195;Gh_A05G0671;Gh_A05G0673;Gh_A05G0850;Gh_A05G2192;Gh_A05G3735;Gh_A06G0046;Gh_A06G0481;Gh_A06G1921;Gh_A07G0302;Gh_A07G1337;Gh_A08G0763;Gh_A08G2013;Gh_A09G1974;Gh_A10G0220;Gh_A10G0614;Gh_A10G2009;Gh_A11G0599;Gh_A11G0858;Gh_A11G1632;Gh_A11G2432;Gh_A11G2753;Gh_A13G0954;Gh_A13G1516;Gh_A13G1934;Gh_A13G2118;Gh_…
CC	GO:0016459	myosin complex	1	51	0.926311	1	Gh_D09G1735
CC	GO:0045259	proton-transporting ATP synthase complex	2	86	0.932318	1	Gh_A01G1097;Gh_Sca035444G01
CC	GO:0000502	proteasome complex	2	90	0.94278	1	Gh_A13G2286;Gh_D13G1176
CC	GO:0000785	chromatin	6	209	0.952032	1	Gh_A04G0195;Gh_A09G1974;Gh_A11G1632;Gh_A13G1516;Gh_D01G2134;Gh_D10G0496
CC	GO:0031981	nuclear lumen	6	209	0.952032	1	Gh_A05G2192;Gh_A06G0481;Gh_A09G1974;Gh_A13G0954;XLOC_046395;XLOC_047305
CC	GO:0000786	nucleosome	5	183	0.953633	1	Gh_A04G0195;Gh_A11G1632;Gh_A13G1516;Gh_D01G2134;Gh_D10G0496
CC	GO:0032993	protein-DNA complex	5	183	0.953633	1	Gh_A04G0195;Gh_A11G1632;Gh_A13G1516;Gh_D01G2134;Gh_D10G0496
CC	GO:0005654	nucleoplasm	3	127	0.955427	1	Gh_A05G2192;XLOC_046395;XLOC_047305
CC	GO:0044451	nucleoplasm part	3	127	0.955427	1	Gh_A05G2192;XLOC_046395;XLOC_047305
CC	GO:0019866	organelle inner membrane	4	158	0.958129	1	Gh_A01G1097;Gh_A11G0599;Gh_D12G2428;XLOC_020987
CC	GO:0000159	protein phosphatase type 2A complex	1	63	0.96017	1	Gh_D05G0445
CC	GO:0008287	protein serine/threonine phosphatase complex	1	63	0.96017	1	Gh_D05G0445
CC	GO:1903293	phosphatase complex	1	63	0.96017	1	Gh_D05G0445
CC	GO:0005576	extracellular region	7	244	0.962573	1	Gh_A03G0885;Gh_A05G3992;Gh_A08G1387;Gh_A11G0547;Gh_D05G1754;Gh_D05G3929;Gh_D12G2103
CC	GO:0044815	DNA packaging complex	5	190	0.963071	1	Gh_A04G0195;Gh_A11G1632;Gh_A13G1516;Gh_D01G2134;Gh_D10G0496
CC	GO:0044427	chromosomal part	8	277	0.968982	1	Gh_A04G0195;Gh_A09G1974;Gh_A11G1632;Gh_A13G1516;Gh_D01G2134;Gh_D04G0166;Gh_D05G0659;Gh_D10G0496
CC	GO:0043227	membrane-bounded organelle	136	3134	0.975157	1	Gh_A01G0796;Gh_A01G1097;Gh_A01G2021;Gh_A02G1051;Gh_A02G1057;Gh_A02G1237;Gh_A02G1428;Gh_A02G1510;Gh_A03G0298;Gh_A03G0581;Gh_A03G0582;Gh_A03G0940;Gh_A03G1795;Gh_A04G0195;Gh_A04G0217;Gh_A04G1049;Gh_A05G0231;Gh_A05G0384;Gh_A05G0677;Gh_A05G0955;Gh_A05G1494;Gh_A05G2192;Gh_A05G2409;Gh_A05G3735;Gh_A06G0046;Gh_A06G0332;Gh_A06G0481;Gh_A06G0648;Gh_A06G0725;Gh_A06G0906;Gh_A06G1005;Gh_A06G1024;Gh_A06G1315;Gh_…
CC	GO:0005618	cell wall	6	232	0.976591	1	Gh_A05G3992;Gh_A06G1550;Gh_A08G1387;Gh_D05G3929;Gh_D06G0866;Gh_D13G1150
CC	GO:0030312	external encapsulating structure	6	236	0.979427	1	Gh_A05G3992;Gh_A06G1550;Gh_A08G1387;Gh_D05G3929;Gh_D06G0866;Gh_D13G1150
CC	GO:0098800	inner mitochondrial membrane protein complex	1	78	0.981557	1	Gh_A01G1097
CC	GO:0043231	intracellular membrane-bounded organelle	134	3126	0.983071	1	Gh_A01G0796;Gh_A01G1097;Gh_A01G2021;Gh_A02G1051;Gh_A02G1057;Gh_A02G1237;Gh_A02G1428;Gh_A02G1510;Gh_A03G0298;Gh_A03G0581;Gh_A03G0582;Gh_A03G0940;Gh_A03G1795;Gh_A04G0195;Gh_A04G0217;Gh_A04G1049;Gh_A05G0231;Gh_A05G0384;Gh_A05G0677;Gh_A05G0955;Gh_A05G1494;Gh_A05G2192;Gh_A05G2409;Gh_A05G3735;Gh_A06G0046;Gh_A06G0332;Gh_A06G0481;Gh_A06G0648;Gh_A06G0725;Gh_A06G0906;Gh_A06G1005;Gh_A06G1024;Gh_A06G1315;Gh_…
CC	GO:0005743	mitochondrial inner membrane	3	153	0.983835	1	Gh_A01G1097;Gh_A11G0599;Gh_D12G2428
CC	GO:0016020	membrane	254	5615	0.984353	1	Gh_A01G0050;Gh_A01G0102;Gh_A01G1097;Gh_A01G1117;Gh_A01G1485;Gh_A01G1790;Gh_A01G1979;Gh_A01G2000;Gh_A01G2021;Gh_A01G2042;Gh_A01G2116;Gh_A02G0028;Gh_A02G0727;Gh_A02G0907;Gh_A02G1084;Gh_A02G1100;Gh_A02G1716;Gh_A02G1766;Gh_A03G0137;Gh_A03G0256;Gh_A03G0570;Gh_A03G0852;Gh_A03G0853;Gh_A03G1536;Gh_A03G1537;Gh_A03G1574;Gh_A03G1715;Gh_A03G1721;Gh_A03G1959;Gh_A03G1975;Gh_A03G2015;Gh_A04G0312;Gh_A04G1164;Gh_…
CC	GO:0012506	vesicle membrane	1	96	0.992688	1	Gh_A06G0046
CC	GO:0016023	cytoplasmic, membrane-bounded vesicle	1	96	0.992688	1	Gh_A06G0046
CC	GO:0030120	vesicle coat	1	96	0.992688	1	Gh_A06G0046
CC	GO:0030135	coated vesicle	1	96	0.992688	1	Gh_A06G0046
CC	GO:0030659	cytoplasmic vesicle membrane	1	96	0.992688	1	Gh_A06G0046
CC	GO:0030662	coated vesicle membrane	1	96	0.992688	1	Gh_A06G0046
CC	GO:0031410	cytoplasmic vesicle	1	96	0.992688	1	Gh_A06G0046
CC	GO:0031982	vesicle	1	96	0.992688	1	Gh_A06G0046
CC	GO:0031988	membrane-bounded vesicle	1	96	0.992688	1	Gh_A06G0046
CC	GO:0044433	cytoplasmic vesicle part	1	96	0.992688	1	Gh_A06G0046
CC	GO:0098798	mitochondrial protein complex	1	98	0.993403	1	Gh_A01G1097
CC	GO:0005789	endoplasmic reticulum membrane	1	106	0.995629	1	Gh_D12G2052
CC	GO:0042175	nuclear outer membrane-endoplasmic reticulum membrane network	1	106	0.995629	1	Gh_D12G2052
CC	GO:0044432	endoplasmic reticulum part	1	108	0.996057	1	Gh_D12G2052
CC	GO:0044455	mitochondrial membrane part	1	114	0.997105	1	Gh_A01G1097
CC	GO:0005634	nucleus	82	2140	0.997509	1	Gh_A01G0796;Gh_A02G1057;Gh_A02G1237;Gh_A02G1428;Gh_A02G1510;Gh_A03G0298;Gh_A03G0581;Gh_A03G0582;Gh_A03G0940;Gh_A04G0195;Gh_A04G0217;Gh_A05G0231;Gh_A05G0384;Gh_A05G0677;Gh_A05G0955;Gh_A05G2192;Gh_A05G2409;Gh_A05G3735;Gh_A06G0332;Gh_A06G0481;Gh_A06G0648;Gh_A06G0906;Gh_A06G1005;Gh_A06G1024;Gh_A07G0254;Gh_A07G0302;Gh_A07G2004;Gh_A08G1302;Gh_A08G1482;Gh_A08G1509;Gh_A08G2485;Gh_A09G0037;Gh_A09G1974;Gh_…
Type	GO ID	Description	out (2277)	All (37988)	p-value	corrected p-value	Genes
MF	GO:0043531	ADP binding	55	305	2.24207e-13	1.43717e-10	Gh_A01G0475;Gh_A01G0542;Gh_A03G0106;Gh_A03G0108;Gh_A03G0112;Gh_A03G1001;Gh_A06G1499;Gh_A06G1629;Gh_A06G1685;Gh_A06G1687;Gh_A06G1688;Gh_A09G2289;Gh_A11G0364;Gh_A11G1465;Gh_A12G0580;Gh_D01G0354;Gh_D01G0489;Gh_D02G0093;Gh_D02G1389;Gh_D02G1710;Gh_D02G1713;Gh_D03G1527;Gh_D03G1570;Gh_D03G1577;Gh_D03G1828;Gh_D05G2077;Gh_D05G2688;Gh_D05G2846;Gh_D05G2848;Gh_D05G2850;Gh_D05G3310;Gh_D05G3335;Gh_D05G3338;Gh_…
MF	GO:0001071	nucleic acid binding transcription factor activity	142	1718	6.48787e-05	0.0207936	Gh_A01G0119;Gh_A01G0796;Gh_A01G1655;Gh_A01G1782;Gh_A02G0541;Gh_A02G1237;Gh_A02G1428;Gh_A02G1495;Gh_A02G1510;Gh_A02G1737;Gh_A03G0054;Gh_A03G0713;Gh_A03G0840;Gh_A03G1629;Gh_A03G1731;Gh_A03G1753;Gh_A03G2017;Gh_A04G0106;Gh_A04G0732;Gh_A04G1023;Gh_A04G1063;Gh_A05G0262;Gh_A05G0677;Gh_A05G0861;Gh_A05G2146;Gh_A05G2151;Gh_A05G2194;Gh_A05G2316;Gh_A05G2447;Gh_A05G2508;Gh_A05G3751;Gh_A06G0179;Gh_A06G0906;Gh_…
MF	GO:0003700	transcription factor activity, sequence-specific DNA binding	140	1709	0.000109134	0.0233182	Gh_A01G0119;Gh_A01G0796;Gh_A01G1655;Gh_A01G1782;Gh_A02G0541;Gh_A02G1237;Gh_A02G1428;Gh_A02G1495;Gh_A02G1510;Gh_A02G1737;Gh_A03G0054;Gh_A03G0713;Gh_A03G0840;Gh_A03G1629;Gh_A03G1731;Gh_A03G1753;Gh_A03G2017;Gh_A04G0106;Gh_A04G0732;Gh_A04G1023;Gh_A04G1063;Gh_A05G0262;Gh_A05G0677;Gh_A05G0861;Gh_A05G2146;Gh_A05G2151;Gh_A05G2194;Gh_A05G2316;Gh_A05G2447;Gh_A05G2508;Gh_A05G3751;Gh_A06G0179;Gh_A06G0906;Gh_…
MF	GO:0036094	small molecule binding	504	7292	0.000166378	0.0266621	Gh_A01G0239;Gh_A01G0241;Gh_A01G0271;Gh_A01G0305;Gh_A01G0475;Gh_A01G0542;Gh_A01G0652;Gh_A01G0680;Gh_A01G0744;Gh_A01G0745;Gh_A01G0747;Gh_A01G0894;Gh_A01G1506;Gh_A01G1521;Gh_A01G1666;Gh_A01G2145;Gh_A01G2156;Gh_A02G0028;Gh_A02G0121;Gh_A02G0170;Gh_A02G0677;Gh_A02G0727;Gh_A02G1084;Gh_A02G1100;Gh_A02G1319;Gh_A02G1481;Gh_A02G1496;Gh_A02G1532;Gh_A02G1701;Gh_A02G1717;Gh_A02G1767;Gh_A02G1773;Gh_A02G1797;Gh_…
MF	GO:0000166	nucleotide binding	487	7064	0.00027954	0.0298642	Gh_A01G0239;Gh_A01G0241;Gh_A01G0271;Gh_A01G0305;Gh_A01G0475;Gh_A01G0542;Gh_A01G0652;Gh_A01G0680;Gh_A01G0744;Gh_A01G0745;Gh_A01G0747;Gh_A01G0894;Gh_A01G1506;Gh_A01G1521;Gh_A01G1666;Gh_A01G2145;Gh_A01G2156;Gh_A02G0028;Gh_A02G0121;Gh_A02G0170;Gh_A02G0677;Gh_A02G0727;Gh_A02G1084;Gh_A02G1100;Gh_A02G1319;Gh_A02G1481;Gh_A02G1496;Gh_A02G1532;Gh_A02G1701;Gh_A02G1717;Gh_A02G1767;Gh_A02G1773;Gh_A02G1797;Gh_…
MF	GO:1901265	nucleoside phosphate binding	487	7064	0.00027954	0.0298642	Gh_A01G0239;Gh_A01G0241;Gh_A01G0271;Gh_A01G0305;Gh_A01G0475;Gh_A01G0542;Gh_A01G0652;Gh_A01G0680;Gh_A01G0744;Gh_A01G0745;Gh_A01G0747;Gh_A01G0894;Gh_A01G1506;Gh_A01G1521;Gh_A01G1666;Gh_A01G2145;Gh_A01G2156;Gh_A02G0028;Gh_A02G0121;Gh_A02G0170;Gh_A02G0677;Gh_A02G0727;Gh_A02G1084;Gh_A02G1100;Gh_A02G1319;Gh_A02G1481;Gh_A02G1496;Gh_A02G1532;Gh_A02G1701;Gh_A02G1717;Gh_A02G1767;Gh_A02G1773;Gh_A02G1797;Gh_…
MF	GO:0016853	isomerase activity	42	411	0.000561602	0.0447061	Gh_A01G1202;Gh_A02G1767;Gh_A03G0203;Gh_A03G1070;Gh_A04G0795;Gh_A05G1438;Gh_A05G3445;Gh_A06G1051;Gh_A07G0724;Gh_A07G0986;Gh_A07G1100;Gh_A08G1162;Gh_A08G1623;Gh_A10G2135;Gh_A11G0308;Gh_A11G0641;Gh_A11G0987;Gh_A11G1688;Gh_A11G2515;Gh_A12G1383;Gh_D02G1247;Gh_D02G1480;Gh_D03G0667;Gh_D03G1077;Gh_D03G1378;Gh_D05G2193;Gh_D06G1084;Gh_D06G1157;Gh_D07G1064;Gh_D08G0452;Gh_D08G1205;Gh_D08G1936;Gh_D11G0363;Gh_…
MF	GO:0016881	acid-amino acid ligase activity	24	193	0.000577163	0.0447061	Gh_A01G0271;Gh_A01G0391;Gh_A01G1393;Gh_A05G3581;Gh_A06G1244;Gh_A11G0412;Gh_A11G1724;Gh_A11G2066;Gh_A11G2595;Gh_A11G2965;Gh_A12G1527;Gh_A12G2103;Gh_A13G1276;Gh_D05G1814;Gh_D05G3306;Gh_D07G0950;Gh_D11G0113;Gh_D11G0474;Gh_D11G1882;Gh_D11G2370;Gh_D11G2962;Gh_D12G1650;Gh_D13G1580;Gh_Sca079762G01
MF	GO:0008762	UDP-N-acetylmuramate dehydrogenase activity	15	97	0.00064803	0.0447061	Gh_A02G0170;Gh_A10G0057;Gh_A10G0060;Gh_A10G0061;Gh_A10G0869;Gh_A10G1382;Gh_D02G0215;Gh_D04G0688;Gh_D06G1959;Gh_D07G1761;Gh_D10G0064;Gh_D10G0066;Gh_D10G1082;Gh_D10G1156;Gh_Sca005812G01
MF	GO:0016874	ligase activity	51	536	0.000817048	0.0447061	Gh_A01G0271;Gh_A01G0305;Gh_A01G0391;Gh_A01G1393;Gh_A01G1506;Gh_A01G1521;Gh_A01G2156;Gh_A03G1737;Gh_A04G0756;Gh_A05G2819;Gh_A05G3581;Gh_A06G1244;Gh_A07G1585;Gh_A09G0840;Gh_A09G2025;Gh_A10G2190;Gh_A11G0029;Gh_A11G0412;Gh_A11G1724;Gh_A11G2066;Gh_A11G2595;Gh_A11G2965;Gh_A12G1527;Gh_A12G2103;Gh_A13G0512;Gh_A13G1276;Gh_D01G0339;Gh_D01G1751;Gh_D01G2379;Gh_D04G1239;Gh_D04G1647;Gh_D05G1814;Gh_D05G3306;Gh_…
MF	GO:0004559	alpha-mannosidase activity	7	27	0.000843817	0.0447061	Gh_A02G0907;Gh_A03G0487;Gh_A05G2916;Gh_A10G0028;Gh_D03G0078;Gh_D03G1050;Gh_D09G1614
MF	GO:0003916	DNA topoisomerase activity	6	20	0.000860141	0.0447061	Gh_A02G1767;Gh_A05G3445;Gh_A11G2515;Gh_D03G0667;Gh_D06G1157;Gh_D13G2249
MF	GO:0003918	DNA topoisomerase type II (ATP-hydrolyzing) activity	5	14	0.00097642	0.0447061	Gh_A02G1767;Gh_A05G3445;Gh_A11G2515;Gh_D03G0667;Gh_D13G2249
MF	GO:0061505	DNA topoisomerase II activity	5	14	0.00097642	0.0447061	Gh_A02G1767;Gh_A05G3445;Gh_A11G2515;Gh_D03G0667;Gh_D13G2249
MF	GO:0097367	carbohydrate derivative binding	440	6443	0.00123881	0.0529385	Gh_A01G0239;Gh_A01G0241;Gh_A01G0271;Gh_A01G0305;Gh_A01G0475;Gh_A01G0542;Gh_A01G0652;Gh_A01G0680;Gh_A01G0744;Gh_A01G0745;Gh_A01G0747;Gh_A01G0894;Gh_A01G1506;Gh_A01G1521;Gh_A01G1666;Gh_A01G2145;Gh_A01G2156;Gh_A02G0028;Gh_A02G0394;Gh_A02G0677;Gh_A02G0727;Gh_A02G1084;Gh_A02G1100;Gh_A02G1319;Gh_A02G1481;Gh_A02G1496;Gh_A02G1532;Gh_A02G1701;Gh_A02G1717;Gh_A02G1767;Gh_A02G1773;Gh_A02G1797;Gh_A03G0106;Gh_…
MF	GO:0015923	mannosidase activity	7	29	0.00133484	0.0534771	Gh_A02G0907;Gh_A03G0487;Gh_A05G2916;Gh_A10G0028;Gh_D03G0078;Gh_D03G1050;Gh_D09G1614
MF	GO:0043168	anion binding	489	7240	0.00152098	0.0573499	Gh_A01G0239;Gh_A01G0241;Gh_A01G0271;Gh_A01G0305;Gh_A01G0475;Gh_A01G0542;Gh_A01G0652;Gh_A01G0680;Gh_A01G0744;Gh_A01G0745;Gh_A01G0747;Gh_A01G0894;Gh_A01G1506;Gh_A01G1521;Gh_A01G1666;Gh_A01G2034;Gh_A01G2145;Gh_A01G2156;Gh_A02G0028;Gh_A02G0121;Gh_A02G0170;Gh_A02G0677;Gh_A02G0727;Gh_A02G1046;Gh_A02G1084;Gh_A02G1100;Gh_A02G1319;Gh_A02G1431;Gh_A02G1481;Gh_A02G1496;Gh_A02G1532;Gh_A02G1701;Gh_A02G1717;Gh_…
MF	GO:0032559	adenyl ribonucleotide binding	380	5529	0.00185539	0.05782	Gh_A01G0239;Gh_A01G0241;Gh_A01G0271;Gh_A01G0305;Gh_A01G0475;Gh_A01G0542;Gh_A01G0680;Gh_A01G0744;Gh_A01G0745;Gh_A01G0747;Gh_A01G0894;Gh_A01G1506;Gh_A01G1521;Gh_A01G1666;Gh_A01G2145;Gh_A01G2156;Gh_A02G0028;Gh_A02G0677;Gh_A02G0727;Gh_A02G1084;Gh_A02G1100;Gh_A02G1319;Gh_A02G1481;Gh_A02G1496;Gh_A02G1532;Gh_A02G1701;Gh_A02G1767;Gh_A02G1773;Gh_A02G1797;Gh_A03G0106;Gh_A03G0108;Gh_A03G0112;Gh_A03G0303;Gh_…
MF	GO:0030554	adenyl nucleotide binding	387	5642	0.00191359	0.05782	Gh_A01G0239;Gh_A01G0241;Gh_A01G0271;Gh_A01G0305;Gh_A01G0475;Gh_A01G0542;Gh_A01G0680;Gh_A01G0744;Gh_A01G0745;Gh_A01G0747;Gh_A01G0894;Gh_A01G1506;Gh_A01G1521;Gh_A01G1666;Gh_A01G2145;Gh_A01G2156;Gh_A02G0028;Gh_A02G0677;Gh_A02G0727;Gh_A02G1084;Gh_A02G1100;Gh_A02G1319;Gh_A02G1481;Gh_A02G1496;Gh_A02G1532;Gh_A02G1701;Gh_A02G1767;Gh_A02G1773;Gh_A02G1797;Gh_A03G0106;Gh_A03G0108;Gh_A03G0112;Gh_A03G0303;Gh_…
MF	GO:0016682	oxidoreductase activity, acting on diphenols and related substances as donors, oxygen as acceptor	6	23	0.0019186	0.05782	Gh_A05G1491;Gh_A06G1796;Gh_A06G2061;Gh_A12G2493;Gh_D02G2150;Gh_D12G2621
MF	GO:0032549	ribonucleoside binding	431	6343	0.00201846	0.05782	Gh_A01G0239;Gh_A01G0241;Gh_A01G0271;Gh_A01G0305;Gh_A01G0475;Gh_A01G0542;Gh_A01G0652;Gh_A01G0680;Gh_A01G0744;Gh_A01G0745;Gh_A01G0747;Gh_A01G0894;Gh_A01G1506;Gh_A01G1521;Gh_A01G1666;Gh_A01G2145;Gh_A01G2156;Gh_A02G0028;Gh_A02G0677;Gh_A02G0727;Gh_A02G1084;Gh_A02G1100;Gh_A02G1319;Gh_A02G1481;Gh_A02G1496;Gh_A02G1532;Gh_A02G1701;Gh_A02G1717;Gh_A02G1767;Gh_A02G1773;Gh_A02G1797;Gh_A03G0106;Gh_A03G0108;Gh_…
MF	GO:0001882	nucleoside binding	431	6345	0.0020642	0.05782	Gh_A01G0239;Gh_A01G0241;Gh_A01G0271;Gh_A01G0305;Gh_A01G0475;Gh_A01G0542;Gh_A01G0652;Gh_A01G0680;Gh_A01G0744;Gh_A01G0745;Gh_A01G0747;Gh_A01G0894;Gh_A01G1506;Gh_A01G1521;Gh_A01G1666;Gh_A01G2145;Gh_A01G2156;Gh_A02G0028;Gh_A02G0677;Gh_A02G0727;Gh_A02G1084;Gh_A02G1100;Gh_A02G1319;Gh_A02G1481;Gh_A02G1496;Gh_A02G1532;Gh_A02G1701;Gh_A02G1717;Gh_A02G1767;Gh_A02G1773;Gh_A02G1797;Gh_A03G0106;Gh_A03G0108;Gh_…
MF	GO:0050662	coenzyme binding	64	738	0.00207466	0.05782	Gh_A02G0121;Gh_A02G0170;Gh_A03G0432;Gh_A03G0938;Gh_A03G1620;Gh_A05G0690;Gh_A05G3409;Gh_A05G3793;Gh_A05G3948;Gh_A06G1051;Gh_A06G1091;Gh_A07G2014;Gh_A08G0634;Gh_A08G1623;Gh_A09G0273;Gh_A09G0864;Gh_A09G1661;Gh_A10G0057;Gh_A10G0060;Gh_A10G0061;Gh_A10G0869;Gh_A10G1382;Gh_A11G1044;Gh_A11G1539;Gh_A11G2637;Gh_A11G3269;Gh_A12G0535;Gh_A13G0329;Gh_A13G0380;Gh_D01G1699;Gh_D02G0215;Gh_D03G0562;Gh_D04G0339;Gh_…
MF	GO:0016879	ligase activity, forming carbon-nitrogen bonds	33	325	0.00228193	0.0603098	Gh_A01G0271;Gh_A01G0391;Gh_A01G1393;Gh_A05G3581;Gh_A06G1244;Gh_A07G1585;Gh_A09G0840;Gh_A09G2025;Gh_A11G0029;Gh_A11G0412;Gh_A11G1724;Gh_A11G2066;Gh_A11G2595;Gh_A11G2965;Gh_A12G1527;Gh_A12G2103;Gh_A13G0512;Gh_A13G1276;Gh_D05G1814;Gh_D05G3306;Gh_D07G0950;Gh_D07G1773;Gh_D09G2236;Gh_D11G0027;Gh_D11G0113;Gh_D11G0474;Gh_D11G1882;Gh_D11G2370;Gh_D11G2962;Gh_D12G1650;Gh_D13G1580;Gh_Sca005431G01;Gh_Sca07976…
MF	GO:0048037	cofactor binding	83	1010	0.00235217	0.0603098	Gh_A01G2034;Gh_A02G0121;Gh_A02G0170;Gh_A02G1046;Gh_A02G1431;Gh_A03G0432;Gh_A03G0938;Gh_A03G1620;Gh_A05G0467;Gh_A05G0690;Gh_A05G3409;Gh_A05G3793;Gh_A05G3948;Gh_A06G1051;Gh_A06G1091;Gh_A07G1439;Gh_A07G2014;Gh_A08G0634;Gh_A08G1623;Gh_A09G0273;Gh_A09G0864;Gh_A09G1661;Gh_A09G2089;Gh_A09G2259;Gh_A10G0057;Gh_A10G0060;Gh_A10G0061;Gh_A10G0869;Gh_A10G1314;Gh_A10G1382;Gh_A11G0831;Gh_A11G1044;Gh_A11G1539;Gh_…
MF	GO:0001883	purine nucleoside binding	428	6318	0.00259455	0.0615966	Gh_A01G0239;Gh_A01G0241;Gh_A01G0271;Gh_A01G0305;Gh_A01G0475;Gh_A01G0542;Gh_A01G0652;Gh_A01G0680;Gh_A01G0744;Gh_A01G0745;Gh_A01G0747;Gh_A01G0894;Gh_A01G1506;Gh_A01G1521;Gh_A01G1666;Gh_A01G2145;Gh_A01G2156;Gh_A02G0028;Gh_A02G0677;Gh_A02G0727;Gh_A02G1084;Gh_A02G1100;Gh_A02G1319;Gh_A02G1481;Gh_A02G1496;Gh_A02G1532;Gh_A02G1701;Gh_A02G1717;Gh_A02G1767;Gh_A02G1773;Gh_A02G1797;Gh_A03G0106;Gh_A03G0108;Gh_…
MF	GO:0032550	purine ribonucleoside binding	428	6318	0.00259455	0.0615966	Gh_A01G0239;Gh_A01G0241;Gh_A01G0271;Gh_A01G0305;Gh_A01G0475;Gh_A01G0542;Gh_A01G0652;Gh_A01G0680;Gh_A01G0744;Gh_A01G0745;Gh_A01G0747;Gh_A01G0894;Gh_A01G1506;Gh_A01G1521;Gh_A01G1666;Gh_A01G2145;Gh_A01G2156;Gh_A02G0028;Gh_A02G0677;Gh_A02G0727;Gh_A02G1084;Gh_A02G1100;Gh_A02G1319;Gh_A02G1481;Gh_A02G1496;Gh_A02G1532;Gh_A02G1701;Gh_A02G1717;Gh_A02G1767;Gh_A02G1773;Gh_A02G1797;Gh_A03G0106;Gh_A03G0108;Gh_…
MF	GO:0000049	tRNA binding	4	11	0.0030209	0.0670159	Gh_A10G1612;Gh_D04G1647;Gh_D10G1375;Gh_D10G1868
MF	GO:0032553	ribonucleotide binding	427	6319	0.00311744	0.0670159	Gh_A01G0239;Gh_A01G0241;Gh_A01G0271;Gh_A01G0305;Gh_A01G0475;Gh_A01G0542;Gh_A01G0652;Gh_A01G0680;Gh_A01G0744;Gh_A01G0745;Gh_A01G0747;Gh_A01G0894;Gh_A01G1506;Gh_A01G1521;Gh_A01G1666;Gh_A01G2145;Gh_A01G2156;Gh_A02G0028;Gh_A02G0677;Gh_A02G0727;Gh_A02G1084;Gh_A02G1100;Gh_A02G1319;Gh_A02G1481;Gh_A02G1496;Gh_A02G1532;Gh_A02G1701;Gh_A02G1717;Gh_A02G1767;Gh_A02G1773;Gh_A02G1797;Gh_A03G0106;Gh_A03G0108;Gh_…
MF	GO:0017076	purine nucleotide binding	431	6385	0.00319752	0.0670159	Gh_A01G0239;Gh_A01G0241;Gh_A01G0271;Gh_A01G0305;Gh_A01G0475;Gh_A01G0542;Gh_A01G0652;Gh_A01G0680;Gh_A01G0744;Gh_A01G0745;Gh_A01G0747;Gh_A01G0894;Gh_A01G1506;Gh_A01G1521;Gh_A01G1666;Gh_A01G2145;Gh_A01G2156;Gh_A02G0028;Gh_A02G0677;Gh_A02G0727;Gh_A02G1084;Gh_A02G1100;Gh_A02G1319;Gh_A02G1481;Gh_A02G1496;Gh_A02G1532;Gh_A02G1701;Gh_A02G1717;Gh_A02G1767;Gh_A02G1773;Gh_A02G1797;Gh_A03G0106;Gh_A03G0108;Gh_…
MF	GO:0032555	purine ribonucleotide binding	423	6259	0.00324102	0.0670159	Gh_A01G0239;Gh_A01G0241;Gh_A01G0271;Gh_A01G0305;Gh_A01G0475;Gh_A01G0542;Gh_A01G0652;Gh_A01G0680;Gh_A01G0744;Gh_A01G0745;Gh_A01G0747;Gh_A01G0894;Gh_A01G1506;Gh_A01G1521;Gh_A01G1666;Gh_A01G2145;Gh_A01G2156;Gh_A02G0028;Gh_A02G0677;Gh_A02G0727;Gh_A02G1084;Gh_A02G1100;Gh_A02G1319;Gh_A02G1481;Gh_A02G1496;Gh_A02G1532;Gh_A02G1701;Gh_A02G1717;Gh_A02G1767;Gh_A02G1773;Gh_A02G1797;Gh_A03G0106;Gh_A03G0108;Gh_…
MF	GO:0004573	mannosyl-oligosaccharide glucosidase activity	2	2	0.00359132	0.0677069	Gh_A01G2121;Gh_D01G1589
MF	GO:0004831	tyrosine-tRNA ligase activity	2	2	0.00359132	0.0677069	Gh_A01G0305;Gh_D01G0339
MF	GO:0008763	UDP-N-acetylmuramate-L-alanine ligase activity	2	2	0.00359132	0.0677069	Gh_A11G2965;Gh_D11G0113
MF	GO:0004853	uroporphyrinogen decarboxylase activity	3	6	0.00374956	0.0686705	Gh_A05G2395;Gh_D01G2333;Gh_D05G2660
MF	GO:0003950	NAD+ ADP-ribosyltransferase activity	5	19	0.00441161	0.0781103	Gh_A05G0677;Gh_A05G3788;Gh_A12G2480;Gh_D05G2064;Gh_D12G2608
MF	GO:0016616	oxidoreductase activity, acting on the CH-OH group of donors, NAD or NADP as acceptor	36	379	0.0045087	0.0781103	Gh_A02G0170;Gh_A05G0690;Gh_A06G0725;Gh_A07G2014;Gh_A09G0273;Gh_A10G0057;Gh_A10G0060;Gh_A10G0061;Gh_A10G0869;Gh_A10G1382;Gh_A11G3269;Gh_A12G0535;Gh_A12G2006;Gh_A13G0380;Gh_D02G0215;Gh_D03G0562;Gh_D04G0053;Gh_D04G0339;Gh_D04G0688;Gh_D04G0767;Gh_D05G0836;Gh_D06G0846;Gh_D06G1959;Gh_D07G0692;Gh_D07G1761;Gh_D08G0952;Gh_D10G0064;Gh_D10G0066;Gh_D10G1082;Gh_D10G1156;Gh_D11G2829;Gh_D12G0551;Gh_D12G2181;Gh_…
MF	GO:0016679	oxidoreductase activity, acting on diphenols and related substances as donors	7	36	0.00494756	0.0834575	Gh_A01G0010;Gh_A05G1491;Gh_A06G1796;Gh_A06G2061;Gh_A12G2493;Gh_D02G2150;Gh_D12G2621
MF	GO:0016646	oxidoreductase activity, acting on the CH-NH group of donors, NAD or NADP as acceptor	5	20	0.00559544	0.0919661	Gh_A01G0043;Gh_A05G3793;Gh_D07G1194;Gh_D10G2034;Gh_D10G2037
MF	GO:0004751	ribose-5-phosphate isomerase activity	4	13	0.00594322	0.0952401	Gh_A03G1070;Gh_A12G1383;Gh_D02G1480;Gh_D12G1506
MF	GO:0019825	oxygen binding	3	7	0.0062699	0.0980245	Gh_A01G2084;Gh_D01G1141;Gh_D04G1708
MF	GO:0016763	transferase activity, transferring pentosyl groups	7	38	0.00673948	0.102857	Gh_A05G0182;Gh_A05G0677;Gh_A05G3788;Gh_A12G0665;Gh_A12G2480;Gh_D05G2064;Gh_D12G2608
MF	GO:0019205	nucleobase-containing compound kinase activity	11	79	0.00734845	0.109543	Gh_A01G0747;Gh_A05G3557;Gh_A09G0351;Gh_A09G1394;Gh_A13G0108;Gh_A13G1097;Gh_D01G0767;Gh_D07G0529;Gh_D09G1399;Gh_D10G2125;Gh_D13G0125
MF	GO:0019206	nucleoside kinase activity	6	30	0.00788081	0.114809	Gh_A01G0747;Gh_A09G0351;Gh_A09G1394;Gh_A13G1097;Gh_D01G0767;Gh_D09G1399
MF	GO:0016620	oxidoreductase activity, acting on the aldehyde or oxo group of donors, NAD or NADP as acceptor	10	70	0.00865911	0.123344	Gh_A05G0568;Gh_A07G0991;Gh_A08G0634;Gh_A09G0895;Gh_A11G2619;Gh_A13G0329;Gh_D02G1553;Gh_D05G0697;Gh_D07G1069;Gh_D13G0368
MF	GO:0043167	ion binding	846	13233	0.0090298	0.125828	Gh_A01G0135;Gh_A01G0212;Gh_A01G0239;Gh_A01G0241;Gh_A01G0271;Gh_A01G0305;Gh_A01G0457;Gh_A01G0475;Gh_A01G0542;Gh_A01G0652;Gh_A01G0665;Gh_A01G0680;Gh_A01G0740;Gh_A01G0744;Gh_A01G0745;Gh_A01G0747;Gh_A01G0894;Gh_A01G1202;Gh_A01G1506;Gh_A01G1521;Gh_A01G1666;Gh_A01G1815;Gh_A01G1913;Gh_A01G2034;Gh_A01G2042;Gh_A01G2084;Gh_A01G2145;Gh_A01G2156;Gh_A02G0028;Gh_A02G0121;Gh_A02G0170;Gh_A02G0221;Gh_A02G0225;Gh_…
MF	GO:0004842	ubiquitin-protein transferase activity	24	239	0.00950631	0.128028	Gh_A01G1463;Gh_A03G2115;Gh_A04G0474;Gh_A04G0476;Gh_A06G1172;Gh_A09G0943;Gh_A11G0518;Gh_A11G0799;Gh_A11G3090;Gh_A13G0256;Gh_D02G0719;Gh_D02G1367;Gh_D04G0273;Gh_D04G0881;Gh_D04G0882;Gh_D06G0744;Gh_D06G1459;Gh_D09G0869;Gh_D09G0975;Gh_D10G2088;Gh_D11G0602;Gh_D11G1714;Gh_D12G2576;Gh_D13G0273
MF	GO:0004488	methylenetetrahydrofolate dehydrogenase (NADP+) activity	3	8	0.00958711	0.128028	Gh_D07G1194;Gh_D10G2034;Gh_D10G2037
MF	GO:0008889	glycerophosphodiester phosphodiesterase activity	4	16	0.0131008	0.171379	Gh_A07G2133;Gh_D05G0529;Gh_D07G2342;Gh_D10G0773
MF	GO:0009916	alternative oxidase activity	3	9	0.0137452	0.176214	Gh_A05G1491;Gh_A12G2493;Gh_D12G2621
MF	GO:0016866	intramolecular transferase activity	14	122	0.0146586	0.184238	Gh_A01G1202;Gh_A03G0203;Gh_A05G1438;Gh_A07G0724;Gh_A08G1162;Gh_A11G0308;Gh_A11G0641;Gh_D03G1077;Gh_D03G1378;Gh_D05G2193;Gh_D06G1084;Gh_D11G0363;Gh_D11G2609;Gh_D12G1056
MF	GO:0004722	protein serine/threonine phosphatase activity	15	135	0.0155399	0.191559	Gh_A01G1412;Gh_A03G0236;Gh_A05G0782;Gh_A07G0123;Gh_A08G2192;Gh_A09G1499;Gh_A10G1998;Gh_A10G2160;Gh_A12G2380;Gh_D04G1656;Gh_D05G3907;Gh_D06G1822;Gh_D09G1743;Gh_D12G0330;Gh_D12G2508
MF	GO:0016645	oxidoreductase activity, acting on the CH-NH group of donors	8	55	0.0161808	0.192974	Gh_A01G0043;Gh_A05G3793;Gh_A10G1241;Gh_A11G1551;Gh_D04G0688;Gh_D07G1194;Gh_D10G2034;Gh_D10G2037
MF	GO:0004602	glutathione peroxidase activity	4	17	0.0163333	0.192974	Gh_A08G0633;Gh_A08G2385;Gh_D07G0326;Gh_D08G1956
MF	GO:0019787	ubiquitin-like protein transferase activity	24	251	0.0165578	0.192974	Gh_A01G1463;Gh_A03G2115;Gh_A04G0474;Gh_A04G0476;Gh_A06G1172;Gh_A09G0943;Gh_A11G0518;Gh_A11G0799;Gh_A11G3090;Gh_A13G0256;Gh_D02G0719;Gh_D02G1367;Gh_D04G0273;Gh_D04G0881;Gh_D04G0882;Gh_D06G0744;Gh_D06G1459;Gh_D09G0869;Gh_D09G0975;Gh_D10G2088;Gh_D11G0602;Gh_D11G1714;Gh_D12G2576;Gh_D13G0273
MF	GO:0042578	phosphoric ester hydrolase activity	33	376	0.0188343	0.195908	Gh_A01G1412;Gh_A02G1699;Gh_A03G0236;Gh_A04G0756;Gh_A05G0782;Gh_A05G2877;Gh_A06G1423;Gh_A07G0123;Gh_A07G2133;Gh_A08G2192;Gh_A09G1499;Gh_A10G1998;Gh_A10G2160;Gh_A11G2932;Gh_A12G2380;Gh_D01G1561;Gh_D03G0020;Gh_D04G0205;Gh_D04G0930;Gh_D04G1239;Gh_D04G1656;Gh_D05G0529;Gh_D05G3907;Gh_D06G1771;Gh_D06G1822;Gh_D06G2356;Gh_D07G2342;Gh_D09G1743;Gh_D10G0773;Gh_D11G0712;Gh_D11G3317;Gh_D12G0330;Gh_D12G2508
MF	GO:0016614	oxidoreductase activity, acting on CH-OH group of donors	37	432	0.0191229	0.195908	Gh_A02G0170;Gh_A05G0690;Gh_A06G0725;Gh_A07G2014;Gh_A09G0273;Gh_A10G0057;Gh_A10G0060;Gh_A10G0061;Gh_A10G0869;Gh_A10G1382;Gh_A11G3269;Gh_A12G0535;Gh_A12G2006;Gh_A13G0380;Gh_D02G0215;Gh_D03G0562;Gh_D04G0053;Gh_D04G0339;Gh_D04G0688;Gh_D04G0767;Gh_D05G0771;Gh_D05G0836;Gh_D06G0846;Gh_D06G1959;Gh_D07G0692;Gh_D07G1761;Gh_D08G0952;Gh_D10G0064;Gh_D10G0066;Gh_D10G1082;Gh_D10G1156;Gh_D11G2829;Gh_D12G0551;Gh_…
MF	GO:0000339	RNA cap binding	2	4	0.0198659	0.195908	Gh_A13G1882;Gh_D13G2269
MF	GO:0004001	adenosine kinase activity	2	4	0.0198659	0.195908	Gh_A09G1394;Gh_D09G1399
MF	GO:0004609	phosphatidylserine decarboxylase activity	2	4	0.0198659	0.195908	Gh_A03G0081;Gh_D03G1830
MF	GO:0004615	phosphomannomutase activity	2	4	0.0198659	0.195908	Gh_A08G1162;Gh_D12G1056
MF	GO:0004640	phosphoribosylanthranilate isomerase activity	2	4	0.0198659	0.195908	Gh_A04G0795;Gh_A10G2135
MF	GO:0008836	diaminopimelate decarboxylase activity	2	4	0.0198659	0.195908	Gh_A12G0401;Gh_D12G0266
MF	GO:0008864	formyltetrahydrofolate deformylase activity	2	4	0.0198659	0.195908	Gh_A03G0081;Gh_D03G1830
MF	GO:0018580	nitronate monooxygenase activity	2	4	0.0198659	0.195908	Gh_A12G0132;Gh_D12G0146
MF	GO:0008081	phosphoric diester hydrolase activity	8	59	0.0239108	0.229326	Gh_A05G2877;Gh_A07G2133;Gh_D04G0930;Gh_D05G0529;Gh_D06G2356;Gh_D07G2342;Gh_D10G0773;Gh_D11G0712
MF	GO:0005506	iron ion binding	74	978	0.0239701	0.229326	Gh_A01G2084;Gh_A02G0221;Gh_A02G0225;Gh_A03G0374;Gh_A03G0973;Gh_A03G1352;Gh_A03G2006;Gh_A04G0579;Gh_A05G0684;Gh_A05G1707;Gh_A05G2685;Gh_A05G3546;Gh_A06G0117;Gh_A06G1390;Gh_A06G1802;Gh_A07G0254;Gh_A07G0489;Gh_A07G0841;Gh_A07G1880;Gh_A08G2394;Gh_A08G2395;Gh_A09G2040;Gh_A10G0500;Gh_A10G1726;Gh_A10G1744;Gh_A10G2124;Gh_A11G1745;Gh_A11G1746;Gh_A11G2317;Gh_A11G3201;Gh_A12G0229;Gh_A12G0265;Gh_A12G0520;Gh_…
MF	GO:0080019	fatty-acyl-CoA reductase (alcohol-forming) activity	3	11	0.0246777	0.23211	Gh_A07G0991;Gh_A09G0895;Gh_D07G1069
MF	GO:0010333	terpene synthase activity	11	94	0.0249853	0.23211	Gh_A04G1295;Gh_A05G1382;Gh_A05G1383;Gh_A05G2491;Gh_A13G1207;Gh_D01G1963;Gh_D05G1550;Gh_D05G2768;Gh_D05G3507;Gh_D09G0075;Gh_D13G1503
MF	GO:1901363	heterocyclic compound binding	840	13285	0.0254409	0.232966	Gh_A01G0135;Gh_A01G0239;Gh_A01G0241;Gh_A01G0271;Gh_A01G0305;Gh_A01G0475;Gh_A01G0497;Gh_A01G0542;Gh_A01G0605;Gh_A01G0652;Gh_A01G0680;Gh_A01G0732;Gh_A01G0744;Gh_A01G0745;Gh_A01G0747;Gh_A01G0796;Gh_A01G0894;Gh_A01G1506;Gh_A01G1521;Gh_A01G1537;Gh_A01G1655;Gh_A01G1666;Gh_A01G2034;Gh_A01G2084;Gh_A01G2145;Gh_A01G2156;Gh_A02G0028;Gh_A02G0121;Gh_A02G0170;Gh_A02G0221;Gh_A02G0225;Gh_A02G0541;Gh_A02G0641;Gh_…
MF	GO:1901681	sulfur compound binding	7	49	0.0259772	0.23365	Gh_A02G0121;Gh_A03G0938;Gh_A09G1661;Gh_A11G1539;Gh_A11G2637;Gh_D11G3018;Gh_D11G3493
MF	GO:0016779	nucleotidyltransferase activity	32	372	0.0262447	0.23365	Gh_A01G0605;Gh_A02G1057;Gh_A03G0298;Gh_A03G0395;Gh_A04G0533;Gh_A04G0756;Gh_A05G2124;Gh_A06G1175;Gh_A07G0561;Gh_A07G1759;Gh_A09G0404;Gh_A09G2248;Gh_A10G0352;Gh_A10G1397;Gh_A11G0872;Gh_A12G1756;Gh_A13G0820;Gh_D01G0617;Gh_D03G0635;Gh_D03G0938;Gh_D04G0166;Gh_D04G1239;Gh_D04G1949;Gh_D06G1728;Gh_D07G0627;Gh_D10G0360;Gh_D10G1007;Gh_D11G1016;Gh_D13G1065;Gh_Sca005486G01;XLOC_040514;XLOC_046395
MF	GO:0016838	carbon-oxygen lyase activity, acting on phosphates	12	107	0.0266614	0.234109	Gh_A04G1295;Gh_A05G1382;Gh_A05G1383;Gh_A05G2491;Gh_A13G1207;Gh_D01G1963;Gh_D05G1550;Gh_D05G2768;Gh_D05G2834;Gh_D05G3507;Gh_D09G0075;Gh_D13G1503
MF	GO:0097159	organic cyclic compound binding	840	13296	0.0272742	0.236254	Gh_A01G0135;Gh_A01G0239;Gh_A01G0241;Gh_A01G0271;Gh_A01G0305;Gh_A01G0475;Gh_A01G0497;Gh_A01G0542;Gh_A01G0605;Gh_A01G0652;Gh_A01G0680;Gh_A01G0732;Gh_A01G0744;Gh_A01G0745;Gh_A01G0747;Gh_A01G0796;Gh_A01G0894;Gh_A01G1506;Gh_A01G1521;Gh_A01G1537;Gh_A01G1655;Gh_A01G1666;Gh_A01G2034;Gh_A01G2084;Gh_A01G2145;Gh_A01G2156;Gh_A02G0028;Gh_A02G0121;Gh_A02G0170;Gh_A02G0221;Gh_A02G0225;Gh_A02G0541;Gh_A02G0641;Gh_…
MF	GO:0004812	aminoacyl-tRNA ligase activity	14	134	0.0303752	0.252864	Gh_A01G0305;Gh_A01G1506;Gh_A01G1521;Gh_A01G2156;Gh_A05G2819;Gh_A10G2190;Gh_D01G0339;Gh_D01G1751;Gh_D01G2379;Gh_D04G1647;Gh_D10G1375;Gh_D10G2435;Gh_D10G2554;Gh_Sca039890G01
MF	GO:0016875	ligase activity, forming carbon-oxygen bonds	14	134	0.0303752	0.252864	Gh_A01G0305;Gh_A01G1506;Gh_A01G1521;Gh_A01G2156;Gh_A05G2819;Gh_A10G2190;Gh_D01G0339;Gh_D01G1751;Gh_D01G2379;Gh_D04G1647;Gh_D10G1375;Gh_D10G2435;Gh_D10G2554;Gh_Sca039890G01
MF	GO:0016876	ligase activity, forming aminoacyl-tRNA and related compounds	14	134	0.0303752	0.252864	Gh_A01G0305;Gh_A01G1506;Gh_A01G1521;Gh_A01G2156;Gh_A05G2819;Gh_A10G2190;Gh_D01G0339;Gh_D01G1751;Gh_D01G2379;Gh_D04G1647;Gh_D10G1375;Gh_D10G2435;Gh_D10G2554;Gh_Sca039890G01
MF	GO:0005509	calcium ion binding	51	655	0.0347362	0.284609	Gh_A01G0652;Gh_A01G0740;Gh_A02G0727;Gh_A02G0907;Gh_A02G0920;Gh_A02G1051;Gh_A02G1100;Gh_A04G0051;Gh_A05G3061;Gh_A05G3171;Gh_A06G0104;Gh_A06G1149;Gh_A07G0320;Gh_A09G0137;Gh_A09G1157;Gh_A10G0028;Gh_A10G0605;Gh_A10G1756;Gh_A11G0631;Gh_A11G2485;Gh_A12G1530;Gh_A13G1212;Gh_A13G1559;Gh_D01G0760;Gh_D01G1852;Gh_D02G0765;Gh_D02G0933;Gh_D02G1227;Gh_D02G1973;Gh_D03G0651;Gh_D04G0438;Gh_D04G0584;Gh_D05G3567;Gh_…
MF	GO:0005488	binding	1541	25040	0.0350766	0.284609	Gh_A01G0060;Gh_A01G0135;Gh_A01G0153;Gh_A01G0172;Gh_A01G0212;Gh_A01G0239;Gh_A01G0241;Gh_A01G0271;Gh_A01G0305;Gh_A01G0457;Gh_A01G0475;Gh_A01G0497;Gh_A01G0542;Gh_A01G0605;Gh_A01G0652;Gh_A01G0665;Gh_A01G0680;Gh_A01G0732;Gh_A01G0740;Gh_A01G0744;Gh_A01G0745;Gh_A01G0747;Gh_A01G0782;Gh_A01G0796;Gh_A01G0894;Gh_A01G0912;Gh_A01G0916;Gh_A01G1078;Gh_A01G1117;Gh_A01G1202;Gh_A01G1228;Gh_A01G1463;Gh_A01G1506;Gh_…
MF	GO:0019900	kinase binding	6	42	0.037949	0.300312	Gh_A08G1232;Gh_A11G1292;Gh_A12G0888;Gh_D11G1276;Gh_D11G1441;Gh_D12G0972
MF	GO:0019901	protein kinase binding	6	42	0.037949	0.300312	Gh_A08G1232;Gh_A11G1292;Gh_A12G0888;Gh_D11G1276;Gh_D11G1441;Gh_D12G0972
MF	GO:0004097	catechol oxidase activity	3	13	0.0391207	0.302288	Gh_A06G1796;Gh_A06G2061;Gh_D02G2150
MF	GO:0003978	UDP-glucose 4-epimerase activity	4	22	0.0396135	0.302288	Gh_A06G1051;Gh_A08G1623;Gh_D08G1205;Gh_D08G1936
MF	GO:0004849	uridine kinase activity	4	22	0.0396135	0.302288	Gh_A01G0747;Gh_A09G0351;Gh_A13G1097;Gh_D01G0767
MF	GO:0009982	pseudouridine synthase activity	5	33	0.0451137	0.315604	Gh_A03G0203;Gh_A05G1438;Gh_D03G1077;Gh_D03G1378;Gh_D11G2609
MF	GO:0004222	metalloendopeptidase activity	12	116	0.0455805	0.315604	Gh_A01G1084;Gh_A02G1797;Gh_A03G0191;Gh_A06G0822;Gh_A11G0245;Gh_A11G0825;Gh_D01G1173;Gh_D03G1390;Gh_D11G0260;Gh_D11G0966;Gh_D11G2525;Gh_D12G0473
MF	GO:0003942	N-acetyl-gamma-glutamyl-phosphate reductase activity	2	6	0.0458275	0.315604	Gh_A13G0329;Gh_D13G0368
MF	GO:0004146	dihydrofolate reductase activity	2	6	0.0458275	0.315604	Gh_A01G0043;Gh_A05G3793
MF	GO:0004364	glutathione transferase activity	2	6	0.0458275	0.315604	Gh_A02G0260;Gh_D02G0331
MF	GO:0004822	isoleucine-tRNA ligase activity	2	6	0.0458275	0.315604	Gh_A01G2156;Gh_D01G2379
MF	GO:0004828	serine-tRNA ligase activity	2	6	0.0458275	0.315604	Gh_A01G1506;Gh_D01G1751
MF	GO:0008963	phospho-N-acetylmuramoyl-pentapeptide-transferase activity	2	6	0.0458275	0.315604	Gh_A09G1123;Gh_D09G1127
MF	GO:0003723	RNA binding	72	984	0.0473372	0.315604	Gh_A01G0305;Gh_A01G0732;Gh_A02G0641;Gh_A02G0909;Gh_A03G0203;Gh_A03G0600;Gh_A03G1973;Gh_A04G0311;Gh_A05G0384;Gh_A05G0671;Gh_A05G0673;Gh_A05G1438;Gh_A05G2124;Gh_A06G0481;Gh_A06G0861;Gh_A07G2166;Gh_A08G0444;Gh_A09G0436;Gh_A09G0613;Gh_A09G1453;Gh_A09G2073;Gh_A09G2275;Gh_A10G0861;Gh_A10G1585;Gh_A10G1612;Gh_A11G1373;Gh_A11G1520;Gh_A12G1756;Gh_A12G2690;Gh_A13G0094;Gh_A13G0782;Gh_A13G1882;Gh_A13G1934;Gh_…
MF	GO:0004345	glucose-6-phosphate dehydrogenase activity	3	14	0.0476273	0.315604	Gh_A11G3269;Gh_D04G0767;Gh_D11G2829
MF	GO:0017089	glycolipid transporter activity	3	14	0.0476273	0.315604	Gh_A02G0394;Gh_A12G2633;Gh_D12G1667
MF	GO:0051861	glycolipid binding	3	14	0.0476273	0.315604	Gh_A02G0394;Gh_A12G2633;Gh_D12G1667
MF	GO:0016491	oxidoreductase activity	257	3886	0.0477591	0.315604	Gh_A01G0010;Gh_A01G0043;Gh_A01G1411;Gh_A01G1737;Gh_A01G1739;Gh_A01G1740;Gh_A01G1790;Gh_A02G0061;Gh_A02G0170;Gh_A02G0221;Gh_A02G0225;Gh_A02G0251;Gh_A02G0367;Gh_A02G0638;Gh_A02G1095;Gh_A03G0374;Gh_A03G0432;Gh_A03G0575;Gh_A03G0969;Gh_A03G0973;Gh_A03G1352;Gh_A03G2006;Gh_A04G0579;Gh_A04G0743;Gh_A05G0320;Gh_A05G0568;Gh_A05G0684;Gh_A05G0690;Gh_A05G0727;Gh_A05G1428;Gh_A05G1491;Gh_A05G1707;Gh_A05G1744;Gh_…
MF	GO:0016861	intramolecular oxidoreductase activity, interconverting aldoses and ketoses	6	46	0.0554967	0.357938	Gh_A03G1070;Gh_A04G0795;Gh_A10G2135;Gh_A12G1383;Gh_D02G1480;Gh_D12G1506
MF	GO:0051287	NAD binding	12	120	0.0563988	0.357938	Gh_A05G0690;Gh_A07G2014;Gh_A09G0273;Gh_A12G0535;Gh_A13G0329;Gh_A13G0380;Gh_D03G0562;Gh_D05G0836;Gh_D07G0692;Gh_D12G0551;Gh_D13G0368;Gh_D13G0423
MF	GO:0004571	mannosyl-oligosaccharide 1,2-alpha-mannosidase activity	3	15	0.0569573	0.357938	Gh_A02G0907;Gh_A10G0028;Gh_D09G1614
MF	GO:0015924	mannosyl-oligosaccharide mannosidase activity	3	15	0.0569573	0.357938	Gh_A02G0907;Gh_A10G0028;Gh_D09G1614
MF	GO:0016744	transferase activity, transferring aldehyde or ketonic groups	3	15	0.0569573	0.357938	Gh_A02G0121;Gh_A08G2461;Gh_D08G0270
MF	GO:0015556	C4-dicarboxylate transmembrane transporter activity	1	1	0.05994	0.362551	XLOC_020987
MF	GO:0030942	endoplasmic reticulum signal peptide binding	1	1	0.05994	0.362551	Gh_D02G1087
MF	GO:0000287	magnesium ion binding	26	314	0.0605133	0.362551	Gh_A01G1202;Gh_A02G0028;Gh_A02G0121;Gh_A04G0532;Gh_A04G1295;Gh_A05G1382;Gh_A05G1383;Gh_A05G2491;Gh_A05G2805;Gh_A09G0273;Gh_A11G1539;Gh_A12G0280;Gh_A12G0535;Gh_A13G1207;Gh_A13G1963;Gh_D01G1963;Gh_D05G1550;Gh_D05G2768;Gh_D05G3507;Gh_D09G0075;Gh_D09G2442;Gh_D10G1375;Gh_D11G3493;Gh_D12G0551;Gh_D13G1503;Gh_Sca073468G01
MF	GO:0004392	heme oxygenase (decyclizing) activity	2	7	0.0616506	0.362551	Gh_A05G2230;Gh_D05G2491
MF	GO:0004457	lactate dehydrogenase activity	2	7	0.0616506	0.362551	Gh_A12G2006;Gh_D12G2181
MF	GO:0004459	L-lactate dehydrogenase activity	2	7	0.0616506	0.362551	Gh_A12G2006;Gh_D12G2181
MF	GO:0008409	5'-3' exonuclease activity	2	7	0.0616506	0.362551	Gh_A02G0911;Gh_D05G2617
MF	GO:0016903	oxidoreductase activity, acting on the aldehyde or oxo group of donors	11	109	0.0624028	0.363638	Gh_A05G0568;Gh_A07G0991;Gh_A08G0634;Gh_A09G0895;Gh_A11G2619;Gh_A13G0329;Gh_D02G1553;Gh_D05G0697;Gh_D07G1069;Gh_D13G0368;XLOC_028206
MF	GO:2001070	starch binding	3	16	0.0670781	0.387361	Gh_A09G1533;Gh_A11G1373;Gh_D09G1551
MF	GO:0043565	sequence-specific DNA binding	77	1082	0.0678226	0.388163	Gh_A01G0796;Gh_A01G1655;Gh_A02G0541;Gh_A02G1237;Gh_A02G1428;Gh_A02G1510;Gh_A03G0054;Gh_A03G1629;Gh_A03G1731;Gh_A03G1753;Gh_A04G0732;Gh_A04G0785;Gh_A04G1023;Gh_A04G1063;Gh_A05G0677;Gh_A05G1515;Gh_A05G2316;Gh_A05G2447;Gh_A05G2508;Gh_A06G0179;Gh_A06G0906;Gh_A06G1322;Gh_A06G1847;Gh_A07G0017;Gh_A07G1665;Gh_A08G1051;Gh_A08G1509;Gh_A09G2455;Gh_A10G0827;Gh_A11G0118;Gh_A11G1650;Gh_A12G1670;Gh_A12G2671;Gh_…
MF	GO:0004721	phosphoprotein phosphatase activity	19	221	0.0731592	0.415001	Gh_A01G1412;Gh_A03G0236;Gh_A04G0756;Gh_A05G0782;Gh_A07G0123;Gh_A08G2192;Gh_A09G1499;Gh_A10G1998;Gh_A10G2160;Gh_A12G2380;Gh_D01G1561;Gh_D04G0205;Gh_D04G1239;Gh_D04G1656;Gh_D05G3907;Gh_D06G1822;Gh_D09G1743;Gh_D12G0330;Gh_D12G2508
MF	GO:0004527	exonuclease activity	8	74	0.0748768	0.418531	Gh_A01G0605;Gh_A02G0702;Gh_A02G0911;Gh_A04G0217;Gh_D01G0617;Gh_D02G0747;Gh_D04G1881;Gh_D05G2617
MF	GO:0050660	flavin adenine dinucleotide binding	25	308	0.0773045	0.418531	Gh_A02G0121;Gh_A02G0170;Gh_A06G1091;Gh_A10G0057;Gh_A10G0060;Gh_A10G0061;Gh_A10G0869;Gh_A10G1382;Gh_D01G1699;Gh_D02G0215;Gh_D04G0688;Gh_D04G2024;Gh_D05G0358;Gh_D05G0771;Gh_D06G1339;Gh_D06G1340;Gh_D06G1959;Gh_D07G1761;Gh_D07G2062;Gh_D10G0064;Gh_D10G0066;Gh_D10G1082;Gh_D10G1156;Gh_D11G0264;Gh_Sca005812G01
MF	GO:0005351	sugar:proton symporter activity	3	17	0.077952	0.418531	Gh_A08G2013;Gh_D08G2405;Gh_Sca006224G01
MF	GO:0005402	cation:sugar symporter activity	3	17	0.077952	0.418531	Gh_A08G2013;Gh_D08G2405;Gh_Sca006224G01
MF	GO:0015295	solute:proton symporter activity	3	17	0.077952	0.418531	Gh_A08G2013;Gh_D08G2405;Gh_Sca006224G01
MF	GO:0004484	mRNA guanylyltransferase activity	2	8	0.079005	0.418531	Gh_A04G0756;Gh_D04G1239
MF	GO:0004617	phosphoglycerate dehydrogenase activity	2	8	0.079005	0.418531	Gh_A13G0380;Gh_D13G0423
MF	GO:0008661	1-deoxy-D-xylulose-5-phosphate synthase activity	2	8	0.079005	0.418531	Gh_A08G2461;Gh_D08G0270
MF	GO:0016831	carboxy-lyase activity	12	128	0.0828821	0.435471	Gh_A01G2034;Gh_A03G0081;Gh_A05G2395;Gh_A07G1439;Gh_A08G0310;Gh_A12G0401;Gh_D01G0156;Gh_D01G2333;Gh_D03G1830;Gh_D05G2660;Gh_D12G0266;Gh_Sca147046G01
MF	GO:0016868	intramolecular transferase activity, phosphotransferases	4	28	0.0837901	0.436662	Gh_A01G1202;Gh_A08G1162;Gh_D05G2193;Gh_D12G1056
MF	GO:0008237	metallopeptidase activity	15	170	0.0866556	0.44149	Gh_A01G1084;Gh_A02G1797;Gh_A03G0191;Gh_A06G0822;Gh_A11G0245;Gh_A11G0825;Gh_D01G1173;Gh_D01G2220;Gh_D03G1390;Gh_D05G1310;Gh_D05G2583;Gh_D11G0260;Gh_D11G0966;Gh_D11G2525;Gh_D12G0473
MF	GO:0000990	transcription factor activity, core RNA polymerase binding	3	18	0.0895377	0.44149	Gh_A11G2019;Gh_D04G1071;Gh_D11G2299
MF	GO:0000996	core DNA-dependent RNA polymerase binding promoter specificity activity	3	18	0.0895377	0.44149	Gh_A11G2019;Gh_D04G1071;Gh_D11G2299
MF	GO:0015144	carbohydrate transmembrane transporter activity	3	18	0.0895377	0.44149	Gh_A08G2013;Gh_D08G2405;Gh_Sca006224G01
MF	GO:0016987	sigma factor activity	3	18	0.0895377	0.44149	Gh_A11G2019;Gh_D04G1071;Gh_D11G2299
MF	GO:0051119	sugar transmembrane transporter activity	3	18	0.0895377	0.44149	Gh_A08G2013;Gh_D08G2405;Gh_Sca006224G01
MF	GO:1901476	carbohydrate transporter activity	3	18	0.0895377	0.44149	Gh_A08G2013;Gh_D08G2405;Gh_Sca006224G01
MF	GO:0030976	thiamine pyrophosphate binding	4	29	0.0928047	0.454105	Gh_A02G0121;Gh_A03G0938;Gh_A11G1539;Gh_D11G3493
MF	GO:0030170	pyridoxal phosphate binding	18	215	0.0960796	0.466568	Gh_A01G2034;Gh_A02G1046;Gh_A02G1431;Gh_A05G0467;Gh_A07G1439;Gh_A09G2259;Gh_A10G1314;Gh_A11G0831;Gh_D01G0156;Gh_D01G0279;Gh_D03G0678;Gh_D05G3814;Gh_D06G0935;Gh_D06G1283;Gh_D11G0974;Gh_D11G2060;Gh_D13G0678;Gh_Sca147046G01
MF	GO:0004765	shikimate kinase activity	2	9	0.0976507	0.46712	Gh_D11G3433;Gh_D12G2439
MF	GO:0004832	valine-tRNA ligase activity	2	9	0.0976507	0.46712	Gh_A10G2190;Gh_D10G2435
MF	GO:0003854	3-beta-hydroxy-delta5-steroid dehydrogenase activity	3	19	0.101791	0.470391	Gh_A06G0725;Gh_D06G0846;Gh_D08G0952
MF	GO:0016229	steroid dehydrogenase activity	3	19	0.101791	0.470391	Gh_A06G0725;Gh_D06G0846;Gh_D08G0952
MF	GO:0033764	steroid dehydrogenase activity, acting on the CH-OH group of donors, NAD or NADP as acceptor	3	19	0.101791	0.470391	Gh_A06G0725;Gh_D06G0846;Gh_D08G0952
MF	GO:0060590	ATPase regulator activity	3	19	0.101791	0.470391	Gh_A08G0151;Gh_D05G3806;Gh_D13G1709
MF	GO:0016791	phosphatase activity	23	289	0.102207	0.470391	Gh_A01G1412;Gh_A03G0236;Gh_A04G0756;Gh_A05G0782;Gh_A06G1423;Gh_A07G0123;Gh_A08G2192;Gh_A09G1499;Gh_A10G1998;Gh_A10G2160;Gh_A11G2932;Gh_A12G2380;Gh_D01G1561;Gh_D04G0205;Gh_D04G1239;Gh_D04G1656;Gh_D05G3907;Gh_D06G1771;Gh_D06G1822;Gh_D09G1743;Gh_D11G3317;Gh_D12G0330;Gh_D12G2508
MF	GO:0005515	protein binding	571	9100	0.102737	0.470391	Gh_A01G0060;Gh_A01G0153;Gh_A01G0172;Gh_A01G0212;Gh_A01G0475;Gh_A01G0652;Gh_A01G0665;Gh_A01G0744;Gh_A01G0745;Gh_A01G0782;Gh_A01G0894;Gh_A01G0912;Gh_A01G0916;Gh_A01G1078;Gh_A01G1117;Gh_A01G1228;Gh_A01G1463;Gh_A01G1671;Gh_A01G1815;Gh_A01G1886;Gh_A01G2042;Gh_A01G2101;Gh_A02G0251;Gh_A02G0259;Gh_A02G0260;Gh_A02G0375;Gh_A02G0538;Gh_A02G0677;Gh_A02G0727;Gh_A02G0745;Gh_A02G0854;Gh_A02G1051;Gh_A02G1100;Gh_…
MF	GO:0000062	fatty-acyl-CoA binding	3	20	0.114666	0.482819	Gh_A09G1661;Gh_A11G2637;Gh_D11G3018
MF	GO:0004462	lactoylglutathione lyase activity	3	20	0.114666	0.482819	Gh_A06G0847;Gh_A06G1307;Gh_D13G2432
MF	GO:0003689	DNA clamp loader activity	1	2	0.116289	0.482819	Gh_D04G0166
MF	GO:0003838	sterol 24-C-methyltransferase activity	1	2	0.116289	0.482819	Gh_D08G0591
MF	GO:0004174	electron-transferring-flavoprotein dehydrogenase activity	1	2	0.116289	0.482819	Gh_A10G1241
MF	GO:0004474	malate synthase activity	1	2	0.116289	0.482819	Gh_A07G0470
MF	GO:0004819	glutamine-tRNA ligase activity	1	2	0.116289	0.482819	Gh_A05G2819
MF	GO:0008764	UDP-N-acetylmuramoylalanine-D-glutamate ligase activity	1	2	0.116289	0.482819	Gh_A01G0271
MF	GO:0016649	oxidoreductase activity, acting on the CH-NH group of donors, quinone or similar compound as acceptor	1	2	0.116289	0.482819	Gh_A10G1241
MF	GO:0033170	protein-DNA loading ATPase activity	1	2	0.116289	0.482819	Gh_D04G0166
MF	GO:0043754	dihydrolipoyllysine-residue (2-methylpropanoyl)transferase activity	1	2	0.116289	0.482819	Gh_A09G2089
MF	GO:0003917	DNA topoisomerase type I activity	2	10	0.117371	0.482819	Gh_A11G2515;Gh_D06G1157
MF	GO:0004106	chorismate mutase activity	2	10	0.117371	0.482819	Gh_A11G0641;Gh_D06G1084
MF	GO:0008192	RNA guanylyltransferase activity	2	10	0.117371	0.482819	Gh_A04G0756;Gh_D04G1239
MF	GO:0070568	guanylyltransferase activity	2	10	0.117371	0.482819	Gh_A04G0756;Gh_D04G1239
MF	GO:0016860	intramolecular oxidoreductase activity	6	56	0.117504	0.482819	Gh_A03G1070;Gh_A04G0795;Gh_A10G2135;Gh_A12G1383;Gh_D02G1480;Gh_D12G1506
MF	GO:0003899	DNA-directed RNA polymerase activity	14	165	0.120359	0.491403	Gh_A02G1057;Gh_A03G0298;Gh_A03G0395;Gh_A04G0533;Gh_A06G1175;Gh_A09G0404;Gh_A09G2248;Gh_D03G0635;Gh_D03G0938;Gh_D04G1949;Gh_D06G1728;Gh_D10G1007;Gh_Sca005486G01;XLOC_046395
MF	GO:0016884	carbon-nitrogen ligase activity, with glutamine as amido-N-donor	6	57	0.125075	0.507423	Gh_A09G0840;Gh_A09G2025;Gh_A11G0029;Gh_D09G2236;Gh_D11G0027;Gh_Sca005431G01
MF	GO:0004713	protein tyrosine kinase activity	179	2753	0.130985	0.528059	Gh_A01G0239;Gh_A01G0680;Gh_A01G0744;Gh_A01G1666;Gh_A01G2145;Gh_A02G0677;Gh_A02G0727;Gh_A02G1100;Gh_A02G1319;Gh_A02G1481;Gh_A02G1496;Gh_A02G1532;Gh_A02G1701;Gh_A02G1773;Gh_A03G0452;Gh_A03G1108;Gh_A03G1930;Gh_A04G0283;Gh_A04G0613;Gh_A04G0888;Gh_A05G0399;Gh_A05G1922;Gh_A05G2375;Gh_A05G2538;Gh_A05G2721;Gh_A05G3073;Gh_A05G3150;Gh_A05G3349;Gh_A05G3352;Gh_A05G3409;Gh_A05G3573;Gh_A06G0090;Gh_A06G0091;Gh_…
MF	GO:0051082	unfolded protein binding	14	168	0.133402	0.534441	Gh_A01G0894;Gh_A02G1051;Gh_A07G1723;Gh_A08G2023;Gh_A11G2485;Gh_A11G2653;Gh_D01G0176;Gh_D01G0761;Gh_D01G0932;Gh_D02G1319;Gh_D03G0651;Gh_D11G2806;Gh_D12G2436;Gh_D13G1098
MF	GO:0003824	catalytic activity	1190	19419	0.134852	0.536894	Gh_A01G0010;Gh_A01G0043;Gh_A01G0239;Gh_A01G0271;Gh_A01G0305;Gh_A01G0391;Gh_A01G0605;Gh_A01G0652;Gh_A01G0680;Gh_A01G0716;Gh_A01G0732;Gh_A01G0744;Gh_A01G0745;Gh_A01G0747;Gh_A01G0909;Gh_A01G1084;Gh_A01G1202;Gh_A01G1341;Gh_A01G1393;Gh_A01G1411;Gh_A01G1412;Gh_A01G1463;Gh_A01G1506;Gh_A01G1521;Gh_A01G1527;Gh_A01G1572;Gh_A01G1666;Gh_A01G1721;Gh_A01G1737;Gh_A01G1739;Gh_A01G1740;Gh_A01G1790;Gh_A01G1814;Gh_…
MF	GO:0034062	RNA polymerase activity	15	183	0.136364	0.539565	Gh_A02G1057;Gh_A03G0298;Gh_A03G0395;Gh_A04G0533;Gh_A06G1175;Gh_A09G0404;Gh_A09G2248;Gh_D03G0635;Gh_D03G0938;Gh_D04G1949;Gh_D06G1728;Gh_D10G1007;Gh_Sca005486G01;XLOC_040514;XLOC_046395
MF	GO:0008417	fucosyltransferase activity	2	11	0.137969	0.542565	Gh_D07G0643;Gh_D13G1262
MF	GO:0016757	transferase activity, transferring glycosyl groups	73	1072	0.14144	0.54654	Gh_A03G0432;Gh_A04G0581;Gh_A04G1260;Gh_A05G0182;Gh_A05G0555;Gh_A05G0677;Gh_A05G1932;Gh_A05G3147;Gh_A05G3788;Gh_A05G3992;Gh_A06G0103;Gh_A06G0572;Gh_A06G0583;Gh_A07G0920;Gh_A08G0764;Gh_A08G1387;Gh_A08G1811;Gh_A09G1351;Gh_A10G1558;Gh_A10G1559;Gh_A11G3052;Gh_A12G0131;Gh_A12G0611;Gh_A12G0665;Gh_A12G1511;Gh_A12G1857;Gh_A12G2480;Gh_A12G2647;Gh_A13G0172;Gh_A13G0371;Gh_A13G0935;Gh_A13G1561;Gh_A13G2049;Gh_…
MF	GO:0004525	ribonuclease III activity	3	22	0.142088	0.54654	Gh_A04G0311;Gh_A07G2166;Gh_D01G1133
MF	GO:0032296	double-stranded RNA-specific ribonuclease activity	3	22	0.142088	0.54654	Gh_A04G0311;Gh_A07G2166;Gh_D01G1133
MF	GO:0015293	symporter activity	4	34	0.144095	0.54654	Gh_A08G2013;Gh_D04G1759;Gh_D08G2405;Gh_Sca006224G01
MF	GO:0015294	solute:cation symporter activity	4	34	0.144095	0.54654	Gh_A08G2013;Gh_D04G1759;Gh_D08G2405;Gh_Sca006224G01
MF	GO:0015301	anion:anion antiporter activity	4	34	0.144095	0.54654	Gh_A10G1574;Gh_D02G0625;Gh_D10G0695;Gh_D10G1831
MF	GO:0005092	GDP-dissociation inhibitor activity	3	23	0.156538	0.590127	Gh_A03G1552;Gh_A05G1499;Gh_D11G1364
MF	GO:0000774	adenyl-nucleotide exchange factor activity	2	12	0.15927	0.590127	Gh_D05G3806;Gh_D13G1709
MF	GO:0004030	aldehyde dehydrogenase [NAD(P)+] activity	2	12	0.15927	0.590127	Gh_A05G0568;Gh_D05G0697
MF	GO:0042803	protein homodimerization activity	2	12	0.15927	0.590127	Gh_D05G3806;Gh_D13G1709
MF	GO:0004866	endopeptidase inhibitor activity	6	62	0.166265	0.597165	Gh_A10G2353;Gh_D04G0198;Gh_D10G2219;Gh_Sca005135G01;Gh_Sca005135G02;Gh_Sca095345G01
MF	GO:0030414	peptidase inhibitor activity	6	62	0.166265	0.597165	Gh_A10G2353;Gh_D04G0198;Gh_D10G2219;Gh_Sca005135G01;Gh_Sca005135G02;Gh_Sca095345G01
MF	GO:0061134	peptidase regulator activity	6	62	0.166265	0.597165	Gh_A10G2353;Gh_D04G0198;Gh_D10G2219;Gh_Sca005135G01;Gh_Sca005135G02;Gh_Sca095345G01
MF	GO:0061135	endopeptidase regulator activity	6	62	0.166265	0.597165	Gh_A10G2353;Gh_D04G0198;Gh_D10G2219;Gh_Sca005135G01;Gh_Sca005135G02;Gh_Sca095345G01
MF	GO:0005310	dicarboxylic acid transmembrane transporter activity	1	3	0.169261	0.597165	XLOC_020987
MF	GO:0008107	galactoside 2-alpha-L-fucosyltransferase activity	1	3	0.169261	0.597165	Gh_D07G0643
MF	GO:0031127	alpha-(1,2)-fucosyltransferase activity	1	3	0.169261	0.597165	Gh_D07G0643
MF	GO:0004435	phosphatidylinositol phospholipase C activity	3	24	0.171417	0.597165	Gh_A05G2877;Gh_D04G0930;Gh_D06G2356
MF	GO:0004629	phospholipase C activity	3	24	0.171417	0.597165	Gh_A05G2877;Gh_D04G0930;Gh_D06G2356
MF	GO:0005086	ARF guanyl-nucleotide exchange factor activity	3	24	0.171417	0.597165	Gh_A07G0155;Gh_A11G0742;Gh_D07G0151
MF	GO:0005452	inorganic anion exchanger activity	3	24	0.171417	0.597165	Gh_A10G1574;Gh_D02G0625;Gh_D10G1831
MF	GO:0003909	DNA ligase activity	2	13	0.181115	0.620828	Gh_A04G0756;Gh_D04G1239
MF	GO:0003910	DNA ligase (ATP) activity	2	13	0.181115	0.620828	Gh_A04G0756;Gh_D04G1239
MF	GO:0015926	glucosidase activity	2	13	0.181115	0.620828	Gh_A01G2121;Gh_D01G1589
MF	GO:0050661	NADP binding	8	92	0.186271	0.635103	Gh_A05G3793;Gh_A08G0634;Gh_A11G3269;Gh_D01G1699;Gh_D04G0767;Gh_D05G0358;Gh_D07G2062;Gh_D11G2829
MF	GO:0030246	carbohydrate binding	28	392	0.193476	0.65533	Gh_A02G0727;Gh_A02G1100;Gh_A02G1496;Gh_A04G0888;Gh_A07G0688;Gh_A09G1533;Gh_A09G2040;Gh_A10G2204;Gh_A11G1373;Gh_A12G1511;Gh_A12G1701;Gh_D02G0765;Gh_D02G1756;Gh_D02G1982;Gh_D04G1390;Gh_D04G1540;Gh_D05G0558;Gh_D07G1500;Gh_D08G1222;Gh_D09G0496;Gh_D09G1551;Gh_D10G0236;Gh_D10G1893;Gh_D10G2311;Gh_D11G3043;Gh_D12G0005;Gh_D12G1004;Gh_D13G0477
MF	GO:0008094	DNA-dependent ATPase activity	7	79	0.194536	0.65533	Gh_A02G1767;Gh_A05G3445;Gh_A11G1254;Gh_A11G2515;Gh_D03G0667;Gh_D04G0166;Gh_D13G2249
MF	GO:0016740	transferase activity	445	7157	0.19527	0.65533	Gh_A01G0043;Gh_A01G0239;Gh_A01G0605;Gh_A01G0680;Gh_A01G0732;Gh_A01G0744;Gh_A01G0747;Gh_A01G0909;Gh_A01G1341;Gh_A01G1463;Gh_A01G1666;Gh_A01G1845;Gh_A01G2000;Gh_A01G2145;Gh_A02G0121;Gh_A02G0236;Gh_A02G0260;Gh_A02G0677;Gh_A02G0725;Gh_A02G0727;Gh_A02G1057;Gh_A02G1100;Gh_A02G1319;Gh_A02G1481;Gh_A02G1496;Gh_A02G1532;Gh_A02G1701;Gh_A02G1773;Gh_A03G0081;Gh_A03G0090;Gh_A03G0205;Gh_A03G0298;Gh_A03G0395;Gh_…
MF	GO:0004356	glutamate-ammonia ligase activity	3	26	0.202269	0.663473	Gh_A07G1585;Gh_A13G0512;Gh_D07G1773
MF	GO:0016211	ammonia ligase activity	3	26	0.202269	0.663473	Gh_A07G1585;Gh_A13G0512;Gh_D07G1773
MF	GO:0016880	acid-ammonia (or amide) ligase activity	3	26	0.202269	0.663473	Gh_A07G1585;Gh_A13G0512;Gh_D07G1773
MF	GO:0019843	rRNA binding	6	66	0.202775	0.663473	Gh_A03G1973;Gh_A08G0444;Gh_A13G0782;Gh_D05G2672;Gh_D11G3227;Gh_D13G0920
MF	GO:0008097	5S rRNA binding	2	14	0.203363	0.663473	Gh_A03G1973;Gh_A08G0444
MF	GO:0060589	nucleoside-triphosphatase regulator activity	14	182	0.203907	0.663473	Gh_A03G1552;Gh_A05G0963;Gh_A05G1499;Gh_A05G2571;Gh_A08G0151;Gh_A08G0169;Gh_D02G1781;Gh_D05G1048;Gh_D05G2858;Gh_D05G3806;Gh_D08G0247;Gh_D11G1364;Gh_D12G1550;Gh_D13G1709
MF	GO:0008092	cytoskeletal protein binding	25	351	0.213312	0.671852	Gh_A01G0745;Gh_A01G1886;Gh_A03G0303;Gh_A03G0335;Gh_A03G0578;Gh_A03G1102;Gh_A05G0850;Gh_A07G1709;Gh_A10G0220;Gh_A10G1373;Gh_A11G2432;Gh_A11G2753;Gh_D01G1049;Gh_D01G1383;Gh_D01G1561;Gh_D01G2144;Gh_D03G0860;Gh_D05G2346;Gh_D05G3887;Gh_D06G0205;Gh_D06G2184;Gh_D09G2305;Gh_D10G0664;Gh_D10G1562;Gh_D13G0206
MF	GO:0004674	protein serine/threonine kinase activity	144	2252	0.216503	0.671852	Gh_A01G0239;Gh_A01G0744;Gh_A01G1666;Gh_A01G2145;Gh_A02G0677;Gh_A02G0727;Gh_A02G1100;Gh_A02G1496;Gh_A02G1532;Gh_A03G0452;Gh_A03G1108;Gh_A03G1930;Gh_A04G0283;Gh_A04G0888;Gh_A05G1922;Gh_A05G2375;Gh_A05G2721;Gh_A05G3073;Gh_A05G3409;Gh_A06G0090;Gh_A06G0091;Gh_A06G0347;Gh_A06G1072;Gh_A06G1191;Gh_A07G0004;Gh_A07G0035;Gh_A07G0545;Gh_A07G0688;Gh_A07G0862;Gh_A07G1295;Gh_A07G2059;Gh_A08G0245;Gh_A08G1331;Gh_…
MF	GO:0008408	3'-5' exonuclease activity	3	27	0.218149	0.671852	Gh_A01G0605;Gh_D01G0617;Gh_D04G1881
MF	GO:0016780	phosphotransferase activity, for other substituted phosphate groups	3	27	0.218149	0.671852	Gh_A09G1123;Gh_D04G1883;Gh_D09G1127
MF	GO:0000213	tRNA-intron endonuclease activity	1	4	0.219059	0.671852	Gh_D13G0030
MF	GO:0004150	dihydroneopterin aldolase activity	1	4	0.219059	0.671852	Gh_D04G1507
MF	GO:0004360	glutamine-fructose-6-phosphate transaminase (isomerizing) activity	1	4	0.219059	0.671852	Gh_D12G1004
MF	GO:0004418	hydroxymethylbilane synthase activity	1	4	0.219059	0.671852	Gh_D04G1452
MF	GO:0004516	nicotinate phosphoribosyltransferase activity	1	4	0.219059	0.671852	Gh_A12G0665
MF	GO:0004826	phenylalanine-tRNA ligase activity	1	4	0.219059	0.671852	Gh_D10G1375
MF	GO:0016743	carboxyl- or carbamoyltransferase activity	1	4	0.219059	0.671852	Gh_D05G1837
MF	GO:0070548	L-glutamine aminotransferase activity	1	4	0.219059	0.671852	Gh_D12G1004
MF	GO:0003755	peptidyl-prolyl cis-trans isomerase activity	7	82	0.220392	0.672722	Gh_A07G0986;Gh_A11G0987;Gh_D02G1247;Gh_D07G1064;Gh_D08G0452;Gh_Sca004717G03;Gh_Sca004717G12
MF	GO:0005319	lipid transporter activity	6	68	0.222034	0.674519	Gh_A02G0028;Gh_A02G0394;Gh_A05G2805;Gh_A12G2633;Gh_D04G1759;Gh_D12G1667
MF	GO:0005094	Rho GDP-dissociation inhibitor activity	2	15	0.225887	0.676606	Gh_A05G1499;Gh_D11G1364
MF	GO:0016886	ligase activity, forming phosphoric ester bonds	2	15	0.225887	0.676606	Gh_A04G0756;Gh_D04G1239
MF	GO:0042132	fructose 1,6-bisphosphate 1-phosphatase activity	2	15	0.225887	0.676606	Gh_A11G2932;Gh_D11G3317
MF	GO:0016859	cis-trans isomerase activity	7	83	0.229271	0.683548	Gh_A07G0986;Gh_A11G0987;Gh_D02G1247;Gh_D07G1064;Gh_D08G0452;Gh_Sca004717G03;Gh_Sca004717G12
MF	GO:0030247	polysaccharide binding	12	157	0.23291	0.691182	Gh_A02G0727;Gh_A02G1100;Gh_A02G1496;Gh_A09G1533;Gh_A11G1373;Gh_D02G0765;Gh_D02G1756;Gh_D08G1222;Gh_D09G0496;Gh_D09G1551;Gh_D10G1893;Gh_D10G2311
MF	GO:0005524	ATP binding	325	5225	0.237831	0.702534	Gh_A01G0239;Gh_A01G0241;Gh_A01G0271;Gh_A01G0305;Gh_A01G0680;Gh_A01G0744;Gh_A01G0745;Gh_A01G0747;Gh_A01G0894;Gh_A01G1506;Gh_A01G1521;Gh_A01G1666;Gh_A01G2145;Gh_A01G2156;Gh_A02G0028;Gh_A02G0677;Gh_A02G0727;Gh_A02G1084;Gh_A02G1100;Gh_A02G1319;Gh_A02G1481;Gh_A02G1496;Gh_A02G1532;Gh_A02G1701;Gh_A02G1767;Gh_A02G1773;Gh_A02G1797;Gh_A03G0303;Gh_A03G0439;Gh_A03G0452;Gh_A03G1108;Gh_A03G1536;Gh_A03G1537;Gh_…
MF	GO:0001871	pattern binding	12	158	0.239395	0.703908	Gh_A02G0727;Gh_A02G1100;Gh_A02G1496;Gh_A09G1533;Gh_A11G1373;Gh_D02G0765;Gh_D02G1756;Gh_D08G1222;Gh_D09G0496;Gh_D09G1551;Gh_D10G1893;Gh_D10G2311
MF	GO:0016149	translation release factor activity, codon specific	2	16	0.248574	0.724255	Gh_A13G0094;Gh_D13G0109
MF	GO:0019239	deaminase activity	2	16	0.248574	0.724255	Gh_D04G1281;Gh_D13G2067
MF	GO:0004576	oligosaccharyl transferase activity	3	29	0.250595	0.726839	Gh_A06G0572;Gh_D06G0647;Gh_D12G2052
MF	GO:0008135	translation factor activity, RNA binding	15	207	0.260767	0.733105	Gh_A03G0600;Gh_A06G0861;Gh_A09G2073;Gh_A09G2275;Gh_A10G1585;Gh_A12G2690;Gh_A13G0094;Gh_D01G2359;Gh_D05G1783;Gh_D09G2054;Gh_D11G0353;Gh_D12G1109;Gh_D12G2739;Gh_D13G0109;Gh_D13G1456
MF	GO:0035639	purine ribonucleoside triphosphate binding	368	5955	0.26394	0.733105	Gh_A01G0239;Gh_A01G0241;Gh_A01G0271;Gh_A01G0305;Gh_A01G0652;Gh_A01G0680;Gh_A01G0744;Gh_A01G0745;Gh_A01G0747;Gh_A01G0894;Gh_A01G1506;Gh_A01G1521;Gh_A01G1666;Gh_A01G2145;Gh_A01G2156;Gh_A02G0028;Gh_A02G0677;Gh_A02G0727;Gh_A02G1084;Gh_A02G1100;Gh_A02G1319;Gh_A02G1481;Gh_A02G1496;Gh_A02G1532;Gh_A02G1701;Gh_A02G1717;Gh_A02G1767;Gh_A02G1773;Gh_A02G1797;Gh_A03G0194;Gh_A03G0303;Gh_A03G0439;Gh_A03G0452;Gh_…
MF	GO:0004126	cytidine deaminase activity	1	5	0.265874	0.733105	Gh_D13G2067
MF	GO:0004799	thymidylate synthase activity	1	5	0.265874	0.733105	Gh_A01G0043
MF	GO:0008169	C-methyltransferase activity	1	5	0.265874	0.733105	Gh_D08G0591
MF	GO:0016415	octanoyltransferase activity	1	5	0.265874	0.733105	Gh_A13G1857
MF	GO:0016708	oxidoreductase activity, acting on paired donors, with incorporation or reduction of molecular oxygen, NAD(P)H as one donor, and incorporation of two atoms of oxygen into one donor	1	5	0.265874	0.733105	Gh_A05G3546
MF	GO:0030597	RNA glycosylase activity	1	5	0.265874	0.733105	Gh_A13G0681
MF	GO:0030598	rRNA N-glycosylase activity	1	5	0.265874	0.733105	Gh_A13G0681
MF	GO:0042083	5,10-methylenetetrahydrofolate-dependent methyltransferase activity	1	5	0.265874	0.733105	Gh_A01G0043
MF	GO:0004620	phospholipase activity	3	30	0.267077	0.733105	Gh_A05G2877;Gh_D04G0930;Gh_D06G2356
MF	GO:0016165	linoleate 13S-lipoxygenase activity	3	30	0.267077	0.733105	Gh_A06G1802;Gh_D06G2176;Gh_D13G1129
MF	GO:0016835	carbon-oxygen lyase activity	17	239	0.267623	0.733105	Gh_A04G1295;Gh_A05G1382;Gh_A05G1383;Gh_A05G2491;Gh_A09G0578;Gh_A13G1207;Gh_A13G1963;Gh_D01G1963;Gh_D05G1550;Gh_D05G2768;Gh_D05G2834;Gh_D05G3507;Gh_D09G0075;Gh_D09G0575;Gh_D12G2605;Gh_D13G1474;Gh_D13G1503
MF	GO:0003887	DNA-directed DNA polymerase activity	4	44	0.269525	0.735172	Gh_A01G0605;Gh_A10G1397;Gh_D01G0617;Gh_D04G0166
MF	GO:0019842	vitamin binding	7	88	0.275306	0.747514	Gh_A02G0121;Gh_A03G0938;Gh_A09G2040;Gh_A09G2045;Gh_A11G1539;Gh_A12G1701;Gh_D11G3493
MF	GO:0003779	actin binding	9	118	0.276382	0.747514	Gh_A01G1886;Gh_A03G0335;Gh_A07G1709;Gh_A10G1373;Gh_A11G2432;Gh_D01G1561;Gh_D01G2144;Gh_D05G2346;Gh_D13G0206
MF	GO:0008017	microtubule binding	16	228	0.2936	0.784768	Gh_A01G0745;Gh_A03G0303;Gh_A03G0578;Gh_A03G1102;Gh_A05G0850;Gh_A10G0220;Gh_A11G2753;Gh_D01G1049;Gh_D01G1383;Gh_D03G0860;Gh_D05G3887;Gh_D06G0205;Gh_D06G2184;Gh_D09G2305;Gh_D10G0664;Gh_D10G1562
MF	GO:0016811	hydrolase activity, acting on carbon-nitrogen (but not peptide) bonds, in linear amides	4	46	0.296756	0.784768	Gh_A03G0081;Gh_A11G1961;Gh_D03G1830;Gh_Sca004916G01
MF	GO:0051539	4 iron, 4 sulfur cluster binding	4	46	0.296756	0.784768	Gh_A09G0578;Gh_D09G0575;Gh_D10G0884;Gh_D11G1820
MF	GO:0004568	chitinase activity	5	61	0.302161	0.784768	Gh_A05G0404;Gh_A07G0194;Gh_D07G0246;Gh_D09G2016;Gh_D10G1216
MF	GO:0019899	enzyme binding	11	152	0.303616	0.784768	Gh_A01G1078;Gh_A08G1232;Gh_A10G0820;Gh_A11G1292;Gh_A12G0888;Gh_D08G2357;Gh_D10G0399;Gh_D11G1276;Gh_D11G1441;Gh_D12G0972;Gh_D12G1572
MF	GO:0004072	aspartate kinase activity	1	6	0.309883	0.784768	Gh_A07G2141
MF	GO:0004549	tRNA-specific ribonuclease activity	1	6	0.309883	0.784768	Gh_D13G0030
MF	GO:0004657	proline dehydrogenase activity	1	6	0.309883	0.784768	Gh_A11G1551
MF	GO:0008440	inositol-1,4,5-trisphosphate 3-kinase activity	1	6	0.309883	0.784768	Gh_A12G1771
MF	GO:0008474	palmitoyl-(protein) hydrolase activity	1	6	0.309883	0.784768	Gh_D12G0957
MF	GO:0008883	glutamyl-tRNA reductase activity	1	6	0.309883	0.784768	Gh_A08G0634
MF	GO:0010285	L,L-diaminopimelate aminotransferase activity	1	6	0.309883	0.784768	Gh_D05G3814
MF	GO:0098599	palmitoyl hydrolase activity	1	6	0.309883	0.784768	Gh_D12G0957
MF	GO:0015631	tubulin binding	16	231	0.311565	0.784768	Gh_A01G0745;Gh_A03G0303;Gh_A03G0578;Gh_A03G1102;Gh_A05G0850;Gh_A10G0220;Gh_A11G2753;Gh_D01G1049;Gh_D01G1383;Gh_D03G0860;Gh_D05G3887;Gh_D06G0205;Gh_D06G2184;Gh_D09G2305;Gh_D10G0664;Gh_D10G1562
MF	GO:0016701	oxidoreductase activity, acting on single donors with incorporation of molecular oxygen	7	92	0.313682	0.784768	Gh_A06G1802;Gh_A11G0321;Gh_A12G0132;Gh_D05G3859;Gh_D06G2176;Gh_D12G0146;Gh_D13G1129
MF	GO:0016703	oxidoreductase activity, acting on single donors with incorporation of molecular oxygen, incorporation of one atom of oxygen (internal monooxygenases or internal mixed function oxidases)	2	19	0.316665	0.784768	Gh_A12G0132;Gh_D12G0146
MF	GO:0016872	intramolecular lyase activity	2	19	0.316665	0.784768	Gh_D13G1602;XLOC_073141
MF	GO:0019202	amino acid kinase activity	2	19	0.316665	0.784768	Gh_A07G2141;Gh_D10G2321
MF	GO:0019203	carbohydrate phosphatase activity	2	19	0.316665	0.784768	Gh_A11G2932;Gh_D11G3317
MF	GO:0050308	sugar-phosphatase activity	2	19	0.316665	0.784768	Gh_A11G2932;Gh_D11G3317
MF	GO:0004177	aminopeptidase activity	3	33	0.31709	0.784768	Gh_A13G0093;Gh_D01G2220;Gh_D13G0108
MF	GO:0005516	calmodulin binding	3	33	0.31709	0.784768	Gh_A03G0606;Gh_A05G3199;Gh_D04G0406
MF	GO:0033218	amide binding	3	34	0.333832	0.823024	Gh_A09G2045;Gh_D02G1087;Gh_D07G1576
MF	GO:0034061	DNA polymerase activity	4	49	0.338136	0.82346	Gh_A01G0605;Gh_A10G1397;Gh_D01G0617;Gh_D04G0166
MF	GO:0016741	transferase activity, transferring one-carbon groups	43	671	0.346782	0.82346	Gh_A01G0043;Gh_A01G0732;Gh_A01G0909;Gh_A01G1845;Gh_A02G0725;Gh_A03G0081;Gh_A03G0090;Gh_A04G0303;Gh_A05G0005;Gh_A06G0096;Gh_A06G1005;Gh_A07G0006;Gh_A07G0188;Gh_A08G0167;Gh_A08G1274;Gh_A08G1482;Gh_A08G2094;Gh_A10G0559;Gh_A11G3223;Gh_A12G0583;Gh_A12G0585;Gh_D01G0752;Gh_D01G0952;Gh_D01G2087;Gh_D03G1830;Gh_D04G1586;Gh_D05G1837;Gh_D05G3350;Gh_D06G0709;Gh_D06G0935;Gh_D06G1240;Gh_D06G1283;Gh_D07G0012;Gh_…
MF	GO:0001671	ATPase activator activity	1	7	0.351255	0.82346	Gh_A08G0151
MF	GO:0003876	AMP deaminase activity	1	7	0.351255	0.82346	Gh_D04G1281
MF	GO:0003984	acetolactate synthase activity	1	7	0.351255	0.82346	Gh_A02G0121
MF	GO:0004107	chorismate synthase activity	1	7	0.351255	0.82346	Gh_D05G2834
MF	GO:0004181	metallocarboxypeptidase activity	1	7	0.351255	0.82346	Gh_D05G2583
MF	GO:0004379	glycylpeptide N-tetradecanoyltransferase activity	1	7	0.351255	0.82346	Gh_A05G0228
MF	GO:0016813	hydrolase activity, acting on carbon-nitrogen (but not peptide) bonds, in linear amidines	1	7	0.351255	0.82346	XLOC_064590
MF	GO:0019107	myristoyltransferase activity	1	7	0.351255	0.82346	Gh_A05G0228
MF	GO:0031177	phosphopantetheine binding	1	7	0.351255	0.82346	Gh_A09G2045
MF	GO:0047623	adenosine-phosphate deaminase activity	1	7	0.351255	0.82346	Gh_D04G1281
MF	GO:0003746	translation elongation factor activity	4	50	0.351994	0.82346	Gh_A03G0600;Gh_A09G2275;Gh_D09G2054;Gh_D11G0353
MF	GO:0016857	racemase and epimerase activity, acting on carbohydrates and derivatives	4	50	0.351994	0.82346	Gh_A06G1051;Gh_A08G1623;Gh_D08G1205;Gh_D08G1936
MF	GO:0099516	ion antiporter activity	4	51	0.365852	0.852768	Gh_A10G1574;Gh_D02G0625;Gh_D10G0695;Gh_D10G1831
MF	GO:0003743	translation initiation factor activity	9	129	0.368843	0.856624	Gh_A06G0861;Gh_A09G2073;Gh_A10G1585;Gh_A12G2690;Gh_D01G2359;Gh_D05G1783;Gh_D12G1109;Gh_D12G2739;Gh_D13G1456
MF	GO:0008378	galactosyltransferase activity	5	67	0.374313	0.862709	Gh_A08G0764;Gh_A12G1511;Gh_D04G1254;Gh_D08G0907;Gh_D11G0129
MF	GO:0016830	carbon-carbon lyase activity	13	194	0.38012	0.862709	Gh_A01G2034;Gh_A03G0081;Gh_A05G2395;Gh_A07G1439;Gh_A08G0310;Gh_A12G0401;Gh_D01G0156;Gh_D01G2333;Gh_D03G1830;Gh_D04G1507;Gh_D05G2660;Gh_D12G0266;Gh_Sca147046G01
MF	GO:0008168	methyltransferase activity	39	616	0.38503	0.862709	Gh_A01G0043;Gh_A01G0732;Gh_A01G0909;Gh_A01G1845;Gh_A02G0725;Gh_A03G0090;Gh_A04G0303;Gh_A05G0005;Gh_A06G0096;Gh_A06G1005;Gh_A07G0006;Gh_A07G0188;Gh_A08G0167;Gh_A08G1274;Gh_A08G1482;Gh_A08G2094;Gh_A10G0559;Gh_A11G3223;Gh_A12G0583;Gh_A12G0585;Gh_D01G0752;Gh_D01G0952;Gh_D01G2087;Gh_D04G1586;Gh_D05G3350;Gh_D06G0709;Gh_D06G1240;Gh_D06G1283;Gh_D07G0012;Gh_D07G0243;Gh_D07G0445;Gh_D08G0591;Gh_D08G1066;Gh_…
MF	GO:0030695	GTPase regulator activity	11	163	0.387217	0.862709	Gh_A03G1552;Gh_A05G0963;Gh_A05G1499;Gh_A05G2571;Gh_A08G0169;Gh_D02G1781;Gh_D05G1048;Gh_D05G2858;Gh_D08G0247;Gh_D11G1364;Gh_D12G1550
MF	GO:0002161	aminoacyl-tRNA editing activity	1	8	0.390148	0.862709	Gh_A02G0761
MF	GO:0004448	isocitrate dehydrogenase activity	1	8	0.390148	0.862709	Gh_A09G0273
MF	GO:0004450	isocitrate dehydrogenase (NADP+) activity	1	8	0.390148	0.862709	Gh_A09G0273
MF	GO:0005093	Rab GDP-dissociation inhibitor activity	1	8	0.390148	0.862709	Gh_A03G1552
MF	GO:0008176	tRNA (guanine-N7-)-methyltransferase activity	1	8	0.390148	0.862709	Gh_A11G3223
MF	GO:0009001	serine O-acetyltransferase activity	1	8	0.390148	0.862709	Gh_A13G1132
MF	GO:0016412	serine O-acyltransferase activity	1	8	0.390148	0.862709	Gh_A13G1132
MF	GO:0016413	O-acetyltransferase activity	1	8	0.390148	0.862709	Gh_A13G1132
MF	GO:0016888	endodeoxyribonuclease activity, producing 5'-phosphomonoesters	1	8	0.390148	0.862709	Gh_D11G2303
MF	GO:0016597	amino acid binding	6	84	0.390305	0.862709	Gh_A07G2141;Gh_A08G1578;Gh_A13G0380;Gh_D03G0044;Gh_D05G1837;Gh_D13G0423
MF	GO:0004702	receptor signaling protein serine/threonine kinase activity	4	53	0.393505	0.866792	Gh_D01G1468;Gh_D03G1422;Gh_D12G0590;XLOC_067702
MF	GO:0032403	protein complex binding	17	261	0.397514	0.872626	Gh_A01G0745;Gh_A03G0303;Gh_A03G0578;Gh_A03G1102;Gh_A05G0850;Gh_A10G0220;Gh_A11G2753;Gh_D01G1049;Gh_D01G1383;Gh_D01G1777;Gh_D03G0860;Gh_D05G3887;Gh_D06G0205;Gh_D06G2184;Gh_D09G2305;Gh_D10G0664;Gh_D10G1562
MF	GO:0004518	nuclease activity	20	310	0.399902	0.874871	Gh_A01G0605;Gh_A02G0702;Gh_A02G0911;Gh_A02G1804;Gh_A04G0217;Gh_A04G0311;Gh_A07G2004;Gh_A07G2166;Gh_A09G1453;Gh_A13G0872;Gh_D01G0617;Gh_D01G1133;Gh_D02G0747;Gh_D04G1881;Gh_D05G2617;Gh_D06G1912;Gh_D09G1462;Gh_D11G2303;Gh_D13G0030;XLOC_012273
MF	GO:0005048	signal sequence binding	2	23	0.404834	0.879656	Gh_D02G1087;Gh_D07G1576
MF	GO:0042277	peptide binding	2	23	0.404834	0.879656	Gh_D02G1087;Gh_D07G1576
MF	GO:1901505	carbohydrate derivative transporter activity	4	54	0.407266	0.881951	Gh_A02G0394;Gh_A12G2633;Gh_D10G0695;Gh_D12G1667
MF	GO:0016705	oxidoreductase activity, acting on paired donors, with incorporation or reduction of molecular oxygen	76	1231	0.410922	0.886872	Gh_A01G1411;Gh_A02G0221;Gh_A02G0225;Gh_A02G0367;Gh_A03G0973;Gh_A03G1352;Gh_A03G2006;Gh_A04G0579;Gh_A05G0684;Gh_A05G0727;Gh_A05G1707;Gh_A05G2230;Gh_A05G2685;Gh_A05G3546;Gh_A05G3863;Gh_A06G0117;Gh_A07G0489;Gh_A07G0774;Gh_A07G0841;Gh_A07G1880;Gh_A08G2394;Gh_A08G2395;Gh_A09G1020;Gh_A09G2040;Gh_A10G0500;Gh_A10G1443;Gh_A10G1726;Gh_A10G1744;Gh_A10G2124;Gh_A10G2136;Gh_A11G1745;Gh_A11G1746;Gh_A11G3201;Gh_…
MF	GO:0016814	hydrolase activity, acting on carbon-nitrogen (but not peptide) bonds, in cyclic amidines	3	39	0.416682	0.896285	Gh_A09G0499;Gh_D04G1281;Gh_D13G2067
MF	GO:0003993	acid phosphatase activity	2	24	0.426054	0.901966	Gh_A06G1423;Gh_D06G1771
MF	GO:0008061	chitin binding	2	24	0.426054	0.901966	Gh_D09G2016;Gh_D10G1216
MF	GO:0009678	hydrogen-translocating pyrophosphatase activity	2	24	0.426054	0.901966	Gh_A05G3071;Gh_D04G0572
MF	GO:0004635	phosphoribosyl-AMP cyclohydrolase activity	1	9	0.42671	0.901966	Gh_A09G0499
MF	GO:0016810	hydrolase activity, acting on carbon-nitrogen (but not peptide) bonds	8	120	0.430874	0.901966	Gh_A03G0081;Gh_A09G0499;Gh_A11G1961;Gh_D03G1830;Gh_D04G1281;Gh_D13G2067;Gh_Sca004916G01;XLOC_064590
MF	GO:0016772	transferase activity, transferring phosphorus-containing groups	249	4107	0.432616	0.901966	Gh_A01G0239;Gh_A01G0605;Gh_A01G0680;Gh_A01G0744;Gh_A01G0747;Gh_A01G1341;Gh_A01G1666;Gh_A01G2145;Gh_A02G0677;Gh_A02G0727;Gh_A02G1057;Gh_A02G1100;Gh_A02G1319;Gh_A02G1481;Gh_A02G1496;Gh_A02G1532;Gh_A02G1701;Gh_A02G1773;Gh_A03G0298;Gh_A03G0395;Gh_A03G0452;Gh_A03G1108;Gh_A03G1930;Gh_A04G0283;Gh_A04G0533;Gh_A04G0613;Gh_A04G0756;Gh_A04G0888;Gh_A05G0198;Gh_A05G0399;Gh_A05G1922;Gh_A05G2124;Gh_A05G2375;Gh_…
MF	GO:0010181	FMN binding	4	56	0.434584	0.901966	Gh_A03G0432;Gh_A05G3948;Gh_D05G0339;Gh_D06G0777
MF	GO:0008514	organic anion transmembrane transporter activity	5	73	0.446404	0.901966	Gh_A13G1307;Gh_D04G1759;Gh_D05G0008;Gh_D10G0695;XLOC_020987
MF	GO:0003697	single-stranded DNA binding	2	25	0.446869	0.901966	Gh_A07G2004;Gh_A11G1254
MF	GO:0003747	translation release factor activity	2	25	0.446869	0.901966	Gh_A13G0094;Gh_D13G0109
MF	GO:0008079	translation termination factor activity	2	25	0.446869	0.901966	Gh_A13G0094;Gh_D13G0109
MF	GO:0016892	endoribonuclease activity, producing 3'-phosphomonoesters	2	25	0.446869	0.901966	Gh_D06G1912;Gh_D13G0030
MF	GO:0016894	endonuclease activity, active with either ribo- or deoxyribonucleic acids and producing 3'-phosphomonoesters	2	25	0.446869	0.901966	Gh_D06G1912;Gh_D13G0030
MF	GO:0016846	carbon-sulfur lyase activity	3	41	0.448946	0.901966	Gh_A06G0847;Gh_A06G1307;Gh_D13G2432
MF	GO:0000295	adenine nucleotide transmembrane transporter activity	1	10	0.461082	0.901966	Gh_D10G0695
MF	GO:0003951	NAD+ kinase activity	1	10	0.461082	0.901966	Gh_D03G1747
MF	GO:0004748	ribonucleoside-diphosphate reductase activity, thioredoxin disulfide as acceptor	1	10	0.461082	0.901966	Gh_D02G0343
MF	GO:0004834	tryptophan synthase activity	1	10	0.461082	0.901966	Gh_D13G1474
MF	GO:0005346	purine ribonucleotide transmembrane transporter activity	1	10	0.461082	0.901966	Gh_D10G0695
MF	GO:0005347	ATP transmembrane transporter activity	1	10	0.461082	0.901966	Gh_D10G0695
MF	GO:0005471	ATP:ADP antiporter activity	1	10	0.461082	0.901966	Gh_D10G0695
MF	GO:0008318	protein prenyltransferase activity	1	10	0.461082	0.901966	Gh_A06G0258
MF	GO:0015211	purine nucleoside transmembrane transporter activity	1	10	0.461082	0.901966	Gh_D10G0695
MF	GO:0015215	nucleotide transmembrane transporter activity	1	10	0.461082	0.901966	Gh_D10G0695
MF	GO:0015216	purine nucleotide transmembrane transporter activity	1	10	0.461082	0.901966	Gh_D10G0695
MF	GO:0015217	ADP transmembrane transporter activity	1	10	0.461082	0.901966	Gh_D10G0695
MF	GO:0015605	organophosphate ester transmembrane transporter activity	1	10	0.461082	0.901966	Gh_D10G0695
MF	GO:0016728	oxidoreductase activity, acting on CH or CH2 groups, disulfide as acceptor	1	10	0.461082	0.901966	Gh_D02G0343
MF	GO:0061731	ribonucleoside-diphosphate reductase activity	1	10	0.461082	0.901966	Gh_D02G0343
MF	GO:0016702	oxidoreductase activity, acting on single donors with incorporation of molecular oxygen, incorporation of two atoms of oxygen	4	58	0.461537	0.901966	Gh_A06G1802;Gh_A11G0321;Gh_D06G2176;Gh_D13G1129
MF	GO:0004427	inorganic diphosphatase activity	3	42	0.464806	0.90486	Gh_A05G3071;Gh_A12G0280;Gh_D04G0572
MF	GO:0004672	protein kinase activity	189	3129	0.466492	0.90486	Gh_A01G0239;Gh_A01G0680;Gh_A01G0744;Gh_A01G1666;Gh_A01G2145;Gh_A02G0677;Gh_A02G0727;Gh_A02G1100;Gh_A02G1319;Gh_A02G1481;Gh_A02G1496;Gh_A02G1532;Gh_A02G1701;Gh_A02G1773;Gh_A03G0452;Gh_A03G1108;Gh_A03G1930;Gh_A04G0283;Gh_A04G0613;Gh_A04G0888;Gh_A05G0399;Gh_A05G1922;Gh_A05G2375;Gh_A05G2538;Gh_A05G2721;Gh_A05G3073;Gh_A05G3150;Gh_A05G3349;Gh_A05G3352;Gh_A05G3409;Gh_A05G3573;Gh_A06G0090;Gh_A06G0091;Gh_…
MF	GO:0030983	mismatched DNA binding	2	26	0.467252	0.90486	Gh_D03G0012;Gh_D12G1322
MF	GO:0004497	monooxygenase activity	9	141	0.472237	0.911758	Gh_A03G1352;Gh_A12G0132;Gh_D01G1699;Gh_D04G2024;Gh_D05G0358;Gh_D06G0090;Gh_D06G0091;Gh_D07G2062;Gh_D12G0146
MF	GO:0004519	endonuclease activity	11	175	0.479951	0.92387	Gh_A02G1804;Gh_A04G0217;Gh_A04G0311;Gh_A07G2004;Gh_A07G2166;Gh_A13G0872;Gh_D01G1133;Gh_D06G1912;Gh_D11G2303;Gh_D13G0030;XLOC_012273
MF	GO:0016854	racemase and epimerase activity	4	60	0.488026	0.935695	Gh_A06G1051;Gh_A08G1623;Gh_D08G1205;Gh_D08G1936
MF	GO:0003713	transcription coactivator activity	1	11	0.493393	0.935695	Gh_D03G0767
MF	GO:0004349	glutamate 5-kinase activity	1	11	0.493393	0.935695	Gh_D10G2321
MF	GO:0008373	sialyltransferase activity	1	11	0.493393	0.935695	Gh_D05G0824
MF	GO:0072341	modified amino acid binding	1	11	0.493393	0.935695	Gh_A09G2045
MF	GO:0051087	chaperone binding	3	44	0.495895	0.937665	Gh_A08G0151;Gh_D05G3806;Gh_D13G1709
MF	GO:0016774	phosphotransferase activity, carboxyl group as acceptor	2	28	0.506635	0.953115	Gh_A07G2141;Gh_D10G2321
MF	GO:0016758	transferase activity, transferring hexosyl groups	51	848	0.511016	0.953115	Gh_A03G0432;Gh_A04G0581;Gh_A04G1260;Gh_A05G0555;Gh_A05G1932;Gh_A05G3992;Gh_A06G0572;Gh_A07G0920;Gh_A08G0764;Gh_A08G1387;Gh_A09G1351;Gh_A10G1558;Gh_A10G1559;Gh_A12G0131;Gh_A12G0611;Gh_A12G1511;Gh_A12G1857;Gh_A12G2647;Gh_A13G0172;Gh_A13G0371;Gh_A13G2049;Gh_D01G1313;Gh_D01G1899;Gh_D02G0229;Gh_D02G0230;Gh_D03G0229;Gh_D03G1311;Gh_D04G1037;Gh_D04G1254;Gh_D04G1885;Gh_D05G1460;Gh_D05G2163;Gh_D05G3929;Gh_…
MF	GO:0036442	hydrogen-exporting ATPase activity	4	62	0.513965	0.953115	Gh_A08G1006;Gh_D03G0512;Gh_D13G1625;Gh_Sca035444G01
MF	GO:0046961	proton-transporting ATPase activity, rotational mechanism	4	62	0.513965	0.953115	Gh_A08G1006;Gh_D03G0512;Gh_D13G1625;Gh_Sca035444G01
MF	GO:0003690	double-stranded DNA binding	6	96	0.518125	0.953115	Gh_A02G1237;Gh_A08G1509;Gh_D02G1724;Gh_D03G0012;Gh_D10G0847;Gh_D12G1322
MF	GO:0004017	adenylate kinase activity	1	12	0.523768	0.953115	Gh_D07G0529
MF	GO:0004351	glutamate decarboxylase activity	1	12	0.523768	0.953115	Gh_Sca147046G01
MF	GO:0004619	phosphoglycerate mutase activity	1	12	0.523768	0.953115	Gh_D05G2193
MF	GO:0005199	structural constituent of cell wall	1	12	0.523768	0.953115	Gh_D02G0169
MF	GO:0016725	oxidoreductase activity, acting on CH or CH2 groups	1	12	0.523768	0.953115	Gh_D02G0343
MF	GO:0008235	metalloexopeptidase activity	2	29	0.525601	0.953115	Gh_D01G2220;Gh_D05G2583
MF	GO:0016799	hydrolase activity, hydrolyzing N-glycosyl compounds	2	29	0.525601	0.953115	Gh_A05G1018;Gh_A13G0681
MF	GO:0035091	phosphatidylinositol binding	2	29	0.525601	0.953115	Gh_A10G0649;Gh_D12G0237
MF	GO:0005342	organic acid transmembrane transporter activity	4	63	0.526704	0.953115	Gh_A13G1307;Gh_D04G1759;Gh_D05G0008;XLOC_020987
MF	GO:0046943	carboxylic acid transmembrane transporter activity	4	63	0.526704	0.953115	Gh_A13G1307;Gh_D04G1759;Gh_D05G0008;XLOC_020987
MF	GO:0043169	cation binding	387	6470	0.527856	0.953115	Gh_A01G0135;Gh_A01G0212;Gh_A01G0457;Gh_A01G0652;Gh_A01G0665;Gh_A01G0740;Gh_A01G0745;Gh_A01G1202;Gh_A01G1815;Gh_A01G1913;Gh_A01G2042;Gh_A01G2084;Gh_A02G0028;Gh_A02G0121;Gh_A02G0221;Gh_A02G0225;Gh_A02G0251;Gh_A02G0375;Gh_A02G0638;Gh_A02G0727;Gh_A02G0907;Gh_A02G0920;Gh_A02G1051;Gh_A02G1057;Gh_A02G1100;Gh_A02G1273;Gh_A02G1566;Gh_A03G0054;Gh_A03G0298;Gh_A03G0374;Gh_A03G0487;Gh_A03G0824;Gh_A03G0938;Gh_…
MF	GO:0004540	ribonuclease activity	8	132	0.538906	0.963644	Gh_A04G0311;Gh_A07G2166;Gh_A09G1453;Gh_D01G1133;Gh_D06G1912;Gh_D09G1462;Gh_D13G0030;XLOC_012273
MF	GO:0016160	amylase activity	3	47	0.540745	0.963644	Gh_A12G1530;Gh_D09G0578;Gh_D10G1605
MF	GO:0031406	carboxylic acid binding	8	133	0.547581	0.963644	Gh_A07G2141;Gh_A08G1578;Gh_A09G2040;Gh_A12G1701;Gh_A13G0380;Gh_D03G0044;Gh_D05G1837;Gh_D13G0423
MF	GO:0043177	organic acid binding	8	133	0.547581	0.963644	Gh_A07G2141;Gh_A08G1578;Gh_A09G2040;Gh_A12G1701;Gh_A13G0380;Gh_D03G0044;Gh_D05G1837;Gh_D13G0423
MF	GO:0020037	heme binding	60	1011	0.551432	0.963644	Gh_A01G2084;Gh_A02G0221;Gh_A02G0225;Gh_A03G1352;Gh_A03G2006;Gh_A05G0684;Gh_A05G1707;Gh_A05G2685;Gh_A05G3489;Gh_A06G0117;Gh_A07G0489;Gh_A07G0841;Gh_A07G1880;Gh_A08G2394;Gh_A08G2395;Gh_A10G0500;Gh_A10G1726;Gh_A10G1744;Gh_A10G2124;Gh_A11G1745;Gh_A11G1746;Gh_A11G3201;Gh_A12G0229;Gh_A12G0265;Gh_A12G0520;Gh_A12G0851;Gh_A12G2559;Gh_A13G1133;Gh_A13G1336;Gh_A13G1588;Gh_A13G2072;Gh_D01G0112;Gh_D01G1141;Gh_…
MF	GO:0008483	transaminase activity	4	65	0.55168	0.963644	Gh_A05G0467;Gh_A10G1314;Gh_D05G3814;Gh_D12G1004
MF	GO:0016769	transferase activity, transferring nitrogenous groups	4	65	0.55168	0.963644	Gh_A05G0467;Gh_A10G1314;Gh_D05G3814;Gh_D12G1004
MF	GO:0004520	endodeoxyribonuclease activity	1	13	0.552322	0.963644	Gh_D11G2303
MF	GO:0004634	phosphopyruvate hydratase activity	1	13	0.552322	0.963644	Gh_A13G1963
MF	GO:0008121	ubiquinol-cytochrome-c reductase activity	1	13	0.552322	0.963644	Gh_A01G0010
MF	GO:0008831	dTDP-4-dehydrorhamnose reductase activity	1	13	0.552322	0.963644	Gh_D04G0339
MF	GO:0016681	oxidoreductase activity, acting on diphenols and related substances as donors, cytochrome as acceptor	1	13	0.552322	0.963644	Gh_A01G0010
MF	GO:0005096	GTPase activator activity	8	134	0.55619	0.963644	Gh_A05G0963;Gh_A05G2571;Gh_A08G0169;Gh_D02G1781;Gh_D05G1048;Gh_D05G2858;Gh_D08G0247;Gh_D12G1550
MF	GO:0016829	lyase activity	34	576	0.562303	0.963644	Gh_A01G2034;Gh_A03G0081;Gh_A04G1295;Gh_A05G1382;Gh_A05G1383;Gh_A05G2395;Gh_A05G2491;Gh_A06G0847;Gh_A06G1307;Gh_A07G1439;Gh_A08G0310;Gh_A09G0578;Gh_A12G0401;Gh_A13G1207;Gh_A13G1963;Gh_D01G0156;Gh_D01G1963;Gh_D01G2333;Gh_D03G1830;Gh_D04G1507;Gh_D05G1550;Gh_D05G2660;Gh_D05G2768;Gh_D05G2834;Gh_D05G3507;Gh_D09G0075;Gh_D09G0575;Gh_D12G0266;Gh_D12G2605;Gh_D13G1474;Gh_D13G1503;Gh_D13G1799;Gh_D13G2432;Gh_…
MF	GO:0004725	protein tyrosine phosphatase activity	4	66	0.563903	0.963644	Gh_A04G0756;Gh_D01G1561;Gh_D04G0205;Gh_D04G1239
MF	GO:0004499	N,N-dimethylaniline monooxygenase activity	3	49	0.56933	0.963644	Gh_D01G1699;Gh_D05G0358;Gh_D07G2062
MF	GO:0016301	kinase activity	209	3522	0.573702	0.963644	Gh_A01G0239;Gh_A01G0680;Gh_A01G0744;Gh_A01G0747;Gh_A01G1666;Gh_A01G2145;Gh_A02G0677;Gh_A02G0727;Gh_A02G1100;Gh_A02G1319;Gh_A02G1481;Gh_A02G1496;Gh_A02G1532;Gh_A02G1701;Gh_A02G1773;Gh_A03G0452;Gh_A03G1108;Gh_A03G1930;Gh_A04G0283;Gh_A04G0613;Gh_A04G0888;Gh_A05G0198;Gh_A05G0399;Gh_A05G1922;Gh_A05G2375;Gh_A05G2538;Gh_A05G2721;Gh_A05G3073;Gh_A05G3150;Gh_A05G3349;Gh_A05G3352;Gh_A05G3409;Gh_A05G3557;Gh_…
MF	GO:0019001	guanyl nucleotide binding	44	748	0.573992	0.963644	Gh_A01G0652;Gh_A02G1717;Gh_A03G0194;Gh_A03G0694;Gh_A03G1715;Gh_A04G0312;Gh_A04G0435;Gh_A05G1203;Gh_A05G3914;Gh_A07G1468;Gh_A07G2158;Gh_A08G0513;Gh_A08G2509;Gh_A09G0605;Gh_A09G1580;Gh_A09G1698;Gh_A10G0861;Gh_A11G0251;Gh_A11G0499;Gh_A11G0858;Gh_A13G0086;Gh_A13G0938;Gh_D01G1777;Gh_D01G2010;Gh_D02G2357;Gh_D03G1452;Gh_D05G0052;Gh_D05G1380;Gh_D05G3186;Gh_D07G1564;Gh_D08G0601;Gh_D09G0410;Gh_D09G1315;Gh_…
MF	GO:0004014	adenosylmethionine decarboxylase activity	1	14	0.579165	0.963644	Gh_A08G0310
MF	GO:0004556	alpha-amylase activity	1	14	0.579165	0.963644	Gh_A12G1530
MF	GO:0016423	tRNA (guanine) methyltransferase activity	1	14	0.579165	0.963644	Gh_A11G3223
MF	GO:0031683	G-protein beta/gamma-subunit complex binding	1	14	0.579165	0.963644	Gh_D01G1777
MF	GO:0047800	cysteamine dioxygenase activity	1	14	0.579165	0.963644	Gh_A11G0321
MF	GO:1901677	phosphate transmembrane transporter activity	1	14	0.579165	0.963644	Gh_D10G0695
MF	GO:0008443	phosphofructokinase activity	2	32	0.579469	0.963644	Gh_A05G0198;XLOC_074648
MF	GO:0046872	metal ion binding	380	6393	0.58245	0.963644	Gh_A01G0135;Gh_A01G0212;Gh_A01G0457;Gh_A01G0652;Gh_A01G0665;Gh_A01G0740;Gh_A01G0745;Gh_A01G1202;Gh_A01G1815;Gh_A01G1913;Gh_A01G2042;Gh_A01G2084;Gh_A02G0028;Gh_A02G0121;Gh_A02G0221;Gh_A02G0225;Gh_A02G0251;Gh_A02G0375;Gh_A02G0638;Gh_A02G0727;Gh_A02G0907;Gh_A02G0920;Gh_A02G1051;Gh_A02G1057;Gh_A02G1100;Gh_A02G1273;Gh_A02G1566;Gh_A03G0054;Gh_A03G0298;Gh_A03G0374;Gh_A03G0487;Gh_A03G0824;Gh_A03G0973;Gh_…
MF	GO:0004707	MAP kinase activity	3	50	0.583203	0.963644	Gh_D01G1468;Gh_D03G1422;Gh_D12G0590
MF	GO:0008138	protein tyrosine/serine/threonine phosphatase activity	3	50	0.583203	0.963644	Gh_A04G0756;Gh_D01G1561;Gh_D04G1239
MF	GO:0016742	hydroxymethyl-, formyl- and related transferase activity	3	50	0.583203	0.963644	Gh_A03G0081;Gh_D03G1830;Gh_D06G0935
MF	GO:0008047	enzyme activator activity	9	155	0.587409	0.963644	Gh_A05G0963;Gh_A05G2571;Gh_A08G0151;Gh_A08G0169;Gh_D02G1781;Gh_D05G1048;Gh_D05G2858;Gh_D08G0247;Gh_D12G1550
MF	GO:0005525	GTP binding	43	736	0.591918	0.963644	Gh_A01G0652;Gh_A02G1717;Gh_A03G0194;Gh_A03G0694;Gh_A03G1715;Gh_A04G0312;Gh_A04G0435;Gh_A05G1203;Gh_A05G3914;Gh_A07G1468;Gh_A07G2158;Gh_A08G0513;Gh_A08G2509;Gh_A09G0605;Gh_A09G1580;Gh_A09G1698;Gh_A10G0861;Gh_A11G0251;Gh_A11G0499;Gh_A11G0858;Gh_A13G0086;Gh_A13G0938;Gh_D01G2010;Gh_D02G2357;Gh_D03G1452;Gh_D05G0052;Gh_D05G1380;Gh_D05G3186;Gh_D07G1564;Gh_D08G0601;Gh_D09G0410;Gh_D09G1315;Gh_D09G1666;Gh_…
MF	GO:0032561	guanyl ribonucleotide binding	43	736	0.591918	0.963644	Gh_A01G0652;Gh_A02G1717;Gh_A03G0194;Gh_A03G0694;Gh_A03G1715;Gh_A04G0312;Gh_A04G0435;Gh_A05G1203;Gh_A05G3914;Gh_A07G1468;Gh_A07G2158;Gh_A08G0513;Gh_A08G2509;Gh_A09G0605;Gh_A09G1580;Gh_A09G1698;Gh_A10G0861;Gh_A11G0251;Gh_A11G0499;Gh_A11G0858;Gh_A13G0086;Gh_A13G0938;Gh_D01G2010;Gh_D02G2357;Gh_D03G1452;Gh_D05G0052;Gh_D05G1380;Gh_D05G3186;Gh_D07G1564;Gh_D08G0601;Gh_D09G0410;Gh_D09G1315;Gh_D09G1666;Gh_…
MF	GO:0016161	beta-amylase activity	2	33	0.596397	0.963644	Gh_D09G0578;Gh_D10G1605
MF	GO:0043022	ribosome binding	2	33	0.596397	0.963644	Gh_A03G0600;Gh_D11G0353
MF	GO:0016627	oxidoreductase activity, acting on the CH-CH group of donors	6	104	0.597248	0.963644	Gh_A01G1790;Gh_A10G2171;Gh_D10G2242;Gh_D10G2420;Gh_D11G0264;Gh_D11G2385
MF	GO:0004536	deoxyribonuclease activity	1	15	0.604399	0.963644	Gh_D11G2303
MF	GO:0008028	monocarboxylic acid transmembrane transporter activity	1	15	0.604399	0.963644	Gh_D04G1759
MF	GO:0008312	7S RNA binding	1	15	0.604399	0.963644	Gh_D02G1087
MF	GO:0008508	bile acid:sodium symporter activity	1	15	0.604399	0.963644	Gh_D04G1759
MF	GO:0008725	DNA-3-methyladenine glycosylase activity	1	15	0.604399	0.963644	Gh_A05G1018
MF	GO:0015125	bile acid transmembrane transporter activity	1	15	0.604399	0.963644	Gh_D04G1759
MF	GO:0043733	DNA-3-methylbase glycosylase activity	1	15	0.604399	0.963644	Gh_A05G1018
MF	GO:0050113	inositol oxygenase activity	1	15	0.604399	0.963644	Gh_D05G3859
MF	GO:1901618	organic hydroxy compound transmembrane transporter activity	1	15	0.604399	0.963644	Gh_D04G1759
MF	GO:0003725	double-stranded RNA binding	3	52	0.610078	0.963644	Gh_A04G0311;Gh_A07G2166;Gh_D01G1133
MF	GO:0005484	SNAP receptor activity	3	52	0.610078	0.963644	Gh_A01G1117;Gh_A03G1975;Gh_D01G1191
MF	GO:0000975	regulatory region DNA binding	4	70	0.610887	0.963644	Gh_A02G1237;Gh_A08G1509;Gh_D02G1724;Gh_D10G0847
MF	GO:0000976	transcription regulatory region sequence-specific DNA binding	4	70	0.610887	0.963644	Gh_A02G1237;Gh_A08G1509;Gh_D02G1724;Gh_D10G0847
MF	GO:0001067	regulatory region nucleic acid binding	4	70	0.610887	0.963644	Gh_A02G1237;Gh_A08G1509;Gh_D02G1724;Gh_D10G0847
MF	GO:0044212	transcription regulatory region DNA binding	4	70	0.610887	0.963644	Gh_A02G1237;Gh_A08G1509;Gh_D02G1724;Gh_D10G0847
MF	GO:1990837	sequence-specific double-stranded DNA binding	4	70	0.610887	0.963644	Gh_A02G1237;Gh_A08G1509;Gh_D02G1724;Gh_D10G0847
MF	GO:0051536	iron-sulfur cluster binding	11	193	0.611861	0.963644	Gh_A05G0670;Gh_A05G3546;Gh_A08G1346;Gh_A09G0578;Gh_A13G2336;Gh_D05G0771;Gh_D08G1641;Gh_D09G0575;Gh_D10G0884;Gh_D11G1820;XLOC_073208
MF	GO:0008146	sulfotransferase activity	5	89	0.623129	0.978984	Gh_A04G0108;Gh_A12G1685;Gh_D04G1051;Gh_D05G2698;Gh_D05G3614
MF	GO:0051540	metal cluster binding	11	195	0.625517	0.980333	Gh_A05G0670;Gh_A05G3546;Gh_A08G1346;Gh_A09G0578;Gh_A13G2336;Gh_D05G0771;Gh_D08G1641;Gh_D09G0575;Gh_D10G0884;Gh_D11G1820;XLOC_073208
MF	GO:0030151	molybdenum ion binding	1	16	0.628121	0.982013	Gh_D01G0279
MF	GO:0015238	drug transmembrane transporter activity	7	126	0.635839	0.989254	Gh_A03G2015;Gh_D02G1336;Gh_D03G1484;Gh_D03G1526;Gh_D07G0089;Gh_D08G2531;Gh_D12G0830
MF	GO:0090484	drug transporter activity	7	126	0.635839	0.989254	Gh_A03G2015;Gh_D02G1336;Gh_D03G1484;Gh_D03G1526;Gh_D07G0089;Gh_D08G2531;Gh_D12G0830
MF	GO:0044769	ATPase activity, coupled to transmembrane movement of ions, rotational mechanism	5	91	0.642737	0.990308	Gh_A08G1006;Gh_A12G0850;Gh_D03G0512;Gh_D13G1625;Gh_Sca035444G01
MF	GO:0016709	oxidoreductase activity, acting on paired donors, with incorporation or reduction of molecular oxygen, NAD(P)H as one donor, and incorporation of one atom of oxygen	4	73	0.643997	0.990308	Gh_D01G1699;Gh_D04G2024;Gh_D05G0358;Gh_D07G2062
MF	GO:0043492	ATPase activity, coupled to movement of substances	22	390	0.646566	0.990308	Gh_A02G0028;Gh_A04G1199;Gh_A05G2805;Gh_A08G0413;Gh_A08G1006;Gh_A08G1071;Gh_A11G2248;Gh_A11G2507;Gh_A11G2508;Gh_A12G0850;Gh_D03G0512;Gh_D04G0946;Gh_D04G1809;Gh_D08G1352;Gh_D09G2141;Gh_D11G2852;Gh_D11G2853;Gh_D12G1213;Gh_D13G1625;Gh_Sca035444G01;Gh_Sca063093G01;Gh_Sca167387G01
MF	GO:0031625	ubiquitin protein ligase binding	3	55	0.64816	0.990308	Gh_A01G1078;Gh_A10G0820;Gh_D10G0399
MF	GO:0044389	ubiquitin-like protein ligase binding	3	55	0.64816	0.990308	Gh_A01G1078;Gh_A10G0820;Gh_D10G0399
MF	GO:0003905	alkylbase DNA N-glycosylase activity	1	17	0.650421	0.990308	Gh_A05G1018
MF	GO:0005343	organic acid:sodium symporter activity	1	17	0.650421	0.990308	Gh_D04G1759
MF	GO:0015296	anion:cation symporter activity	1	17	0.650421	0.990308	Gh_D04G1759
MF	GO:0015370	solute:sodium symporter activity	1	17	0.650421	0.990308	Gh_D04G1759
MF	GO:0004012	phospholipid-translocating ATPase activity	2	37	0.658954	0.998557	Gh_A02G0028;Gh_A05G2805
MF	GO:0005548	phospholipid transporter activity	2	37	0.658954	0.998557	Gh_A02G0028;Gh_A05G2805
MF	GO:0016836	hydro-lyase activity	5	93	0.661695	1	Gh_A09G0578;Gh_A13G1963;Gh_D09G0575;Gh_D12G2605;Gh_D13G1474
MF	GO:0008276	protein methyltransferase activity	4	75	0.665011	1	Gh_A04G0303;Gh_A06G1005;Gh_A08G1482;Gh_D05G3350
MF	GO:0004521	endoribonuclease activity	6	112	0.668861	1	Gh_A04G0311;Gh_A07G2166;Gh_D01G1133;Gh_D06G1912;Gh_D13G0030;XLOC_012273
MF	GO:0046914	transition metal ion binding	265	4525	0.671108	1	Gh_A01G0135;Gh_A01G0212;Gh_A01G0665;Gh_A01G0745;Gh_A01G1815;Gh_A01G2042;Gh_A01G2084;Gh_A02G0221;Gh_A02G0225;Gh_A02G0251;Gh_A02G0375;Gh_A02G0638;Gh_A02G1057;Gh_A02G1566;Gh_A03G0054;Gh_A03G0298;Gh_A03G0374;Gh_A03G0487;Gh_A03G0824;Gh_A03G0973;Gh_A03G1235;Gh_A03G1352;Gh_A03G1380;Gh_A03G1439;Gh_A03G1559;Gh_A03G1629;Gh_A03G1753;Gh_A03G2006;Gh_A03G2086;Gh_A03G2136;Gh_A04G0217;Gh_A04G0579;Gh_A04G0742;Gh_…
MF	GO:0015018	galactosylgalactosylxylosylprotein 3-beta-glucuronosyltransferase activity	1	18	0.671384	1	Gh_D03G0229
MF	GO:0046906	tetrapyrrole binding	60	1051	0.672308	1	Gh_A01G2084;Gh_A02G0221;Gh_A02G0225;Gh_A03G1352;Gh_A03G2006;Gh_A05G0684;Gh_A05G1707;Gh_A05G2685;Gh_A05G3489;Gh_A06G0117;Gh_A07G0489;Gh_A07G0841;Gh_A07G1880;Gh_A08G2394;Gh_A08G2395;Gh_A10G0500;Gh_A10G1726;Gh_A10G1744;Gh_A10G2124;Gh_A11G1745;Gh_A11G1746;Gh_A11G3201;Gh_A12G0229;Gh_A12G0265;Gh_A12G0520;Gh_A12G0851;Gh_A12G2559;Gh_A13G1133;Gh_A13G1336;Gh_A13G1588;Gh_A13G2072;Gh_D01G0112;Gh_D01G1141;Gh_…
MF	GO:0043021	ribonucleoprotein complex binding	2	38	0.673323	1	Gh_A03G0600;Gh_D11G0353
MF	GO:0016773	phosphotransferase activity, alcohol group as acceptor	205	3517	0.678492	1	Gh_A01G0239;Gh_A01G0680;Gh_A01G0744;Gh_A01G0747;Gh_A01G1341;Gh_A01G1666;Gh_A01G2145;Gh_A02G0677;Gh_A02G0727;Gh_A02G1100;Gh_A02G1319;Gh_A02G1481;Gh_A02G1496;Gh_A02G1532;Gh_A02G1701;Gh_A02G1773;Gh_A03G0452;Gh_A03G1108;Gh_A03G1930;Gh_A04G0283;Gh_A04G0613;Gh_A04G0888;Gh_A05G0198;Gh_A05G0399;Gh_A05G1922;Gh_A05G2375;Gh_A05G2538;Gh_A05G2721;Gh_A05G3073;Gh_A05G3150;Gh_A05G3349;Gh_A05G3352;Gh_A05G3409;Gh_…
MF	GO:0016893	endonuclease activity, active with either ribo- or deoxyribonucleic acids and producing 5'-phosphomonoesters	5	95	0.679988	1	Gh_A04G0311;Gh_A07G2166;Gh_D01G1133;Gh_D11G2303;XLOC_012273
MF	GO:0042626	ATPase activity, coupled to transmembrane movement of substances	21	382	0.690084	1	Gh_A04G1199;Gh_A05G2805;Gh_A08G0413;Gh_A08G1006;Gh_A08G1071;Gh_A11G2248;Gh_A11G2507;Gh_A11G2508;Gh_A12G0850;Gh_D03G0512;Gh_D04G0946;Gh_D04G1809;Gh_D08G1352;Gh_D09G2141;Gh_D11G2852;Gh_D11G2853;Gh_D12G1213;Gh_D13G1625;Gh_Sca035444G01;Gh_Sca063093G01;Gh_Sca167387G01
MF	GO:0004066	asparagine synthase (glutamine-hydrolyzing) activity	1	19	0.69109	1	Gh_A09G0840
MF	GO:0015020	glucuronosyltransferase activity	1	19	0.69109	1	Gh_D03G0229
MF	GO:0016628	oxidoreductase activity, acting on the CH-CH group of donors, NAD or NADP as acceptor	1	19	0.69109	1	Gh_A01G1790
MF	GO:0016765	transferase activity, transferring alkyl or aryl (other than methyl) groups	6	115	0.69352	1	Gh_A02G0260;Gh_A06G0258;Gh_A07G1359;Gh_D02G0331;Gh_D04G1452;XLOC_012136
MF	GO:0003777	microtubule motor activity	10	188	0.695758	1	Gh_A01G0745;Gh_A03G0303;Gh_A05G0850;Gh_A11G2753;Gh_D01G1049;Gh_D05G3887;Gh_D06G0205;Gh_D09G2305;Gh_D10G0664;Gh_D10G1562
MF	GO:0008509	anion transmembrane transporter activity	9	170	0.69602	1	Gh_A01G2116;Gh_A10G1574;Gh_A13G1307;Gh_D02G0625;Gh_D04G1759;Gh_D05G0008;Gh_D10G0695;Gh_D10G1831;XLOC_020987
MF	GO:0004970	ionotropic glutamate receptor activity	2	40	0.700579	1	Gh_D07G0880;Gh_D10G0276
MF	GO:0005231	excitatory extracellular ligand-gated ion channel activity	2	40	0.700579	1	Gh_D07G0880;Gh_D10G0276
MF	GO:0005234	extracellular-glutamate-gated ion channel activity	2	40	0.700579	1	Gh_D07G0880;Gh_D10G0276
MF	GO:0008066	glutamate receptor activity	2	40	0.700579	1	Gh_D07G0880;Gh_D10G0276
MF	GO:0016717	oxidoreductase activity, acting on paired donors, with oxidation of a pair of donors resulting in the reduction of molecular oxygen to two molecules of water	2	40	0.700579	1	Gh_A05G3863;Gh_A10G2136
MF	GO:0015399	primary active transmembrane transporter activity	23	420	0.702615	1	Gh_A04G1199;Gh_A05G2805;Gh_A05G3071;Gh_A08G0413;Gh_A08G1006;Gh_A08G1071;Gh_A11G2248;Gh_A11G2507;Gh_A11G2508;Gh_A12G0850;Gh_D03G0512;Gh_D04G0572;Gh_D04G0946;Gh_D04G1809;Gh_D08G1352;Gh_D09G2141;Gh_D11G2852;Gh_D11G2853;Gh_D12G1213;Gh_D13G1625;Gh_Sca035444G01;Gh_Sca063093G01;Gh_Sca167387G01
MF	GO:0015405	P-P-bond-hydrolysis-driven transmembrane transporter activity	23	420	0.702615	1	Gh_A04G1199;Gh_A05G2805;Gh_A05G3071;Gh_A08G0413;Gh_A08G1006;Gh_A08G1071;Gh_A11G2248;Gh_A11G2507;Gh_A11G2508;Gh_A12G0850;Gh_D03G0512;Gh_D04G0572;Gh_D04G0946;Gh_D04G1809;Gh_D08G1352;Gh_D09G2141;Gh_D11G2852;Gh_D11G2853;Gh_D12G1213;Gh_D13G1625;Gh_Sca035444G01;Gh_Sca063093G01;Gh_Sca167387G01
MF	GO:0015291	secondary active transmembrane transporter activity	18	332	0.703252	1	Gh_A01G2116;Gh_A03G2015;Gh_A07G0341;Gh_A08G2013;Gh_A10G1574;Gh_D02G0625;Gh_D02G1336;Gh_D02G1385;Gh_D03G1484;Gh_D03G1526;Gh_D04G1759;Gh_D07G0089;Gh_D08G2405;Gh_D08G2531;Gh_D10G0695;Gh_D10G1831;Gh_D12G0830;Gh_Sca006224G01
MF	GO:0005085	guanyl-nucleotide exchange factor activity	3	60	0.705572	1	Gh_A07G0155;Gh_A11G0742;Gh_D07G0151
MF	GO:0042393	histone binding	3	60	0.705572	1	Gh_A05G0301;Gh_A08G1482;Gh_D06G0759
MF	GO:0008641	small protein activating enzyme activity	1	20	0.709616	1	Gh_A03G1737
MF	GO:0008878	glucose-1-phosphate adenylyltransferase activity	1	20	0.709616	1	Gh_A07G1759
MF	GO:0019201	nucleotide kinase activity	1	20	0.709616	1	Gh_D07G0529
MF	GO:0015035	protein disulfide oxidoreductase activity	13	245	0.713594	1	Gh_A03G0969;Gh_A05G0320;Gh_A05G1428;Gh_A05G1744;Gh_A05G3724;Gh_A07G1614;Gh_A12G2492;Gh_A13G1494;Gh_D02G1352;Gh_D05G1600;Gh_D07G1812;Gh_D08G2154;Gh_D10G1112
MF	GO:0008270	zinc ion binding	175	3033	0.717499	1	Gh_A01G0135;Gh_A01G0212;Gh_A01G0665;Gh_A01G0745;Gh_A01G1815;Gh_A01G2042;Gh_A02G0251;Gh_A02G0375;Gh_A02G1057;Gh_A02G1566;Gh_A03G0054;Gh_A03G0298;Gh_A03G0487;Gh_A03G0824;Gh_A03G1235;Gh_A03G1380;Gh_A03G1439;Gh_A03G1559;Gh_A03G1629;Gh_A03G1753;Gh_A03G2086;Gh_A03G2136;Gh_A04G0742;Gh_A04G0773;Gh_A04G0980;Gh_A04G1023;Gh_A05G0301;Gh_A05G0963;Gh_A05G1182;Gh_A05G1183;Gh_A05G1210;Gh_A05G1572;Gh_A05G2024;Gh_…
MF	GO:0015036	disulfide oxidoreductase activity	13	247	0.724205	1	Gh_A03G0969;Gh_A05G0320;Gh_A05G1428;Gh_A05G1744;Gh_A05G3724;Gh_A07G1614;Gh_A12G2492;Gh_A13G1494;Gh_D02G1352;Gh_D05G1600;Gh_D07G1812;Gh_D08G2154;Gh_D10G1112
MF	GO:0051537	2 iron, 2 sulfur cluster binding	3	62	0.72643	1	Gh_A05G0670;Gh_A05G3546;Gh_D05G0771
MF	GO:0004579	dolichyl-diphosphooligosaccharide-protein glycotransferase activity	1	21	0.727031	1	Gh_D12G2052
MF	GO:0019104	DNA N-glycosylase activity	1	21	0.727031	1	Gh_A05G1018
MF	GO:0033897	ribonuclease T2 activity	1	21	0.727031	1	Gh_D06G1912
MF	GO:0046923	ER retention sequence binding	1	21	0.727031	1	Gh_D07G1576
MF	GO:0016820	hydrolase activity, acting on acid anhydrides, catalyzing transmembrane movement of substances	22	409	0.730132	1	Gh_A04G1199;Gh_A05G2805;Gh_A08G0413;Gh_A08G1006;Gh_A08G1071;Gh_A11G2248;Gh_A11G2507;Gh_A11G2508;Gh_A12G0850;Gh_D01G0918;Gh_D03G0512;Gh_D04G0946;Gh_D04G1809;Gh_D08G1352;Gh_D09G2141;Gh_D11G2852;Gh_D11G2853;Gh_D12G1213;Gh_D13G1625;Gh_Sca035444G01;Gh_Sca063093G01;Gh_Sca167387G01
MF	GO:0016782	transferase activity, transferring sulfur-containing groups	5	101	0.730794	1	Gh_A04G0108;Gh_A12G1685;Gh_D04G1051;Gh_D05G2698;Gh_D05G3614
MF	GO:0005200	structural constituent of cytoskeleton	4	82	0.731726	1	Gh_A03G0694;Gh_D03G1452;Gh_D11G2411;Gh_Sca192591G01
MF	GO:0016887	ATPase activity	53	954	0.73748	1	Gh_A02G0028;Gh_A02G1767;Gh_A03G1536;Gh_A03G1537;Gh_A03G1958;Gh_A04G0311;Gh_A04G1199;Gh_A05G2805;Gh_A05G3445;Gh_A06G1315;Gh_A08G0413;Gh_A08G1006;Gh_A08G1071;Gh_A08G1151;Gh_A08G1346;Gh_A08G2263;Gh_A11G1254;Gh_A11G1577;Gh_A11G2248;Gh_A11G2507;Gh_A11G2508;Gh_A11G2515;Gh_A12G0850;Gh_D01G0211;Gh_D01G1164;Gh_D02G1691;Gh_D03G0512;Gh_D03G0667;Gh_D04G0166;Gh_D04G0267;Gh_D04G0568;Gh_D04G0946;Gh_D04G1809;Gh_…
MF	GO:0005230	extracellular ligand-gated ion channel activity	2	43	0.737891	1	Gh_D07G0880;Gh_D10G0276
MF	GO:0004506	squalene monooxygenase activity	1	22	0.743401	1	Gh_D04G2024
MF	GO:0017069	snRNA binding	1	22	0.743401	1	Gh_D12G1306
MF	GO:0051766	inositol trisphosphate kinase activity	1	22	0.743401	1	Gh_A12G1771
MF	GO:0016762	xyloglucan:xyloglucosyl transferase activity	3	64	0.746112	1	Gh_A05G3992;Gh_A08G1387;Gh_D05G3929
MF	GO:0015276	ligand-gated ion channel activity	2	44	0.749415	1	Gh_D07G0880;Gh_D10G0276
MF	GO:0022834	ligand-gated channel activity	2	44	0.749415	1	Gh_D07G0880;Gh_D10G0276
MF	GO:0051213	dioxygenase activity	25	468	0.752201	1	Gh_A02G0367;Gh_A03G0973;Gh_A04G0579;Gh_A05G0727;Gh_A05G3546;Gh_A06G1802;Gh_A07G0774;Gh_A09G1020;Gh_A09G2040;Gh_A10G1443;Gh_A11G0321;Gh_A12G1701;Gh_A12G2228;Gh_A13G0244;Gh_A13G1308;Gh_A13G1326;Gh_D01G0300;Gh_D01G2224;Gh_D06G2176;Gh_D09G1041;Gh_D10G2454;Gh_D11G1565;Gh_D11G3415;Gh_D12G2715;Gh_D13G1129
MF	GO:0044877	macromolecular complex binding	62	1117	0.754457	1	Gh_A01G0745;Gh_A02G0745;Gh_A03G0303;Gh_A03G0327;Gh_A03G0578;Gh_A03G0600;Gh_A03G1102;Gh_A03G1414;Gh_A05G0850;Gh_A05G2242;Gh_A05G2342;Gh_A05G2658;Gh_A06G0739;Gh_A06G1517;Gh_A07G0547;Gh_A07G2342;Gh_A08G0299;Gh_A08G1059;Gh_A08G1061;Gh_A08G1401;Gh_A08G1781;Gh_A09G0478;Gh_A10G0220;Gh_A10G0382;Gh_A10G1563;Gh_A11G0981;Gh_A11G1203;Gh_A11G2753;Gh_A12G0527;Gh_A13G0668;Gh_A13G1399;Gh_A13G1994;Gh_D01G1049;Gh_…
MF	GO:0008170	N-methyltransferase activity	3	65	0.75552	1	Gh_A06G1005;Gh_A08G1482;Gh_D06G1240
MF	GO:0022804	active transmembrane transporter activity	41	752	0.757723	1	Gh_A01G2116;Gh_A03G2015;Gh_A04G1199;Gh_A05G2805;Gh_A05G3071;Gh_A07G0341;Gh_A08G0413;Gh_A08G1006;Gh_A08G1071;Gh_A08G2013;Gh_A10G1574;Gh_A11G2248;Gh_A11G2507;Gh_A11G2508;Gh_A12G0850;Gh_D02G0625;Gh_D02G1336;Gh_D02G1385;Gh_D03G0512;Gh_D03G1484;Gh_D03G1526;Gh_D04G0572;Gh_D04G0946;Gh_D04G1759;Gh_D04G1809;Gh_D07G0089;Gh_D08G1352;Gh_D08G2405;Gh_D08G2531;Gh_D09G2141;Gh_D10G0695;Gh_D10G1831;Gh_D11G2852;Gh_…
MF	GO:0004659	prenyltransferase activity	1	23	0.758791	1	Gh_A06G0258
MF	GO:0015171	amino acid transmembrane transporter activity	2	45	0.760499	1	Gh_A13G1307;Gh_D05G0008
MF	GO:0003677	DNA binding	180	3147	0.761558	1	Gh_A01G0497;Gh_A01G0605;Gh_A01G0796;Gh_A01G1537;Gh_A01G1655;Gh_A02G0541;Gh_A02G0911;Gh_A02G1057;Gh_A02G1237;Gh_A02G1428;Gh_A02G1510;Gh_A02G1767;Gh_A02G1804;Gh_A03G0054;Gh_A03G0298;Gh_A03G0395;Gh_A03G0840;Gh_A03G1022;Gh_A03G1332;Gh_A03G1400;Gh_A03G1629;Gh_A03G1731;Gh_A03G1753;Gh_A04G0195;Gh_A04G0533;Gh_A04G0732;Gh_A04G0785;Gh_A04G0868;Gh_A04G1023;Gh_A04G1063;Gh_A05G0677;Gh_A05G1515;Gh_A05G2316;Gh_…
MF	GO:0008238	exopeptidase activity	7	144	0.766382	1	Gh_A09G2482;Gh_A13G0093;Gh_D01G2220;Gh_D05G2583;Gh_D08G2129;Gh_D09G0846;Gh_D13G0108
MF	GO:0016278	lysine N-methyltransferase activity	2	46	0.771156	1	Gh_A06G1005;Gh_A08G1482
MF	GO:0016279	protein-lysine N-methyltransferase activity	2	46	0.771156	1	Gh_A06G1005;Gh_A08G1482
MF	GO:0018024	histone-lysine N-methyltransferase activity	2	46	0.771156	1	Gh_A06G1005;Gh_A08G1482
MF	GO:0042054	histone methyltransferase activity	2	46	0.771156	1	Gh_A06G1005;Gh_A08G1482
MF	GO:0016891	endoribonuclease activity, producing 5'-phosphomonoesters	4	87	0.772919	1	Gh_A04G0311;Gh_A07G2166;Gh_D01G1133;XLOC_012273
MF	GO:0003997	acyl-CoA oxidase activity	1	24	0.773258	1	Gh_D11G0264
MF	GO:0016832	aldehyde-lyase activity	1	24	0.773258	1	Gh_D04G1507
MF	GO:0042623	ATPase activity, coupled	39	723	0.775145	1	Gh_A02G0028;Gh_A02G1767;Gh_A03G1958;Gh_A04G0311;Gh_A04G1199;Gh_A05G2805;Gh_A05G3445;Gh_A08G0413;Gh_A08G1006;Gh_A08G1071;Gh_A08G2263;Gh_A11G1254;Gh_A11G1577;Gh_A11G2248;Gh_A11G2507;Gh_A11G2508;Gh_A11G2515;Gh_A12G0850;Gh_D02G1691;Gh_D03G0512;Gh_D03G0667;Gh_D04G0166;Gh_D04G0946;Gh_D04G1809;Gh_D05G0558;Gh_D06G1040;Gh_D06G1215;Gh_D08G1352;Gh_D09G2141;Gh_D11G1017;Gh_D11G2852;Gh_D11G2853;Gh_D12G1213;Gh_…
MF	GO:0016298	lipase activity	8	165	0.778594	1	Gh_A02G0133;Gh_A05G2877;Gh_A11G0430;Gh_D04G0930;Gh_D05G2496;Gh_D06G2356;Gh_D08G1458;Gh_D12G1987
MF	GO:0004743	pyruvate kinase activity	2	47	0.781397	1	Gh_D09G2442;Gh_Sca073468G01
MF	GO:0004888	transmembrane signaling receptor activity	2	47	0.781397	1	Gh_D07G0880;Gh_D10G0276
MF	GO:0030955	potassium ion binding	2	47	0.781397	1	Gh_D09G2442;Gh_Sca073468G01
MF	GO:0031418	L-ascorbic acid binding	2	47	0.781397	1	Gh_A09G2040;Gh_A12G1701
MF	GO:0031420	alkali metal ion binding	2	47	0.781397	1	Gh_D09G2442;Gh_Sca073468G01
MF	GO:0048029	monosaccharide binding	2	47	0.781397	1	Gh_A09G2040;Gh_A12G1701
MF	GO:0016746	transferase activity, transferring acyl groups	40	743	0.781612	1	Gh_A01G2000;Gh_A02G0236;Gh_A03G0205;Gh_A04G0759;Gh_A05G0228;Gh_A05G3649;Gh_A06G0884;Gh_A06G1146;Gh_A07G0470;Gh_A07G1803;Gh_A07G1804;Gh_A07G1805;Gh_A07G2260;Gh_A09G2089;Gh_A10G0624;Gh_A10G1259;Gh_A10G1786;Gh_A12G0831;Gh_A12G2571;Gh_A13G0409;Gh_A13G1132;Gh_A13G1375;Gh_A13G1857;Gh_D04G0643;Gh_D04G0666;Gh_D06G0558;Gh_D07G0905;Gh_D07G2009;Gh_D07G2010;Gh_D07G2326;Gh_D08G2145;Gh_D08G2559;Gh_D09G1169;Gh_…
MF	GO:0019238	cyclohydrolase activity	1	25	0.786857	1	Gh_A09G0499
MF	GO:0015297	antiporter activity	13	260	0.786939	1	Gh_A03G2015;Gh_A07G0341;Gh_A10G1574;Gh_D02G0625;Gh_D02G1336;Gh_D02G1385;Gh_D03G1484;Gh_D03G1526;Gh_D07G0089;Gh_D08G2531;Gh_D10G0695;Gh_D10G1831;Gh_D12G0830
MF	GO:0008173	RNA methyltransferase activity	3	70	0.798398	1	Gh_A10G0559;Gh_A11G3223;Gh_D12G2119
MF	GO:0003872	6-phosphofructokinase activity	1	26	0.799641	1	Gh_A05G0198
MF	GO:0008536	Ran GTPase binding	2	49	0.800675	1	Gh_D08G2357;Gh_D12G1572
MF	GO:0003924	GTPase activity	26	501	0.802766	1	Gh_A01G0652;Gh_A03G0694;Gh_A03G1715;Gh_A04G0312;Gh_A05G1203;Gh_A05G3914;Gh_A07G2158;Gh_A08G0513;Gh_A09G0605;Gh_A09G1580;Gh_A09G1698;Gh_A11G0251;Gh_A11G0858;Gh_D01G1777;Gh_D01G2010;Gh_D02G2357;Gh_D03G1452;Gh_D05G1380;Gh_D08G0601;Gh_D09G1315;Gh_D09G1666;Gh_D09G1803;Gh_D10G1063;Gh_D11G0187;Gh_D11G2411;Gh_D12G1115
MF	GO:0004553	hydrolase activity, hydrolyzing O-glycosyl compounds	49	912	0.806763	1	Gh_A01G1572;Gh_A01G2121;Gh_A02G0866;Gh_A02G0907;Gh_A02G1119;Gh_A03G0487;Gh_A04G0109;Gh_A04G0116;Gh_A05G0404;Gh_A05G1246;Gh_A05G2916;Gh_A05G3328;Gh_A05G3992;Gh_A07G0194;Gh_A08G1387;Gh_A10G0028;Gh_A11G2336;Gh_A11G2406;Gh_A12G1530;Gh_A12G2182;Gh_A13G1231;Gh_A13G1509;Gh_A13G1667;Gh_D01G1589;Gh_D02G1441;Gh_D02G1597;Gh_D02G1642;Gh_D03G0078;Gh_D03G0541;Gh_D03G1050;Gh_D03G1271;Gh_D05G1835;Gh_D05G2755;Gh_…
MF	GO:0015095	magnesium ion transmembrane transporter activity	2	50	0.809736	1	Gh_D02G2447;Gh_D09G0837
MF	GO:0019139	cytokinin dehydrogenase activity	1	27	0.811659	1	Gh_D04G0688
MF	GO:0009055	electron carrier activity	64	1180	0.815319	1	Gh_A02G0221;Gh_A02G0225;Gh_A03G0969;Gh_A03G1352;Gh_A03G2006;Gh_A05G0320;Gh_A05G0670;Gh_A05G0684;Gh_A05G1428;Gh_A05G1707;Gh_A05G1744;Gh_A05G2685;Gh_A05G3724;Gh_A06G0117;Gh_A07G0489;Gh_A07G0841;Gh_A07G1880;Gh_A08G0832;Gh_A08G1346;Gh_A08G2394;Gh_A08G2395;Gh_A10G0500;Gh_A10G1726;Gh_A10G1744;Gh_A10G2124;Gh_A11G1745;Gh_A11G1746;Gh_A11G3201;Gh_A12G0229;Gh_A12G0265;Gh_A12G0520;Gh_A12G2492;Gh_A12G2559;Gh_…
MF	GO:0016798	hydrolase activity, acting on glycosyl bonds	52	969	0.815694	1	Gh_A01G1572;Gh_A01G2121;Gh_A02G0866;Gh_A02G0907;Gh_A02G1119;Gh_A03G0487;Gh_A04G0109;Gh_A04G0116;Gh_A05G0404;Gh_A05G1018;Gh_A05G1246;Gh_A05G2916;Gh_A05G3328;Gh_A05G3992;Gh_A07G0194;Gh_A08G1387;Gh_A10G0028;Gh_A11G2336;Gh_A11G2406;Gh_A12G1530;Gh_A12G2182;Gh_A13G0681;Gh_A13G1231;Gh_A13G1509;Gh_A13G1667;Gh_D01G1589;Gh_D02G1441;Gh_D02G1597;Gh_D02G1642;Gh_D03G0078;Gh_D03G0541;Gh_D03G1050;Gh_D03G1271;Gh_…
MF	GO:0072509	divalent inorganic cation transmembrane transporter activity	2	51	0.818428	1	Gh_D02G2447;Gh_D09G0837
MF	GO:0099600	transmembrane receptor activity	2	51	0.818428	1	Gh_D07G0880;Gh_D10G0276
MF	GO:0004089	carbonate dehydratase activity	1	28	0.822956	1	Gh_D12G2605
MF	GO:0016877	ligase activity, forming carbon-sulfur bonds	1	28	0.822956	1	Gh_A03G1737
MF	GO:0046912	transferase activity, transferring acyl groups, acyl groups converted into alkyl on transfer	1	28	0.822956	1	Gh_A07G0470
MF	GO:0000988	transcription factor activity, protein binding	4	95	0.828252	1	Gh_A11G2019;Gh_D03G0767;Gh_D04G1071;Gh_D11G2299
MF	GO:0003995	acyl-CoA dehydrogenase activity	1	29	0.833576	1	Gh_D11G0264
MF	GO:0005198	structural molecule activity	77	1422	0.840076	1	Gh_A01G0558;Gh_A02G0326;Gh_A02G0909;Gh_A02G1095;Gh_A03G0056;Gh_A03G0694;Gh_A03G1973;Gh_A05G0671;Gh_A05G0673;Gh_A05G0713;Gh_A05G0720;Gh_A05G1073;Gh_A05G1271;Gh_A05G1494;Gh_A06G1315;Gh_A06G1457;Gh_A06G1680;Gh_A06G2049;Gh_A07G0867;Gh_A08G0444;Gh_A08G0516;Gh_A08G1859;Gh_A09G0401;Gh_A09G0436;Gh_A09G0549;Gh_A09G0797;Gh_A09G1914;Gh_A09G1915;Gh_A10G1907;Gh_A10G2055;Gh_A11G1212;Gh_A12G1517;Gh_A13G0164;Gh_…
MF	GO:0047134	protein-disulfide reductase activity	5	118	0.842288	1	Gh_A02G0061;Gh_A02G0251;Gh_D02G0172;Gh_D02G0321;Gh_Sca009673G01
MF	GO:0016706	oxidoreductase activity, acting on paired donors, with incorporation or reduction of molecular oxygen, 2-oxoglutarate as one donor, and incorporation of one atom each of oxygen into both donors	20	405	0.842983	1	Gh_A02G0367;Gh_A03G0973;Gh_A04G0579;Gh_A05G0727;Gh_A07G0774;Gh_A09G1020;Gh_A09G2040;Gh_A10G1443;Gh_A12G1701;Gh_A12G2228;Gh_A13G0244;Gh_A13G1308;Gh_A13G1326;Gh_D01G0300;Gh_D01G2224;Gh_D09G1041;Gh_D10G2454;Gh_D11G1565;Gh_D11G3415;Gh_D12G2715
MF	GO:0004129	cytochrome-c oxidase activity	1	30	0.843559	1	Gh_A08G0832
MF	GO:0015002	heme-copper terminal oxidase activity	1	30	0.843559	1	Gh_A08G0832
MF	GO:0016634	oxidoreductase activity, acting on the CH-CH group of donors, oxygen as acceptor	1	30	0.843559	1	Gh_D11G0264
MF	GO:0016675	oxidoreductase activity, acting on a heme group of donors	1	30	0.843559	1	Gh_A08G0832
MF	GO:0016676	oxidoreductase activity, acting on a heme group of donors, oxygen as acceptor	1	30	0.843559	1	Gh_A08G0832
MF	GO:0016747	transferase activity, transferring acyl groups other than amino-acyl groups	30	589	0.845488	1	Gh_A01G2000;Gh_A03G0205;Gh_A04G0759;Gh_A05G0228;Gh_A05G3649;Gh_A06G1146;Gh_A07G1803;Gh_A07G1804;Gh_A07G1805;Gh_A07G2260;Gh_A09G2089;Gh_A10G0624;Gh_A10G1259;Gh_A12G0831;Gh_A12G2571;Gh_A13G1132;Gh_A13G1375;Gh_A13G1857;Gh_D04G0643;Gh_D04G0666;Gh_D06G0558;Gh_D07G0905;Gh_D07G2009;Gh_D07G2010;Gh_D07G2326;Gh_D08G2145;Gh_D08G2559;Gh_D10G1166;Gh_D10G2189;Gh_Sca047531G01
MF	GO:0016462	pyrophosphatase activity	121	2194	0.846299	1	Gh_A01G0652;Gh_A01G0745;Gh_A02G0028;Gh_A02G1767;Gh_A02G1797;Gh_A03G0303;Gh_A03G0439;Gh_A03G0694;Gh_A03G1536;Gh_A03G1537;Gh_A03G1715;Gh_A03G1958;Gh_A04G0311;Gh_A04G0312;Gh_A04G1199;Gh_A05G0850;Gh_A05G1203;Gh_A05G2805;Gh_A05G3071;Gh_A05G3445;Gh_A05G3477;Gh_A05G3914;Gh_A06G1315;Gh_A06G2059;Gh_A06G2064;Gh_A07G0254;Gh_A07G1979;Gh_A07G2158;Gh_A08G0413;Gh_A08G0513;Gh_A08G1006;Gh_A08G1071;Gh_A08G1151;Gh_…
MF	GO:0003682	chromatin binding	43	825	0.849134	1	Gh_A02G0745;Gh_A03G0327;Gh_A03G1414;Gh_A05G2242;Gh_A05G2342;Gh_A05G2658;Gh_A06G0739;Gh_A06G1517;Gh_A07G0547;Gh_A07G2342;Gh_A08G0299;Gh_A08G1059;Gh_A08G1061;Gh_A08G1401;Gh_A08G1781;Gh_A09G0478;Gh_A10G0382;Gh_A10G1563;Gh_A11G0981;Gh_A11G1203;Gh_A12G0527;Gh_A13G0668;Gh_A13G1399;Gh_A13G1994;Gh_D01G2078;Gh_D02G0787;Gh_D02G1265;Gh_D05G1343;Gh_D05G2502;Gh_D05G2607;Gh_D07G0232;Gh_D07G0614;Gh_D08G1340;Gh_…
MF	GO:0017016	Ras GTPase binding	2	55	0.849733	1	Gh_D08G2357;Gh_D12G1572
MF	GO:0031267	small GTPase binding	2	55	0.849733	1	Gh_D08G2357;Gh_D12G1572
MF	GO:0051020	GTPase binding	2	55	0.849733	1	Gh_D08G2357;Gh_D12G1572
MF	GO:0016776	phosphotransferase activity, phosphate group as acceptor	1	31	0.852944	1	Gh_D07G0529
MF	GO:0003774	motor activity	11	241	0.860716	1	Gh_A01G0745;Gh_A03G0303;Gh_A05G0850;Gh_A11G2753;Gh_D01G1049;Gh_D05G3887;Gh_D06G0205;Gh_D09G1735;Gh_D09G2305;Gh_D10G0664;Gh_D10G1562
MF	GO:0019904	protein domain specific binding	1	32	0.861765	1	Gh_D07G1710
MF	GO:0017111	nucleoside-triphosphatase activity	117	2142	0.86813	1	Gh_A01G0652;Gh_A01G0745;Gh_A02G0028;Gh_A02G1767;Gh_A02G1797;Gh_A03G0303;Gh_A03G0439;Gh_A03G0694;Gh_A03G1536;Gh_A03G1537;Gh_A03G1715;Gh_A03G1958;Gh_A04G0311;Gh_A04G0312;Gh_A04G1199;Gh_A05G0850;Gh_A05G1203;Gh_A05G2805;Gh_A05G3445;Gh_A05G3477;Gh_A05G3914;Gh_A06G1315;Gh_A06G2059;Gh_A06G2064;Gh_A07G0254;Gh_A07G1979;Gh_A07G2158;Gh_A08G0413;Gh_A08G0513;Gh_A08G1006;Gh_A08G1071;Gh_A08G1151;Gh_A08G1346;Gh_…
MF	GO:0004372	glycine hydroxymethyltransferase activity	1	33	0.870058	1	Gh_D06G0935
MF	GO:0008271	secondary active sulfate transmembrane transporter activity	1	33	0.870058	1	Gh_A01G2116
MF	GO:0015081	sodium ion transmembrane transporter activity	1	33	0.870058	1	Gh_D04G1759
MF	GO:0004180	carboxypeptidase activity	4	103	0.87189	1	Gh_A09G2482;Gh_D05G2583;Gh_D08G2129;Gh_D09G0846
MF	GO:0016818	hydrolase activity, acting on acid anhydrides, in phosphorus-containing anhydrides	122	2234	0.873627	1	Gh_A01G0652;Gh_A01G0745;Gh_A02G0028;Gh_A02G1767;Gh_A02G1797;Gh_A03G0303;Gh_A03G0439;Gh_A03G0694;Gh_A03G1536;Gh_A03G1537;Gh_A03G1715;Gh_A03G1958;Gh_A04G0311;Gh_A04G0312;Gh_A04G1199;Gh_A05G0850;Gh_A05G1203;Gh_A05G2805;Gh_A05G3071;Gh_A05G3445;Gh_A05G3477;Gh_A05G3914;Gh_A06G1315;Gh_A06G2059;Gh_A06G2064;Gh_A07G0254;Gh_A07G1979;Gh_A07G2158;Gh_A08G0413;Gh_A08G0513;Gh_A08G1006;Gh_A08G1071;Gh_A08G1151;Gh_…
MF	GO:0004470	malic enzyme activity	1	35	0.885182	1	Gh_D03G0562
MF	GO:0004471	malate dehydrogenase (decarboxylating) (NAD+) activity	1	35	0.885182	1	Gh_D03G0562
MF	GO:0000155	phosphorelay sensor kinase activity	2	61	0.88754	1	Gh_A11G1383;Gh_D02G0417
MF	GO:0004673	protein histidine kinase activity	2	61	0.88754	1	Gh_A11G1383;Gh_D02G0417
MF	GO:0016615	malate dehydrogenase activity	2	61	0.88754	1	Gh_D03G0562;Gh_D04G0053
MF	GO:0016775	phosphotransferase activity, nitrogenous group as acceptor	2	61	0.88754	1	Gh_A11G1383;Gh_D02G0417
MF	GO:0004806	triglyceride lipase activity	5	129	0.89179	1	Gh_A02G0133;Gh_A11G0430;Gh_D05G2496;Gh_D08G1458;Gh_D12G1987
MF	GO:0008175	tRNA methyltransferase activity	1	36	0.89207	1	Gh_A11G3223
MF	GO:0015116	sulfate transmembrane transporter activity	1	36	0.89207	1	Gh_A01G2116
MF	GO:1901682	sulfur compound transmembrane transporter activity	1	36	0.89207	1	Gh_A01G2116
MF	GO:0038023	signaling receptor activity	4	108	0.894011	1	Gh_A11G1383;Gh_D02G0417;Gh_D07G0880;Gh_D10G0276
MF	GO:0016817	hydrolase activity, acting on acid anhydrides	123	2274	0.89708	1	Gh_A01G0652;Gh_A01G0745;Gh_A02G0028;Gh_A02G1767;Gh_A02G1797;Gh_A03G0303;Gh_A03G0439;Gh_A03G0694;Gh_A03G1536;Gh_A03G1537;Gh_A03G1715;Gh_A03G1958;Gh_A04G0311;Gh_A04G0312;Gh_A04G1199;Gh_A05G0850;Gh_A05G1203;Gh_A05G2805;Gh_A05G3071;Gh_A05G3445;Gh_A05G3477;Gh_A05G3914;Gh_A06G1315;Gh_A06G2059;Gh_A06G2064;Gh_A07G0254;Gh_A07G1979;Gh_A07G2158;Gh_A08G0413;Gh_A08G0513;Gh_A08G1006;Gh_A08G1071;Gh_A08G1151;Gh_…
MF	GO:0008565	protein transporter activity	4	109	0.89801	1	Gh_A06G0046;Gh_D02G1960;Gh_D08G2357;Gh_D12G1572
MF	GO:0016668	oxidoreductase activity, acting on a sulfur group of donors, NAD(P) as acceptor	5	131	0.899184	1	Gh_A02G0061;Gh_A02G0251;Gh_D02G0172;Gh_D02G0321;Gh_Sca009673G01
MF	GO:0008374	O-acyltransferase activity	2	64	0.902942	1	Gh_A13G1132;Gh_D08G2559
MF	GO:0019200	carbohydrate kinase activity	2	64	0.902942	1	Gh_A05G0198;XLOC_074648
MF	GO:0016790	thiolester hydrolase activity	1	38	0.904633	1	Gh_D12G0957
MF	GO:0003735	structural constituent of ribosome	61	1184	0.905826	1	Gh_A01G0558;Gh_A02G0326;Gh_A02G0909;Gh_A03G0056;Gh_A03G1973;Gh_A05G0671;Gh_A05G0673;Gh_A05G0713;Gh_A05G0720;Gh_A05G1271;Gh_A06G1457;Gh_A06G1680;Gh_A06G2049;Gh_A07G0867;Gh_A08G0444;Gh_A08G0516;Gh_A08G1859;Gh_A09G0401;Gh_A09G0436;Gh_A09G0549;Gh_A09G1914;Gh_A09G1915;Gh_A10G1907;Gh_A10G2055;Gh_A11G1212;Gh_A12G1517;Gh_A13G0164;Gh_A13G0782;Gh_A13G0858;Gh_A13G1387;Gh_A13G1934;Gh_D01G0072;Gh_D01G0566;Gh_…
MF	GO:0003684	damaged DNA binding	1	39	0.910355	1	Gh_D10G0610
MF	GO:0005337	nucleoside transmembrane transporter activity	1	40	0.915734	1	Gh_D10G0695
MF	GO:0015932	nucleobase-containing compound transmembrane transporter activity	1	40	0.915734	1	Gh_D10G0695
MF	GO:0004872	receptor activity	4	114	0.916069	1	Gh_A11G1383;Gh_D02G0417;Gh_D07G0880;Gh_D10G0276
MF	GO:0060089	molecular transducer activity	4	114	0.916069	1	Gh_A11G1383;Gh_D02G0417;Gh_D07G0880;Gh_D10G0276
MF	GO:0003843	1,3-beta-D-glucan synthase activity	1	41	0.92079	1	Gh_D08G0824
MF	GO:0008234	cysteine-type peptidase activity	7	181	0.921909	1	Gh_A06G0180;Gh_A11G2269;Gh_A12G0107;Gh_D01G1131;Gh_D04G0379;Gh_D06G0176;Gh_Sca066416G01
MF	GO:0046933	proton-transporting ATP synthase activity, rotational mechanism	2	69	0.924307	1	Gh_A12G0850;Gh_Sca035444G01
MF	GO:0070566	adenylyltransferase activity	1	42	0.925543	1	Gh_A07G1759
MF	GO:0004298	threonine-type endopeptidase activity	2	70	0.92801	1	Gh_A13G2286;Gh_D13G1176
MF	GO:0070003	threonine-type peptidase activity	2	70	0.92801	1	Gh_A13G2286;Gh_D13G1176
MF	GO:0019829	cation-transporting ATPase activity	10	246	0.928321	1	Gh_A05G2805;Gh_A08G0413;Gh_A08G1006;Gh_A11G2248;Gh_A12G0850;Gh_D03G0512;Gh_D09G2141;Gh_D13G1625;Gh_Sca035444G01;Gh_Sca063093G01
MF	GO:0042625	ATPase coupled ion transmembrane transporter activity	10	246	0.928321	1	Gh_A05G2805;Gh_A08G0413;Gh_A08G1006;Gh_A11G2248;Gh_A12G0850;Gh_D03G0512;Gh_D09G2141;Gh_D13G1625;Gh_Sca035444G01;Gh_Sca063093G01
MF	GO:0005057	receptor signaling protein activity	8	206	0.931224	1	Gh_A09G2213;Gh_A11G1383;Gh_D01G1468;Gh_D02G0417;Gh_D03G1422;Gh_D09G1609;Gh_D12G0590;XLOC_067702
MF	GO:0004185	serine-type carboxypeptidase activity	3	96	0.932288	1	Gh_A09G2482;Gh_D08G2129;Gh_D09G0846
MF	GO:0070008	serine-type exopeptidase activity	3	96	0.932288	1	Gh_A09G2482;Gh_D08G2129;Gh_D09G0846
MF	GO:0016667	oxidoreductase activity, acting on a sulfur group of donors	18	411	0.937622	1	Gh_A02G0061;Gh_A02G0251;Gh_A03G0969;Gh_A05G0320;Gh_A05G1428;Gh_A05G1744;Gh_A05G3724;Gh_A07G1614;Gh_A12G2492;Gh_A13G1494;Gh_D02G0172;Gh_D02G0321;Gh_D02G1352;Gh_D05G1600;Gh_D07G1812;Gh_D08G2154;Gh_D10G1112;Gh_Sca009673G01
MF	GO:0003676	nucleic acid binding	300	5415	0.940593	1	Gh_A01G0135;Gh_A01G0305;Gh_A01G0497;Gh_A01G0605;Gh_A01G0732;Gh_A01G0745;Gh_A01G0796;Gh_A01G1537;Gh_A01G1655;Gh_A02G0541;Gh_A02G0641;Gh_A02G0909;Gh_A02G0911;Gh_A02G1043;Gh_A02G1057;Gh_A02G1237;Gh_A02G1428;Gh_A02G1510;Gh_A02G1767;Gh_A02G1804;Gh_A03G0054;Gh_A03G0203;Gh_A03G0298;Gh_A03G0395;Gh_A03G0600;Gh_A03G0824;Gh_A03G0840;Gh_A03G1022;Gh_A03G1332;Gh_A03G1400;Gh_A03G1559;Gh_A03G1629;Gh_A03G1731;Gh_…
MF	GO:0008171	O-methyltransferase activity	3	100	0.943352	1	Gh_D04G1586;Gh_D10G2052;Gh_Sca005495G02
MF	GO:0005507	copper ion binding	13	316	0.944148	1	Gh_A02G0638;Gh_A04G0743;Gh_A05G2100;Gh_A05G2101;Gh_A05G2115;Gh_A05G2328;Gh_A08G1751;Gh_A09G1445;Gh_A10G2140;Gh_D05G2354;Gh_D05G2356;Gh_D05G2589;Gh_D08G2100
MF	GO:0004871	signal transducer activity	14	338	0.946759	1	Gh_A09G2040;Gh_A09G2213;Gh_A10G0939;Gh_A11G1383;Gh_D01G1468;Gh_D01G1777;Gh_D02G0417;Gh_D03G1422;Gh_D07G0880;Gh_D09G1609;Gh_D09G2246;Gh_D10G0276;Gh_D12G0590;XLOC_067702
MF	GO:0016760	cellulose synthase (UDP-forming) activity	3	103	0.950522	1	Gh_D05G1460;Gh_D12G2049;Gh_Sca141567G01
MF	GO:0008757	S-adenosylmethionine-dependent methyltransferase activity	4	128	0.952377	1	Gh_A06G1005;Gh_A08G1482;Gh_A11G3223;Gh_D08G0591
MF	GO:0016759	cellulose synthase activity	3	105	0.954821	1	Gh_D05G1460;Gh_D12G2049;Gh_Sca141567G01
MF	GO:0008289	lipid binding	12	304	0.955793	1	Gh_A02G0264;Gh_A02G0318;Gh_A02G0394;Gh_A05G1904;Gh_A10G0649;Gh_A10G1332;Gh_A12G2633;Gh_A13G1151;Gh_D02G1781;Gh_D12G0237;Gh_D12G1550;Gh_D12G1667
MF	GO:0004190	aspartic-type endopeptidase activity	7	198	0.955871	1	Gh_A01G1814;Gh_A03G0137;Gh_A05G0593;Gh_A05G2762;Gh_A13G1034;Gh_D05G1120;Gh_D05G3065
MF	GO:0070001	aspartic-type peptidase activity	7	198	0.955871	1	Gh_A01G1814;Gh_A03G0137;Gh_A05G0593;Gh_A05G2762;Gh_A13G1034;Gh_D05G1120;Gh_D05G3065
MF	GO:0042802	identical protein binding	4	130	0.956182	1	Gh_D05G0906;Gh_D05G3806;Gh_D08G0013;Gh_D13G1709
MF	GO:0004197	cysteine-type endopeptidase activity	1	52	0.959902	1	Gh_A11G2269
MF	GO:0004386	helicase activity	16	397	0.967303	1	Gh_A03G1958;Gh_A04G0311;Gh_A05G3477;Gh_A07G0254;Gh_A08G2263;Gh_A11G1577;Gh_A13G1588;Gh_D01G1133;Gh_D02G1691;Gh_D04G1931;Gh_D05G0558;Gh_D06G1040;Gh_D06G1215;Gh_D08G1525;Gh_D09G0037;Gh_D11G1017
MF	GO:0015079	potassium ion transmembrane transporter activity	3	114	0.970179	1	Gh_A04G1164;Gh_D05G3150;Gh_Sca013386G01
MF	GO:0015078	hydrogen ion transmembrane transporter activity	12	319	0.971488	1	Gh_A01G0010;Gh_A01G1097;Gh_A07G0341;Gh_A08G0832;Gh_A08G1006;Gh_A12G0850;Gh_D02G1385;Gh_D03G0512;Gh_D08G0287;Gh_D11G0674;Gh_D13G1625;Gh_Sca035444G01
MF	GO:0016655	oxidoreductase activity, acting on NAD(P)H, quinone or similar compound as acceptor	1	58	0.972342	1	Gh_A02G1095
MF	GO:0008026	ATP-dependent helicase activity	9	259	0.975314	1	Gh_A03G1958;Gh_A04G0311;Gh_A08G2263;Gh_A11G1577;Gh_D02G1691;Gh_D05G0558;Gh_D06G1040;Gh_D06G1215;Gh_D11G1017
MF	GO:0070035	purine NTP-dependent helicase activity	9	259	0.975314	1	Gh_A03G1958;Gh_A04G0311;Gh_A08G2263;Gh_A11G1577;Gh_D02G1691;Gh_D05G0558;Gh_D06G1040;Gh_D06G1215;Gh_D11G1017
MF	GO:0015103	inorganic anion transmembrane transporter activity	1	61	0.97703	1	Gh_A01G2116
MF	GO:0004601	peroxidase activity	10	284	0.977721	1	Gh_A05G3489;Gh_A08G0633;Gh_A08G2385;Gh_D01G0112;Gh_D01G1359;Gh_D04G0497;Gh_D07G0326;Gh_D08G1956;Gh_D12G0788;Gh_D12G2728
MF	GO:0016788	hydrolase activity, acting on ester bonds	71	1468	0.977766	1	Gh_A01G0605;Gh_A01G1412;Gh_A02G0133;Gh_A02G0702;Gh_A02G0761;Gh_A02G0911;Gh_A02G1699;Gh_A02G1804;Gh_A03G0236;Gh_A04G0217;Gh_A04G0311;Gh_A04G0756;Gh_A05G0782;Gh_A05G1173;Gh_A05G2877;Gh_A06G1423;Gh_A06G1550;Gh_A07G0123;Gh_A07G2004;Gh_A07G2133;Gh_A07G2166;Gh_A08G2192;Gh_A09G1453;Gh_A09G1499;Gh_A10G1998;Gh_A10G2160;Gh_A11G0430;Gh_A11G2206;Gh_A11G2932;Gh_A12G1191;Gh_A12G2380;Gh_A13G0872;Gh_D01G0617;Gh_…
MF	GO:0008601	protein phosphatase type 2A regulator activity	1	63	0.979706	1	Gh_D05G0445
MF	GO:0016684	oxidoreductase activity, acting on peroxide as acceptor	10	288	0.980463	1	Gh_A05G3489;Gh_A08G0633;Gh_A08G2385;Gh_D01G0112;Gh_D01G1359;Gh_D04G0497;Gh_D07G0326;Gh_D08G1956;Gh_D12G0788;Gh_D12G2728
MF	GO:0016209	antioxidant activity	11	312	0.981781	1	Gh_A05G3489;Gh_A08G0633;Gh_A08G2385;Gh_D01G0112;Gh_D01G1359;Gh_D04G0497;Gh_D07G0326;Gh_D08G1956;Gh_D08G2567;Gh_D12G0788;Gh_D12G2728
MF	GO:0000156	phosphorelay response regulator activity	3	128	0.984657	1	Gh_A09G2213;Gh_D02G0417;Gh_D09G1609
MF	GO:0015298	solute:cation antiporter activity	2	100	0.984836	1	Gh_A07G0341;Gh_D02G1385
MF	GO:0015299	solute:proton antiporter activity	2	100	0.984836	1	Gh_A07G0341;Gh_D02G1385
MF	GO:0019888	protein phosphatase regulator activity	1	68	0.985109	1	Gh_D05G0445
MF	GO:0004650	polygalacturonase activity	3	131	0.986727	1	Gh_A05G3328;Gh_D02G1642;Gh_D11G1123
MF	GO:0016651	oxidoreductase activity, acting on NAD(P)H	7	232	0.987248	1	Gh_A02G0061;Gh_A02G0251;Gh_A02G1095;Gh_D02G0172;Gh_D02G0321;Gh_D12G2428;Gh_Sca009673G01
MF	GO:0046983	protein dimerization activity	44	996	0.988519	1	Gh_A02G0538;Gh_A03G0837;Gh_A04G0887;Gh_A05G1259;Gh_A05G3266;Gh_A07G1843;Gh_A07G2140;Gh_A08G0230;Gh_A08G1880;Gh_A08G2485;Gh_A09G1952;Gh_A11G2612;Gh_A13G0329;Gh_A13G1554;Gh_D01G0408;Gh_D01G2140;Gh_D01G2160;Gh_D02G1179;Gh_D03G0212;Gh_D03G0938;Gh_D04G0342;Gh_D04G0664;Gh_D04G1389;Gh_D05G0303;Gh_D05G0699;Gh_D05G1427;Gh_D05G3806;Gh_D06G1019;Gh_D06G1250;Gh_D07G2371;Gh_D08G0317;Gh_D09G0484;Gh_D09G1735;Gh_…
MF	GO:0019208	phosphatase regulator activity	1	73	0.989075	1	Gh_D05G0445
MF	GO:0016410	N-acyltransferase activity	3	140	0.991449	1	Gh_A05G0228;Gh_A12G0831;Gh_D08G2145
MF	GO:0000989	transcription factor activity, transcription factor binding	1	77	0.991472	1	Gh_D03G0767
MF	GO:0003712	transcription cofactor activity	1	77	0.991472	1	Gh_D03G0767
MF	GO:0070011	peptidase activity, acting on L-amino acid peptides	47	1069	0.991497	1	Gh_A01G1084;Gh_A01G1814;Gh_A02G1797;Gh_A03G0137;Gh_A03G0191;Gh_A05G0593;Gh_A05G2762;Gh_A06G0137;Gh_A06G0180;Gh_A06G0822;Gh_A07G0199;Gh_A09G0509;Gh_A09G2482;Gh_A11G0245;Gh_A11G0825;Gh_A11G2269;Gh_A12G0107;Gh_A13G0093;Gh_A13G1034;Gh_A13G2286;Gh_D01G1131;Gh_D01G1173;Gh_D01G1993;Gh_D01G2220;Gh_D03G1390;Gh_D04G0379;Gh_D05G0906;Gh_D05G1120;Gh_D05G1310;Gh_D05G2583;Gh_D05G3065;Gh_D06G0176;Gh_D07G1496;Gh_…
MF	GO:0035251	UDP-glucosyltransferase activity	4	168	0.991755	1	Gh_D05G1460;Gh_D08G0824;Gh_D12G2049;Gh_Sca141567G01
MF	GO:0016407	acetyltransferase activity	3	141	0.991861	1	Gh_A12G0831;Gh_A13G1132;Gh_D08G2145
MF	GO:0008233	peptidase activity	49	1111	0.992038	1	Gh_A01G1084;Gh_A01G1814;Gh_A02G1797;Gh_A03G0137;Gh_A03G0191;Gh_A05G0593;Gh_A05G2762;Gh_A06G0137;Gh_A06G0180;Gh_A06G0822;Gh_A07G0199;Gh_A09G0509;Gh_A09G2162;Gh_A09G2482;Gh_A11G0245;Gh_A11G0825;Gh_A11G2269;Gh_A12G0107;Gh_A13G0093;Gh_A13G1034;Gh_A13G2286;Gh_D01G1131;Gh_D01G1173;Gh_D01G1993;Gh_D01G2220;Gh_D03G1390;Gh_D04G0379;Gh_D05G0906;Gh_D05G1120;Gh_D05G1310;Gh_D05G2583;Gh_D05G3065;Gh_D06G0176;Gh_…
MF	GO:0030234	enzyme regulator activity	25	637	0.992408	1	Gh_A03G1552;Gh_A05G0963;Gh_A05G1499;Gh_A05G2571;Gh_A06G1550;Gh_A08G0151;Gh_A08G0169;Gh_A10G2353;Gh_A12G1191;Gh_D02G1781;Gh_D04G0198;Gh_D05G0445;Gh_D05G1048;Gh_D05G2858;Gh_D05G3806;Gh_D06G0866;Gh_D08G0247;Gh_D10G2219;Gh_D11G1364;Gh_D12G1550;Gh_D13G1150;Gh_D13G1709;Gh_Sca005135G01;Gh_Sca005135G02;Gh_Sca095345G01
MF	GO:0046527	glucosyltransferase activity	4	170	0.992479	1	Gh_D05G1460;Gh_D08G0824;Gh_D12G2049;Gh_Sca141567G01
MF	GO:0046873	metal ion transmembrane transporter activity	9	293	0.992517	1	Gh_A04G1164;Gh_A11G1441;Gh_D02G2447;Gh_D04G1545;Gh_D04G1759;Gh_D05G3150;Gh_D09G0837;Gh_D11G1596;Gh_Sca013386G01
MF	GO:0098772	molecular function regulator	28	699	0.992554	1	Gh_A03G1552;Gh_A05G0963;Gh_A05G1499;Gh_A05G2571;Gh_A06G1550;Gh_A07G0155;Gh_A08G0151;Gh_A08G0169;Gh_A10G2353;Gh_A11G0742;Gh_A12G1191;Gh_D02G1781;Gh_D04G0198;Gh_D05G0445;Gh_D05G1048;Gh_D05G2858;Gh_D05G3806;Gh_D06G0866;Gh_D07G0151;Gh_D08G0247;Gh_D10G2219;Gh_D11G1364;Gh_D12G1550;Gh_D13G1150;Gh_D13G1709;Gh_Sca005135G01;Gh_Sca005135G02;Gh_Sca095345G01
MF	GO:0004175	endopeptidase activity	28	703	0.993261	1	Gh_A01G1084;Gh_A01G1814;Gh_A02G1797;Gh_A03G0137;Gh_A03G0191;Gh_A05G0593;Gh_A05G2762;Gh_A06G0822;Gh_A09G0509;Gh_A11G0245;Gh_A11G0825;Gh_A11G2269;Gh_A13G1034;Gh_A13G2286;Gh_D01G1173;Gh_D03G1390;Gh_D05G0906;Gh_D05G1120;Gh_D05G3065;Gh_D08G0013;Gh_D11G0260;Gh_D11G0966;Gh_D11G1666;Gh_D11G2525;Gh_D12G0076;Gh_D12G0473;Gh_D13G1176;XLOC_018184
MF	GO:0030145	manganese ion binding	2	120	0.99485	1	Gh_A04G0217;Gh_A12G1076
MF	GO:0022836	gated channel activity	2	121	0.995124	1	Gh_D07G0880;Gh_D10G0276
MF	GO:0005543	phospholipid binding	5	206	0.995134	1	Gh_A05G1904;Gh_A10G0649;Gh_D02G1781;Gh_D12G0237;Gh_D12G1550
MF	GO:0016787	hydrolase activity	337	6377	0.99633	1	Gh_A01G0605;Gh_A01G0652;Gh_A01G0716;Gh_A01G0745;Gh_A01G1084;Gh_A01G1412;Gh_A01G1572;Gh_A01G1721;Gh_A01G1814;Gh_A01G2121;Gh_A02G0028;Gh_A02G0133;Gh_A02G0702;Gh_A02G0761;Gh_A02G0866;Gh_A02G0907;Gh_A02G0911;Gh_A02G1054;Gh_A02G1119;Gh_A02G1699;Gh_A02G1767;Gh_A02G1797;Gh_A02G1804;Gh_A03G0081;Gh_A03G0137;Gh_A03G0191;Gh_A03G0236;Gh_A03G0303;Gh_A03G0439;Gh_A03G0487;Gh_A03G0694;Gh_A03G1005;Gh_A03G1536;Gh_…
MF	GO:0004857	enzyme inhibitor activity	10	336	0.996362	1	Gh_A06G1550;Gh_A10G2353;Gh_A12G1191;Gh_D04G0198;Gh_D06G0866;Gh_D10G2219;Gh_D13G1150;Gh_Sca005135G01;Gh_Sca005135G02;Gh_Sca095345G01
MF	GO:0015077	monovalent inorganic cation transmembrane transporter activity	16	476	0.996798	1	Gh_A01G0010;Gh_A01G1097;Gh_A04G1164;Gh_A07G0341;Gh_A08G0832;Gh_A08G1006;Gh_A12G0850;Gh_D02G1385;Gh_D03G0512;Gh_D04G1759;Gh_D05G3150;Gh_D08G0287;Gh_D11G0674;Gh_D13G1625;Gh_Sca013386G01;Gh_Sca035444G01
MF	GO:0008236	serine-type peptidase activity	13	409	0.996817	1	Gh_A06G0137;Gh_A07G0199;Gh_A09G0509;Gh_A09G2482;Gh_D01G1993;Gh_D05G0906;Gh_D07G1496;Gh_D07G2162;Gh_D08G0013;Gh_D08G2129;Gh_D09G0846;Gh_D11G1666;Gh_D12G0076
MF	GO:0017171	serine hydrolase activity	13	409	0.996817	1	Gh_A06G0137;Gh_A07G0199;Gh_A09G0509;Gh_A09G2482;Gh_D01G1993;Gh_D05G0906;Gh_D07G1496;Gh_D07G2162;Gh_D08G0013;Gh_D08G2129;Gh_D09G0846;Gh_D11G1666;Gh_D12G0076
MF	GO:0008080	N-acetyltransferase activity	2	133	0.997479	1	Gh_A12G0831;Gh_D08G2145
MF	GO:0022857	transmembrane transporter activity	70	1599	0.998425	1	Gh_A01G0010;Gh_A01G0102;Gh_A01G1097;Gh_A01G2116;Gh_A03G1574;Gh_A03G2015;Gh_A04G1164;Gh_A04G1199;Gh_A05G2805;Gh_A05G3071;Gh_A07G0341;Gh_A07G0370;Gh_A08G0413;Gh_A08G0832;Gh_A08G1006;Gh_A08G1071;Gh_A08G2013;Gh_A09G2254;Gh_A10G0210;Gh_A10G1574;Gh_A11G1441;Gh_A11G2248;Gh_A11G2507;Gh_A11G2508;Gh_A12G0850;Gh_A13G1059;Gh_A13G1307;Gh_D01G0918;Gh_D02G0497;Gh_D02G0625;Gh_D02G1336;Gh_D02G1385;Gh_D02G2447;Gh_…
MF	GO:0022890	inorganic cation transmembrane transporter activity	21	622	0.998965	1	Gh_A01G0010;Gh_A01G1097;Gh_A04G1164;Gh_A07G0341;Gh_A08G0832;Gh_A08G1006;Gh_A11G1441;Gh_A12G0850;Gh_D02G1385;Gh_D02G2447;Gh_D03G0512;Gh_D04G1545;Gh_D04G1759;Gh_D05G3150;Gh_D08G0287;Gh_D09G0837;Gh_D11G0674;Gh_D11G1596;Gh_D13G1625;Gh_Sca013386G01;Gh_Sca035444G01
MF	GO:0045735	nutrient reservoir activity	1	115	0.999191	1	Gh_A12G1076
MF	GO:0022892	substrate-specific transporter activity	55	1340	0.999261	1	Gh_A01G0010;Gh_A01G0102;Gh_A01G1097;Gh_A01G2116;Gh_A02G0028;Gh_A02G0394;Gh_A03G1574;Gh_A04G1164;Gh_A05G2805;Gh_A06G0046;Gh_A07G0341;Gh_A07G0370;Gh_A08G0413;Gh_A08G0832;Gh_A08G1006;Gh_A08G2013;Gh_A09G2254;Gh_A10G0210;Gh_A10G1574;Gh_A11G1441;Gh_A11G2248;Gh_A12G0850;Gh_A12G2633;Gh_A13G1307;Gh_D02G0497;Gh_D02G0625;Gh_D02G1385;Gh_D02G1960;Gh_D02G2447;Gh_D03G0512;Gh_D04G1545;Gh_D04G1759;Gh_D05G0008;Gh_…
MF	GO:0008324	cation transmembrane transporter activity	29	821	0.999516	1	Gh_A01G0010;Gh_A01G1097;Gh_A04G1164;Gh_A05G2805;Gh_A07G0341;Gh_A08G0413;Gh_A08G0832;Gh_A08G1006;Gh_A08G2013;Gh_A11G1441;Gh_A11G2248;Gh_A12G0850;Gh_D02G1385;Gh_D02G2447;Gh_D03G0512;Gh_D04G1545;Gh_D04G1759;Gh_D05G3150;Gh_D08G0287;Gh_D08G2405;Gh_D09G0837;Gh_D09G2141;Gh_D11G0674;Gh_D11G1596;Gh_D13G1625;Gh_Sca006224G01;Gh_Sca013386G01;Gh_Sca035444G01;Gh_Sca063093G01
MF	GO:0005216	ion channel activity	2	164	0.999555	1	Gh_D07G0880;Gh_D10G0276
MF	GO:0015267	channel activity	2	164	0.999555	1	Gh_D07G0880;Gh_D10G0276
MF	GO:0022803	passive transmembrane transporter activity	2	164	0.999555	1	Gh_D07G0880;Gh_D10G0276
MF	GO:0022838	substrate-specific channel activity	2	164	0.999555	1	Gh_D07G0880;Gh_D10G0276
MF	GO:0005215	transporter activity	95	2158	0.999647	1	Gh_A01G0010;Gh_A01G0102;Gh_A01G1097;Gh_A01G2116;Gh_A02G0028;Gh_A02G0394;Gh_A03G0570;Gh_A03G0852;Gh_A03G0853;Gh_A03G1574;Gh_A03G2015;Gh_A04G1164;Gh_A04G1199;Gh_A05G2337;Gh_A05G2805;Gh_A05G3071;Gh_A05G3144;Gh_A06G0046;Gh_A07G0341;Gh_A07G0370;Gh_A08G0413;Gh_A08G0832;Gh_A08G1006;Gh_A08G1071;Gh_A08G2013;Gh_A09G2254;Gh_A10G0210;Gh_A10G1574;Gh_A10G2089;Gh_A11G1441;Gh_A11G2248;Gh_A11G2507;Gh_A11G2508;Gh_…
MF	GO:0015075	ion transmembrane transporter activity	39	1044	0.999648	1	Gh_A01G0010;Gh_A01G1097;Gh_A01G2116;Gh_A04G1164;Gh_A05G2805;Gh_A07G0341;Gh_A08G0413;Gh_A08G0832;Gh_A08G1006;Gh_A08G2013;Gh_A10G1574;Gh_A11G1441;Gh_A11G2248;Gh_A12G0850;Gh_A13G1307;Gh_D02G0625;Gh_D02G1385;Gh_D02G2447;Gh_D03G0512;Gh_D04G1545;Gh_D04G1759;Gh_D05G0008;Gh_D05G3150;Gh_D07G0880;Gh_D08G0287;Gh_D08G2405;Gh_D09G0837;Gh_D09G2141;Gh_D10G0276;Gh_D10G0695;Gh_D10G1831;Gh_D11G0674;Gh_D11G1596;Gh_…
MF	GO:0004252	serine-type endopeptidase activity	5	263	0.99965	1	Gh_A09G0509;Gh_D05G0906;Gh_D08G0013;Gh_D11G1666;Gh_D12G0076
MF	GO:0022891	substrate-specific transmembrane transporter activity	47	1215	0.999694	1	Gh_A01G0010;Gh_A01G0102;Gh_A01G1097;Gh_A01G2116;Gh_A03G1574;Gh_A04G1164;Gh_A05G2805;Gh_A07G0341;Gh_A07G0370;Gh_A08G0413;Gh_A08G0832;Gh_A08G1006;Gh_A08G2013;Gh_A09G2254;Gh_A10G0210;Gh_A10G1574;Gh_A11G1441;Gh_A11G2248;Gh_A12G0850;Gh_A13G1307;Gh_D02G0497;Gh_D02G0625;Gh_D02G1385;Gh_D02G2447;Gh_D03G0512;Gh_D04G1545;Gh_D04G1759;Gh_D05G0008;Gh_D05G3150;Gh_D07G0880;Gh_D08G0287;Gh_D08G2405;Gh_D09G0837;Gh_…
MF	GO:0008194	UDP-glycosyltransferase activity	5	301	0.999945	1	Gh_D03G0229;Gh_D05G1460;Gh_D08G0824;Gh_D12G2049;Gh_Sca141567G01
MF	GO:0052689	carboxylic ester hydrolase activity	10	495	0.999995	1	Gh_A02G0133;Gh_A02G0761;Gh_A06G1550;Gh_A11G0430;Gh_A12G1191;Gh_D05G2496;Gh_D06G0866;Gh_D08G1458;Gh_D12G1987;Gh_D13G1150
MF	GO:0030599	pectinesterase activity	4	316	0.999995	1	Gh_A06G1550;Gh_A12G1191;Gh_D06G0866;Gh_D13G1150
Type	GO ID	Description	out (1683)	All (27300)	p-value	corrected p-value	Genes
BP	GO:0006952	defense response	67	459	4.6306e-11	5.05661e-08	Gh_A01G0475;Gh_A01G0542;Gh_A03G0106;Gh_A03G0108;Gh_A03G0112;Gh_A03G1001;Gh_A06G1499;Gh_A06G1629;Gh_A06G1685;Gh_A06G1687;Gh_A06G1688;Gh_A06G1937;Gh_A09G2289;Gh_A10G1507;Gh_A11G0364;Gh_A11G1465;Gh_A12G0580;Gh_A12G1855;Gh_A13G1465;Gh_D01G0354;Gh_D01G0489;Gh_D02G0093;Gh_D02G1389;Gh_D02G1710;Gh_D02G1713;Gh_D03G1527;Gh_D03G1570;Gh_D03G1577;Gh_D03G1828;Gh_D04G1458;Gh_D05G2077;Gh_D05G2688;Gh_D05G2846;Gh_…
BP	GO:0042026	protein refolding	8	22	3.00584e-05	0.0164119	Gh_A05G1083;Gh_A10G1719;Gh_A12G0431;Gh_A13G2279;Gh_D05G1261;Gh_D09G1919;Gh_D10G1996;Gh_D13G1017
BP	GO:0006950	response to stress	114	1296	7.84108e-05	0.0167725	Gh_A01G0475;Gh_A01G0542;Gh_A01G0894;Gh_A02G1510;Gh_A02G1588;Gh_A02G1804;Gh_A03G0106;Gh_A03G0108;Gh_A03G0112;Gh_A03G1001;Gh_A04G0217;Gh_A04G0756;Gh_A05G1018;Gh_A05G3489;Gh_A05G3735;Gh_A06G1499;Gh_A06G1629;Gh_A06G1685;Gh_A06G1687;Gh_A06G1688;Gh_A06G1937;Gh_A07G1286;Gh_A07G1723;Gh_A07G2004;Gh_A07G2151;Gh_A08G0378;Gh_A08G0633;Gh_A08G0693;Gh_A08G2385;Gh_A09G2289;Gh_A09G2455;Gh_A10G0827;Gh_A10G1507;Gh_…
BP	GO:0006520	cellular amino acid metabolic process	65	650	8.7454e-05	0.0167725	Gh_A01G0043;Gh_A01G0305;Gh_A01G0457;Gh_A01G1506;Gh_A01G1521;Gh_A01G2034;Gh_A01G2156;Gh_A02G0121;Gh_A03G0938;Gh_A04G0795;Gh_A05G0467;Gh_A05G2819;Gh_A05G3793;Gh_A07G1439;Gh_A07G1585;Gh_A07G2141;Gh_A09G0050;Gh_A09G0499;Gh_A09G0578;Gh_A09G0840;Gh_A09G2279;Gh_A10G0543;Gh_A10G2135;Gh_A10G2190;Gh_A11G0641;Gh_A11G0809;Gh_A11G1551;Gh_A12G0401;Gh_A12G0499;Gh_A13G0329;Gh_A13G0380;Gh_A13G1132;Gh_D01G0156;Gh_…
BP	GO:0032446	protein modification by small protein conjugation	28	209	9.21568e-05	0.0167725	Gh_A01G1463;Gh_A03G2115;Gh_A04G0474;Gh_A04G0476;Gh_A06G1172;Gh_A06G1260;Gh_A09G0943;Gh_A11G0518;Gh_A11G0799;Gh_A11G3090;Gh_A13G0256;Gh_D02G0719;Gh_D02G1367;Gh_D04G0273;Gh_D04G0881;Gh_D04G0882;Gh_D06G0744;Gh_D06G1459;Gh_D06G1581;Gh_D09G0869;Gh_D09G0975;Gh_D10G2088;Gh_D11G0602;Gh_D11G1714;Gh_D12G2576;Gh_D13G0273;XLOC_030496;XLOC_051517
BP	GO:0070647	protein modification by small protein conjugation or removal	28	209	9.21568e-05	0.0167725	Gh_A01G1463;Gh_A03G2115;Gh_A04G0474;Gh_A04G0476;Gh_A06G1172;Gh_A06G1260;Gh_A09G0943;Gh_A11G0518;Gh_A11G0799;Gh_A11G3090;Gh_A13G0256;Gh_D02G0719;Gh_D02G1367;Gh_D04G0273;Gh_D04G0881;Gh_D04G0882;Gh_D06G0744;Gh_D06G1459;Gh_D06G1581;Gh_D09G0869;Gh_D09G0975;Gh_D10G2088;Gh_D11G0602;Gh_D11G1714;Gh_D12G2576;Gh_D13G0273;XLOC_030496;XLOC_051517
BP	GO:0016567	protein ubiquitination	26	194	0.00016029	0.0250053	Gh_A01G1463;Gh_A03G2115;Gh_A04G0474;Gh_A04G0476;Gh_A06G1172;Gh_A06G1260;Gh_A09G0943;Gh_A11G0518;Gh_A11G0799;Gh_A11G3090;Gh_A13G0256;Gh_D02G0719;Gh_D02G1367;Gh_D04G0273;Gh_D04G0881;Gh_D04G0882;Gh_D06G0744;Gh_D06G1459;Gh_D06G1581;Gh_D09G0869;Gh_D09G0975;Gh_D10G2088;Gh_D11G0602;Gh_D11G1714;Gh_D12G2576;Gh_D13G0273
BP	GO:0008652	cellular amino acid biosynthetic process	34	299	0.000440125	0.0579017	Gh_A01G0043;Gh_A01G0457;Gh_A02G0121;Gh_A05G3793;Gh_A07G1585;Gh_A07G2141;Gh_A09G0499;Gh_A09G0578;Gh_A09G0840;Gh_A09G2279;Gh_A11G0641;Gh_A11G0809;Gh_A11G1551;Gh_A12G0401;Gh_A13G0329;Gh_A13G0380;Gh_A13G1132;Gh_D05G2834;Gh_D05G3814;Gh_D06G1084;Gh_D07G1194;Gh_D07G1773;Gh_D09G0575;Gh_D09G2034;Gh_D10G2034;Gh_D10G2037;Gh_D10G2321;Gh_D12G0266;Gh_D13G0368;Gh_D13G0423;Gh_D13G1029;Gh_D13G1547;XLOC_030473;XLO…
BP	GO:0009070	serine family amino acid biosynthetic process	9	39	0.00049382	0.0579017	Gh_A01G0043;Gh_A05G3793;Gh_A09G2279;Gh_A11G0809;Gh_A13G0380;Gh_A13G1132;Gh_D09G2034;Gh_D13G0423;Gh_D13G1029
BP	GO:0006013	mannose metabolic process	6	18	0.000530235	0.0579017	Gh_A03G0487;Gh_A05G2916;Gh_A08G1162;Gh_D03G0078;Gh_D03G1050;Gh_D12G1056
BP	GO:0006265	DNA topological change	6	20	0.000995201	0.0987963	Gh_A02G1767;Gh_A05G3445;Gh_A11G2515;Gh_D03G0667;Gh_D06G1157;Gh_D13G2249
BP	GO:0006457	protein folding	36	347	0.00162302	0.147695	Gh_A01G0894;Gh_A02G1051;Gh_A05G1083;Gh_A05G2863;Gh_A07G0986;Gh_A07G1723;Gh_A08G2023;Gh_A09G0431;Gh_A10G1719;Gh_A11G0987;Gh_A11G2485;Gh_A11G2653;Gh_A12G0431;Gh_A13G2279;Gh_D01G0176;Gh_D01G0676;Gh_D01G0761;Gh_D01G0932;Gh_D02G1088;Gh_D02G1247;Gh_D02G1319;Gh_D03G0651;Gh_D05G1261;Gh_D05G3163;Gh_D05G3806;Gh_D07G1064;Gh_D08G0452;Gh_D09G1919;Gh_D10G1996;Gh_D11G2806;Gh_D12G2436;Gh_D13G1017;Gh_D13G1098;Gh_…
BP	GO:0000097	sulfur amino acid biosynthetic process	9	48	0.00237177	0.199229	Gh_A01G0457;Gh_A09G2279;Gh_A11G0809;Gh_A13G1132;Gh_D09G2034;Gh_D13G1029;Gh_D13G1547;XLOC_030473;XLOC_051517
BP	GO:0006437	tyrosyl-tRNA aminoacylation	2	2	0.0037984	0.211204	Gh_A01G0305;Gh_D01G0339
BP	GO:0071586	CAAX-box protein processing	2	2	0.0037984	0.211204	Gh_A11G0825;Gh_D11G0966
BP	GO:0080120	CAAX-box protein maturation	2	2	0.0037984	0.211204	Gh_A11G0825;Gh_D11G0966
BP	GO:0006403	RNA localization	3	6	0.00406161	0.211204	Gh_A13G1882;Gh_D13G2269;XLOC_030518
BP	GO:0015931	nucleobase-containing compound transport	3	6	0.00406161	0.211204	Gh_A13G1882;Gh_D13G2269;XLOC_030518
BP	GO:0050657	nucleic acid transport	3	6	0.00406161	0.211204	Gh_A13G1882;Gh_D13G2269;XLOC_030518
BP	GO:0050658	RNA transport	3	6	0.00406161	0.211204	Gh_A13G1882;Gh_D13G2269;XLOC_030518
BP	GO:0051236	establishment of RNA localization	3	6	0.00406161	0.211204	Gh_A13G1882;Gh_D13G2269;XLOC_030518
BP	GO:0007034	vacuolar transport	7	35	0.00488964	0.242704	Gh_A08G0898;Gh_A09G0664;Gh_A09G1005;Gh_A09G1752;Gh_D08G2722;Gh_D09G0667;Gh_D09G1861
BP	GO:0000096	sulfur amino acid metabolic process	9	54	0.00540202	0.256479	Gh_A01G0457;Gh_A09G2279;Gh_A11G0809;Gh_A13G1132;Gh_D09G2034;Gh_D13G1029;Gh_D13G1547;XLOC_030473;XLOC_051517
BP	GO:0009052	pentose-phosphate shunt, non-oxidative branch	4	13	0.00656251	0.298594	Gh_A03G1070;Gh_A12G1383;Gh_D02G1480;Gh_D12G1506
BP	GO:0019318	hexose metabolic process	13	98	0.00712905	0.311397	Gh_A03G0487;Gh_A05G2916;Gh_A06G1051;Gh_A08G1162;Gh_A08G1623;Gh_A11G3269;Gh_D03G0078;Gh_D03G1050;Gh_D04G0767;Gh_D08G1205;Gh_D08G1936;Gh_D11G2829;Gh_D12G1056
BP	GO:1901607	alpha-amino acid biosynthetic process	23	221	0.00990877	0.392231	Gh_A01G0043;Gh_A01G0457;Gh_A05G3793;Gh_A07G1585;Gh_A09G0499;Gh_A09G0840;Gh_A09G2279;Gh_A11G0809;Gh_A11G1551;Gh_A12G0401;Gh_A13G0380;Gh_A13G1132;Gh_D05G3814;Gh_D07G1194;Gh_D07G1773;Gh_D09G2034;Gh_D10G2034;Gh_D10G2037;Gh_D10G2321;Gh_D12G0266;Gh_D13G0423;Gh_D13G1029;Gh_D13G1547
BP	GO:0008360	regulation of cell shape	3	8	0.0103582	0.392231	Gh_A01G0271;Gh_A11G2965;Gh_D11G0113
BP	GO:0006534	cysteine metabolic process	5	23	0.0117165	0.392231	Gh_A09G2279;Gh_A11G0809;Gh_A13G1132;Gh_D09G2034;Gh_D13G1029
BP	GO:0006535	cysteine biosynthetic process from serine	5	23	0.0117165	0.392231	Gh_A09G2279;Gh_A11G0809;Gh_A13G1132;Gh_D09G2034;Gh_D13G1029
BP	GO:0019344	cysteine biosynthetic process	5	23	0.0117165	0.392231	Gh_A09G2279;Gh_A11G0809;Gh_A13G1132;Gh_D09G2034;Gh_D13G1029
BP	GO:1901605	alpha-amino acid metabolic process	33	354	0.0120698	0.392231	Gh_A01G0043;Gh_A01G0457;Gh_A04G0795;Gh_A05G3793;Gh_A07G1585;Gh_A09G0050;Gh_A09G0499;Gh_A09G0840;Gh_A09G2279;Gh_A10G2135;Gh_A11G0809;Gh_A11G1551;Gh_A12G0401;Gh_A12G0499;Gh_A13G0380;Gh_A13G1132;Gh_D04G1507;Gh_D05G3814;Gh_D06G0935;Gh_D07G1194;Gh_D07G1773;Gh_D09G2034;Gh_D10G2034;Gh_D10G2037;Gh_D10G2321;Gh_D12G0266;Gh_D12G0508;Gh_D13G0423;Gh_D13G1029;Gh_D13G1474;Gh_D13G1547;Gh_Sca147046G01;XLOC_030473
BP	GO:0016053	organic acid biosynthetic process	46	529	0.0120839	0.392231	Gh_A01G0043;Gh_A01G0457;Gh_A01G2000;Gh_A02G0121;Gh_A03G0374;Gh_A05G3793;Gh_A06G1390;Gh_A07G1585;Gh_A07G2141;Gh_A09G0499;Gh_A09G0578;Gh_A09G0840;Gh_A09G2045;Gh_A09G2279;Gh_A11G0641;Gh_A11G0809;Gh_A11G1551;Gh_A12G0401;Gh_A13G0329;Gh_A13G0380;Gh_A13G1132;Gh_A13G1857;Gh_D02G1252;Gh_D04G0694;Gh_D05G2834;Gh_D05G3814;Gh_D06G0558;Gh_D06G1084;Gh_D07G1194;Gh_D07G1773;Gh_D09G0575;Gh_D09G2034;Gh_D10G2034;Gh_…
BP	GO:0046394	carboxylic acid biosynthetic process	46	529	0.0120839	0.392231	Gh_A01G0043;Gh_A01G0457;Gh_A01G2000;Gh_A02G0121;Gh_A03G0374;Gh_A05G3793;Gh_A06G1390;Gh_A07G1585;Gh_A07G2141;Gh_A09G0499;Gh_A09G0578;Gh_A09G0840;Gh_A09G2045;Gh_A09G2279;Gh_A11G0641;Gh_A11G0809;Gh_A11G1551;Gh_A12G0401;Gh_A13G0329;Gh_A13G0380;Gh_A13G1132;Gh_A13G1857;Gh_D02G1252;Gh_D04G0694;Gh_D05G2834;Gh_D05G3814;Gh_D06G0558;Gh_D06G1084;Gh_D07G1194;Gh_D07G1773;Gh_D09G0575;Gh_D09G2034;Gh_D10G2034;Gh_…
BP	GO:0051338	regulation of transferase activity	8	51	0.0122123	0.392231	Gh_A06G1260;Gh_A08G1232;Gh_A11G1292;Gh_A12G0888;Gh_D06G1581;Gh_D11G1276;Gh_D11G1441;Gh_D12G0972
BP	GO:0043094	cellular metabolic compound salvage	4	16	0.0144078	0.393174	Gh_A01G0457;Gh_A09G1394;Gh_D09G1399;Gh_D13G1547
BP	GO:0007585	respiratory gaseous exchange	3	9	0.0148318	0.393174	Gh_A05G1491;Gh_A12G2493;Gh_D12G2621
BP	GO:0009269	response to desiccation	3	9	0.0148318	0.393174	Gh_A07G1286;Gh_A07G2151;Gh_D07G1400
BP	GO:0050832	defense response to fungus	3	9	0.0148318	0.393174	Gh_A13G1465;Gh_D13G1816;Gh_Sca199831G01
BP	GO:0006541	glutamine metabolic process	4	17	0.017939	0.393174	Gh_A07G1585;Gh_A12G0499;Gh_D07G1773;Gh_D12G0508
BP	GO:0050793	regulation of developmental process	5	26	0.0196622	0.393174	Gh_A01G0271;Gh_A11G2965;Gh_D11G0113;XLOC_030496;XLOC_030518
BP	GO:0009414	response to water deprivation	3	10	0.0202296	0.393174	Gh_A07G1286;Gh_A07G2151;Gh_D07G1400
BP	GO:0022604	regulation of cell morphogenesis	3	10	0.0202296	0.393174	Gh_A01G0271;Gh_A11G2965;Gh_D11G0113
BP	GO:0006166	purine ribonucleoside salvage	2	4	0.0209624	0.393174	Gh_A09G1394;Gh_D09G1399
BP	GO:0019307	mannose biosynthetic process	2	4	0.0209624	0.393174	Gh_A08G1162;Gh_D12G1056
BP	GO:0043174	nucleoside salvage	2	4	0.0209624	0.393174	Gh_A09G1394;Gh_D09G1399
BP	GO:0045292	mRNA cis splicing, via spliceosome	2	4	0.0209624	0.393174	Gh_A13G1882;Gh_D13G2269
BP	GO:0051028	mRNA transport	2	4	0.0209624	0.393174	Gh_A13G1882;Gh_D13G2269
BP	GO:0098542	defense response to other organism	4	18	0.021963	0.393174	Gh_A13G1465;Gh_D11G2632;Gh_D13G1816;Gh_Sca199831G01
BP	GO:0006563	L-serine metabolic process	9	68	0.0232938	0.393174	Gh_A09G2279;Gh_A11G0809;Gh_A13G0380;Gh_A13G1132;Gh_D06G0935;Gh_D09G2034;Gh_D13G0423;Gh_D13G1029;XLOC_030473
BP	GO:0000902	cell morphogenesis	3	11	0.0265614	0.393174	Gh_A01G0271;Gh_A11G2965;Gh_D11G0113
BP	GO:0032989	cellular component morphogenesis	3	11	0.0265614	0.393174	Gh_A01G0271;Gh_A11G2965;Gh_D11G0113
BP	GO:0044283	small molecule biosynthetic process	49	600	0.0277174	0.393174	Gh_A01G0043;Gh_A01G0457;Gh_A01G2000;Gh_A02G0121;Gh_A03G0374;Gh_A03G0915;Gh_A05G3793;Gh_A06G1390;Gh_A07G1585;Gh_A07G2141;Gh_A08G1162;Gh_A09G0499;Gh_A09G0578;Gh_A09G0840;Gh_A09G2045;Gh_A09G2279;Gh_A11G0641;Gh_A11G0809;Gh_A11G1551;Gh_A12G0401;Gh_A13G0329;Gh_A13G0380;Gh_A13G1132;Gh_A13G1857;Gh_D02G1252;Gh_D04G0694;Gh_D05G2834;Gh_D05G3814;Gh_D06G0558;Gh_D06G1084;Gh_D07G1194;Gh_D07G1773;Gh_D09G0575;Gh_…
BP	GO:0019752	carboxylic acid metabolic process	91	1213	0.0300277	0.393174	Gh_A01G0043;Gh_A01G0305;Gh_A01G0457;Gh_A01G1506;Gh_A01G1521;Gh_A01G2000;Gh_A01G2034;Gh_A01G2156;Gh_A02G0121;Gh_A03G0374;Gh_A03G0938;Gh_A04G0795;Gh_A05G0198;Gh_A05G0467;Gh_A05G2819;Gh_A05G3793;Gh_A06G1390;Gh_A07G0470;Gh_A07G1439;Gh_A07G1585;Gh_A07G2141;Gh_A09G0050;Gh_A09G0273;Gh_A09G0499;Gh_A09G0578;Gh_A09G0840;Gh_A09G2045;Gh_A09G2279;Gh_A10G0543;Gh_A10G2135;Gh_A10G2190;Gh_A11G0641;Gh_A11G0809;Gh_…
BP	GO:0009605	response to external stimulus	8	60	0.0302518	0.393174	Gh_A11G1254;Gh_A11G1383;Gh_A13G1465;Gh_D11G2632;Gh_D13G1816;Gh_Sca199831G01;XLOC_005647;XLOC_051517
BP	GO:0031399	regulation of protein modification process	8	60	0.0302518	0.393174	Gh_A06G1260;Gh_A08G1232;Gh_A11G1292;Gh_A12G0888;Gh_D06G1581;Gh_D11G1276;Gh_D11G1441;Gh_D12G0972
BP	GO:0043412	macromolecule modification	278	4067	0.0304225	0.393174	Gh_A01G0239;Gh_A01G0680;Gh_A01G0744;Gh_A01G1412;Gh_A01G1463;Gh_A01G1666;Gh_A01G1979;Gh_A01G2145;Gh_A02G0677;Gh_A02G0727;Gh_A02G1100;Gh_A02G1319;Gh_A02G1481;Gh_A02G1496;Gh_A02G1532;Gh_A02G1701;Gh_A02G1773;Gh_A03G0090;Gh_A03G0203;Gh_A03G0236;Gh_A03G0452;Gh_A03G0600;Gh_A03G1108;Gh_A03G1737;Gh_A03G1930;Gh_A03G2115;Gh_A04G0283;Gh_A04G0303;Gh_A04G0474;Gh_A04G0476;Gh_A04G0613;Gh_A04G0756;Gh_A04G0888;Gh_…
BP	GO:0009314	response to radiation	5	29	0.0304998	0.393174	Gh_A11G1383;XLOC_005647;XLOC_030473;XLOC_030496;XLOC_073141
BP	GO:0009416	response to light stimulus	5	29	0.0304998	0.393174	Gh_A11G1383;XLOC_005647;XLOC_030473;XLOC_030496;XLOC_073141
BP	GO:0043436	oxoacid metabolic process	91	1214	0.030563	0.393174	Gh_A01G0043;Gh_A01G0305;Gh_A01G0457;Gh_A01G1506;Gh_A01G1521;Gh_A01G2000;Gh_A01G2034;Gh_A01G2156;Gh_A02G0121;Gh_A03G0374;Gh_A03G0938;Gh_A04G0795;Gh_A05G0198;Gh_A05G0467;Gh_A05G2819;Gh_A05G3793;Gh_A06G1390;Gh_A07G0470;Gh_A07G1439;Gh_A07G1585;Gh_A07G2141;Gh_A09G0050;Gh_A09G0273;Gh_A09G0499;Gh_A09G0578;Gh_A09G0840;Gh_A09G2045;Gh_A09G2279;Gh_A10G0543;Gh_A10G2135;Gh_A10G2190;Gh_A11G0641;Gh_A11G0809;Gh_…
BP	GO:0006071	glycerol metabolic process	4	20	0.0315446	0.393174	Gh_A07G2133;Gh_D05G0529;Gh_D07G2342;Gh_D10G0773
BP	GO:0019400	alditol metabolic process	4	20	0.0315446	0.393174	Gh_A07G2133;Gh_D05G0529;Gh_D07G2342;Gh_D10G0773
BP	GO:0005996	monosaccharide metabolic process	13	119	0.0318705	0.393174	Gh_A03G0487;Gh_A05G2916;Gh_A06G1051;Gh_A08G1162;Gh_A08G1623;Gh_A11G3269;Gh_D03G0078;Gh_D03G1050;Gh_D04G0767;Gh_D08G1205;Gh_D08G1936;Gh_D11G2829;Gh_D12G1056
BP	GO:0006082	organic acid metabolic process	91	1218	0.0327811	0.393174	Gh_A01G0043;Gh_A01G0305;Gh_A01G0457;Gh_A01G1506;Gh_A01G1521;Gh_A01G2000;Gh_A01G2034;Gh_A01G2156;Gh_A02G0121;Gh_A03G0374;Gh_A03G0938;Gh_A04G0795;Gh_A05G0198;Gh_A05G0467;Gh_A05G2819;Gh_A05G3793;Gh_A06G1390;Gh_A07G0470;Gh_A07G1439;Gh_A07G1585;Gh_A07G2141;Gh_A09G0050;Gh_A09G0273;Gh_A09G0499;Gh_A09G0578;Gh_A09G0840;Gh_A09G2045;Gh_A09G2279;Gh_A10G0543;Gh_A10G2135;Gh_A10G2190;Gh_A11G0641;Gh_A11G0809;Gh_…
BP	GO:0003002	regionalization	2	5	0.0335183	0.393174	XLOC_030518;XLOC_051517
BP	GO:0006428	isoleucyl-tRNA aminoacylation	2	5	0.0335183	0.393174	Gh_A01G2156;Gh_D01G2379
BP	GO:0009657	plastid organization	2	5	0.0335183	0.393174	XLOC_018184;XLOC_035747
BP	GO:0031122	cytoplasmic microtubule organization	2	5	0.0335183	0.393174	Gh_A11G0858;Gh_D12G1115
BP	GO:0042742	defense response to bacterium	3	12	0.0338238	0.393174	Gh_A13G1465;Gh_D13G1816;Gh_Sca199831G01
BP	GO:0009628	response to abiotic stimulus	15	145	0.0342158	0.393174	Gh_A02G1510;Gh_A07G1286;Gh_A07G2151;Gh_A09G2455;Gh_A10G0827;Gh_A11G1383;Gh_D03G0203;Gh_D07G1400;Gh_D09G1338;Gh_D10G0933;XLOC_005647;XLOC_030473;XLOC_030496;XLOC_051517;XLOC_073141
BP	GO:0009069	serine family amino acid metabolic process	11	97	0.0364161	0.393174	Gh_A01G0043;Gh_A05G3793;Gh_A09G2279;Gh_A11G0809;Gh_A13G0380;Gh_A13G1132;Gh_D06G0935;Gh_D09G2034;Gh_D13G0423;Gh_D13G1029;XLOC_030473
BP	GO:0006418	tRNA aminoacylation for protein translation	14	134	0.0370678	0.393174	Gh_A01G0305;Gh_A01G1506;Gh_A01G1521;Gh_A01G2156;Gh_A05G2819;Gh_A10G2190;Gh_D01G0339;Gh_D01G1751;Gh_D01G2379;Gh_D04G1647;Gh_D10G1375;Gh_D10G2435;Gh_D10G2554;Gh_Sca039890G01
BP	GO:0043038	amino acid activation	14	134	0.0370678	0.393174	Gh_A01G0305;Gh_A01G1506;Gh_A01G1521;Gh_A01G2156;Gh_A05G2819;Gh_A10G2190;Gh_D01G0339;Gh_D01G1751;Gh_D01G2379;Gh_D04G1647;Gh_D10G1375;Gh_D10G2435;Gh_D10G2554;Gh_Sca039890G01
BP	GO:0043039	tRNA aminoacylation	14	134	0.0370678	0.393174	Gh_A01G0305;Gh_A01G1506;Gh_A01G1521;Gh_A01G2156;Gh_A05G2819;Gh_A10G2190;Gh_D01G0339;Gh_D01G1751;Gh_D01G2379;Gh_D04G1647;Gh_D10G1375;Gh_D10G2435;Gh_D10G2554;Gh_Sca039890G01
BP	GO:0022603	regulation of anatomical structure morphogenesis	3	13	0.0420022	0.393174	Gh_A01G0271;Gh_A11G2965;Gh_D11G0113
BP	GO:0000079	regulation of cyclin-dependent protein serine/threonine kinase activity	6	42	0.042578	0.393174	Gh_A08G1232;Gh_A11G1292;Gh_A12G0888;Gh_D11G1276;Gh_D11G1441;Gh_D12G0972
BP	GO:1904029	regulation of cyclin-dependent protein kinase activity	6	42	0.042578	0.393174	Gh_A08G1232;Gh_A11G1292;Gh_A12G0888;Gh_D11G1276;Gh_D11G1441;Gh_D12G0972
BP	GO:0006623	protein targeting to vacuole	4	22	0.0432248	0.393174	Gh_A09G0664;Gh_A09G1752;Gh_D09G0667;Gh_D09G1861
BP	GO:0032258	CVT pathway	4	22	0.0432248	0.393174	Gh_A09G0664;Gh_A09G1752;Gh_D09G0667;Gh_D09G1861
BP	GO:0072665	protein localization to vacuole	4	22	0.0432248	0.393174	Gh_A09G0664;Gh_A09G1752;Gh_D09G0667;Gh_D09G1861
BP	GO:0072666	establishment of protein localization to vacuole	4	22	0.0432248	0.393174	Gh_A09G0664;Gh_A09G1752;Gh_D09G0667;Gh_D09G1861
BP	GO:0006081	cellular aldehyde metabolic process	9	76	0.043704	0.393174	Gh_A03G1070;Gh_A04G1402;Gh_A05G0568;Gh_A07G0470;Gh_A12G1383;Gh_D02G1480;Gh_D04G1266;Gh_D05G0697;Gh_D12G1506
BP	GO:0016070	RNA metabolic process	270	3983	0.0451142	0.393174	Gh_A01G0119;Gh_A01G0261;Gh_A01G0305;Gh_A01G0497;Gh_A01G0796;Gh_A01G1506;Gh_A01G1521;Gh_A01G1537;Gh_A01G1655;Gh_A01G1782;Gh_A01G2156;Gh_A02G0541;Gh_A02G1057;Gh_A02G1237;Gh_A02G1428;Gh_A02G1495;Gh_A02G1510;Gh_A02G1737;Gh_A03G0054;Gh_A03G0203;Gh_A03G0298;Gh_A03G0395;Gh_A03G0713;Gh_A03G0840;Gh_A03G1022;Gh_A03G1332;Gh_A03G1629;Gh_A03G1731;Gh_A03G1753;Gh_A03G2017;Gh_A04G0106;Gh_A04G0311;Gh_A04G0533;Gh_…
BP	GO:0032268	regulation of cellular protein metabolic process	11	101	0.0467282	0.393174	Gh_A03G0600;Gh_A06G1260;Gh_A08G1232;Gh_A11G1292;Gh_A12G0888;Gh_A13G0681;Gh_D06G1581;Gh_D11G0353;Gh_D11G1276;Gh_D11G1441;Gh_D12G0972
BP	GO:0071900	regulation of protein serine/threonine kinase activity	6	43	0.0470041	0.393174	Gh_A08G1232;Gh_A11G1292;Gh_A12G0888;Gh_D11G1276;Gh_D11G1441;Gh_D12G0972
BP	GO:0006434	seryl-tRNA aminoacylation	2	6	0.0482467	0.393174	Gh_A01G1506;Gh_D01G1751
BP	GO:0006545	glycine biosynthetic process	2	6	0.0482467	0.393174	Gh_A01G0043;Gh_A05G3793
BP	GO:0007093	mitotic cell cycle checkpoint	2	6	0.0482467	0.393174	Gh_A06G1260;Gh_D06G1581
BP	GO:0007094	mitotic spindle assembly checkpoint	2	6	0.0482467	0.393174	Gh_A06G1260;Gh_D06G1581
BP	GO:0007389	pattern specification process	2	6	0.0482467	0.393174	XLOC_030518;XLOC_051517
BP	GO:0009895	negative regulation of catabolic process	2	6	0.0482467	0.393174	Gh_A06G1260;Gh_D06G1581
BP	GO:0010639	negative regulation of organelle organization	2	6	0.0482467	0.393174	Gh_A06G1260;Gh_D06G1581
BP	GO:0010948	negative regulation of cell cycle process	2	6	0.0482467	0.393174	Gh_A06G1260;Gh_D06G1581
BP	GO:0019509	L-methionine biosynthetic process from methylthioadenosine	2	6	0.0482467	0.393174	Gh_A01G0457;Gh_D13G1547
BP	GO:0031330	negative regulation of cellular catabolic process	2	6	0.0482467	0.393174	Gh_A06G1260;Gh_D06G1581
BP	GO:0031396	regulation of protein ubiquitination	2	6	0.0482467	0.393174	Gh_A06G1260;Gh_D06G1581
BP	GO:0031397	negative regulation of protein ubiquitination	2	6	0.0482467	0.393174	Gh_A06G1260;Gh_D06G1581
BP	GO:0031400	negative regulation of protein modification process	2	6	0.0482467	0.393174	Gh_A06G1260;Gh_D06G1581
BP	GO:0031577	spindle checkpoint	2	6	0.0482467	0.393174	Gh_A06G1260;Gh_D06G1581
BP	GO:0032435	negative regulation of proteasomal ubiquitin-dependent protein catabolic process	2	6	0.0482467	0.393174	Gh_A06G1260;Gh_D06G1581
BP	GO:0033046	negative regulation of sister chromatid segregation	2	6	0.0482467	0.393174	Gh_A06G1260;Gh_D06G1581
BP	GO:0033048	negative regulation of mitotic sister chromatid segregation	2	6	0.0482467	0.393174	Gh_A06G1260;Gh_D06G1581
BP	GO:0042177	negative regulation of protein catabolic process	2	6	0.0482467	0.393174	Gh_A06G1260;Gh_D06G1581
BP	GO:0043101	purine-containing compound salvage	2	6	0.0482467	0.393174	Gh_A09G1394;Gh_D09G1399
BP	GO:0043102	amino acid salvage	2	6	0.0482467	0.393174	Gh_A01G0457;Gh_D13G1547
BP	GO:0045839	negative regulation of mitotic nuclear division	2	6	0.0482467	0.393174	Gh_A06G1260;Gh_D06G1581
BP	GO:0045841	negative regulation of mitotic metaphase/anaphase transition	2	6	0.0482467	0.393174	Gh_A06G1260;Gh_D06G1581
BP	GO:0045861	negative regulation of proteolysis	2	6	0.0482467	0.393174	Gh_A06G1260;Gh_D06G1581
BP	GO:0045930	negative regulation of mitotic cell cycle	2	6	0.0482467	0.393174	Gh_A06G1260;Gh_D06G1581
BP	GO:0051129	negative regulation of cellular component organization	2	6	0.0482467	0.393174	Gh_A06G1260;Gh_D06G1581
BP	GO:0051340	regulation of ligase activity	2	6	0.0482467	0.393174	Gh_A06G1260;Gh_D06G1581
BP	GO:0051348	negative regulation of transferase activity	2	6	0.0482467	0.393174	Gh_A06G1260;Gh_D06G1581
BP	GO:0051352	negative regulation of ligase activity	2	6	0.0482467	0.393174	Gh_A06G1260;Gh_D06G1581
BP	GO:0051436	negative regulation of ubiquitin-protein ligase activity involved in mitotic cell cycle	2	6	0.0482467	0.393174	Gh_A06G1260;Gh_D06G1581
BP	GO:0051438	regulation of ubiquitin-protein transferase activity	2	6	0.0482467	0.393174	Gh_A06G1260;Gh_D06G1581
BP	GO:0051439	regulation of ubiquitin-protein ligase activity involved in mitotic cell cycle	2	6	0.0482467	0.393174	Gh_A06G1260;Gh_D06G1581
BP	GO:0051444	negative regulation of ubiquitin-protein transferase activity	2	6	0.0482467	0.393174	Gh_A06G1260;Gh_D06G1581
BP	GO:0051782	negative regulation of cell division	2	6	0.0482467	0.393174	Gh_A06G1260;Gh_D06G1581
BP	GO:0051784	negative regulation of nuclear division	2	6	0.0482467	0.393174	Gh_A06G1260;Gh_D06G1581
BP	GO:0051985	negative regulation of chromosome segregation	2	6	0.0482467	0.393174	Gh_A06G1260;Gh_D06G1581
BP	GO:0071173	spindle assembly checkpoint	2	6	0.0482467	0.393174	Gh_A06G1260;Gh_D06G1581
BP	GO:0071174	mitotic spindle checkpoint	2	6	0.0482467	0.393174	Gh_A06G1260;Gh_D06G1581
BP	GO:0071267	L-methionine salvage	2	6	0.0482467	0.393174	Gh_A01G0457;Gh_D13G1547
BP	GO:1901799	negative regulation of proteasomal protein catabolic process	2	6	0.0482467	0.393174	Gh_A06G1260;Gh_D06G1581
BP	GO:1901988	negative regulation of cell cycle phase transition	2	6	0.0482467	0.393174	Gh_A06G1260;Gh_D06G1581
BP	GO:1901991	negative regulation of mitotic cell cycle phase transition	2	6	0.0482467	0.393174	Gh_A06G1260;Gh_D06G1581
BP	GO:1902100	negative regulation of metaphase/anaphase transition of cell cycle	2	6	0.0482467	0.393174	Gh_A06G1260;Gh_D06G1581
BP	GO:1903051	negative regulation of proteolysis involved in cellular protein catabolic process	2	6	0.0482467	0.393174	Gh_A06G1260;Gh_D06G1581
BP	GO:1903320	regulation of protein modification by small protein conjugation or removal	2	6	0.0482467	0.393174	Gh_A06G1260;Gh_D06G1581
BP	GO:1903321	negative regulation of protein modification by small protein conjugation or removal	2	6	0.0482467	0.393174	Gh_A06G1260;Gh_D06G1581
BP	GO:1903363	negative regulation of cellular protein catabolic process	2	6	0.0482467	0.393174	Gh_A06G1260;Gh_D06G1581
BP	GO:1904666	regulation of ubiquitin protein ligase activity	2	6	0.0482467	0.393174	Gh_A06G1260;Gh_D06G1581
BP	GO:1904667	negative regulation of ubiquitin protein ligase activity	2	6	0.0482467	0.393174	Gh_A06G1260;Gh_D06G1581
BP	GO:2000816	negative regulation of mitotic sister chromatid separation	2	6	0.0482467	0.393174	Gh_A06G1260;Gh_D06G1581
BP	GO:2001251	negative regulation of chromosome organization	2	6	0.0482467	0.393174	Gh_A06G1260;Gh_D06G1581
BP	GO:0046836	glycolipid transport	3	14	0.0510725	0.410082	Gh_A02G0394;Gh_A12G2633;Gh_D12G1667
BP	GO:1901264	carbohydrate derivative transport	3	14	0.0510725	0.410082	Gh_A02G0394;Gh_A12G2633;Gh_D12G1667
BP	GO:0006464	cellular protein modification process	266	3940	0.0539987	0.427294	Gh_A01G0239;Gh_A01G0680;Gh_A01G0744;Gh_A01G1412;Gh_A01G1463;Gh_A01G1666;Gh_A01G1979;Gh_A01G2145;Gh_A02G0677;Gh_A02G0727;Gh_A02G1100;Gh_A02G1319;Gh_A02G1481;Gh_A02G1496;Gh_A02G1532;Gh_A02G1701;Gh_A02G1773;Gh_A03G0090;Gh_A03G0236;Gh_A03G0452;Gh_A03G0600;Gh_A03G1108;Gh_A03G1737;Gh_A03G1930;Gh_A03G2115;Gh_A04G0283;Gh_A04G0303;Gh_A04G0474;Gh_A04G0476;Gh_A04G0613;Gh_A04G0756;Gh_A04G0888;Gh_A05G0005;Gh_…
BP	GO:0036211	protein modification process	266	3940	0.0539987	0.427294	Gh_A01G0239;Gh_A01G0680;Gh_A01G0744;Gh_A01G1412;Gh_A01G1463;Gh_A01G1666;Gh_A01G1979;Gh_A01G2145;Gh_A02G0677;Gh_A02G0727;Gh_A02G1100;Gh_A02G1319;Gh_A02G1481;Gh_A02G1496;Gh_A02G1532;Gh_A02G1701;Gh_A02G1773;Gh_A03G0090;Gh_A03G0236;Gh_A03G0452;Gh_A03G0600;Gh_A03G1108;Gh_A03G1737;Gh_A03G1930;Gh_A03G2115;Gh_A04G0283;Gh_A04G0303;Gh_A04G0474;Gh_A04G0476;Gh_A04G0613;Gh_A04G0756;Gh_A04G0888;Gh_A05G0005;Gh_…
BP	GO:0006364	rRNA processing	7	56	0.0554713	0.433547	Gh_A06G0822;Gh_A10G0352;Gh_A12G0013;Gh_D08G0199;Gh_D08G1066;Gh_D10G0360;Gh_D12G0014
BP	GO:0043549	regulation of kinase activity	6	45	0.056681	0.433547	Gh_A08G1232;Gh_A11G1292;Gh_A12G0888;Gh_D11G1276;Gh_D11G1441;Gh_D12G0972
BP	GO:0045859	regulation of protein kinase activity	6	45	0.056681	0.433547	Gh_A08G1232;Gh_A11G1292;Gh_A12G0888;Gh_D11G1276;Gh_D11G1441;Gh_D12G0972
BP	GO:0016072	rRNA metabolic process	8	68	0.0571061	0.433547	Gh_A06G0822;Gh_A10G0352;Gh_A12G0013;Gh_D08G0199;Gh_D08G1066;Gh_D10G0360;Gh_D12G0014;XLOC_047305
BP	GO:0009620	response to fungus	3	15	0.061003	0.433547	Gh_A13G1465;Gh_D13G1816;Gh_Sca199831G01
BP	GO:0032269	negative regulation of cellular protein metabolic process	3	15	0.061003	0.433547	Gh_A06G1260;Gh_A13G0681;Gh_D06G1581
BP	GO:0051248	negative regulation of protein metabolic process	3	15	0.061003	0.433547	Gh_A06G1260;Gh_A13G0681;Gh_D06G1581
BP	GO:0007602	phototransduction	1	1	0.0616484	0.433547	XLOC_005647
BP	GO:0009409	response to cold	1	1	0.0616484	0.433547	XLOC_030496
BP	GO:0009411	response to UV	1	1	0.0616484	0.433547	XLOC_073141
BP	GO:0009798	axis specification	1	1	0.0616484	0.433547	XLOC_030518
BP	GO:0009909	regulation of flower development	1	1	0.0616484	0.433547	XLOC_030518
BP	GO:0009943	adaxial/abaxial axis specification	1	1	0.0616484	0.433547	XLOC_030518
BP	GO:0009955	adaxial/abaxial pattern specification	1	1	0.0616484	0.433547	XLOC_030518
BP	GO:0015744	succinate transport	1	1	0.0616484	0.433547	XLOC_020987
BP	GO:0048831	regulation of shoot system development	1	1	0.0616484	0.433547	XLOC_030518
BP	GO:2000377	regulation of reactive oxygen species metabolic process	1	1	0.0616484	0.433547	XLOC_030473
BP	GO:0048856	anatomical structure development	6	46	0.0619353	0.433547	Gh_A01G0271;Gh_A11G2965;Gh_D08G1716;Gh_D11G0113;XLOC_030496;XLOC_030518
BP	GO:0051301	cell division	7	58	0.0648019	0.439731	Gh_A01G0271;Gh_A03G1102;Gh_A06G1260;Gh_A11G2965;Gh_D05G0659;Gh_D06G1581;Gh_D11G0113
BP	GO:0006788	heme oxidation	2	7	0.0648322	0.439731	Gh_A05G2230;Gh_D05G2491
BP	GO:0007020	microtubule nucleation	2	7	0.0648322	0.439731	Gh_A11G0858;Gh_D12G1115
BP	GO:0031109	microtubule polymerization or depolymerization	2	7	0.0648322	0.439731	Gh_A11G0858;Gh_D12G1115
BP	GO:0046785	microtubule polymerization	2	7	0.0648322	0.439731	Gh_A11G0858;Gh_D12G1115
BP	GO:0016311	dephosphorylation	23	267	0.0664239	0.447067	Gh_A01G1412;Gh_A03G0236;Gh_A04G0756;Gh_A05G0782;Gh_A07G0123;Gh_A08G1438;Gh_A08G2192;Gh_A09G0232;Gh_A09G1499;Gh_A10G1998;Gh_A10G2160;Gh_A12G2380;Gh_D01G1561;Gh_D04G0205;Gh_D04G1239;Gh_D04G1656;Gh_D05G3907;Gh_D06G1822;Gh_D08G1732;Gh_D09G1743;Gh_D12G0330;Gh_D12G2096;Gh_D12G2508
BP	GO:0006470	protein dephosphorylation	18	199	0.0667326	0.447067	Gh_A01G1412;Gh_A03G0236;Gh_A04G0756;Gh_A05G0782;Gh_A07G0123;Gh_A08G2192;Gh_A09G1499;Gh_A10G1998;Gh_A10G2160;Gh_A12G2380;Gh_D01G1561;Gh_D04G1239;Gh_D04G1656;Gh_D05G3907;Gh_D06G1822;Gh_D09G1743;Gh_D12G0330;Gh_D12G2508
BP	GO:0009653	anatomical structure morphogenesis	4	26	0.0728824	0.48529	Gh_A01G0271;Gh_A11G2965;Gh_D11G0113;XLOC_030518
BP	GO:0051246	regulation of protein metabolic process	11	110	0.0767415	0.507889	Gh_A03G0600;Gh_A06G1260;Gh_A08G1232;Gh_A11G1292;Gh_A12G0888;Gh_A13G0681;Gh_D06G1581;Gh_D11G0353;Gh_D11G1276;Gh_D11G1441;Gh_D12G0972
BP	GO:0001932	regulation of protein phosphorylation	6	49	0.0793638	0.514916	Gh_A08G1232;Gh_A11G1292;Gh_A12G0888;Gh_D11G1276;Gh_D11G1441;Gh_D12G0972
BP	GO:0034660	ncRNA metabolic process	27	330	0.082244	0.514916	Gh_A01G0305;Gh_A01G1506;Gh_A01G1521;Gh_A01G2156;Gh_A05G2819;Gh_A06G0822;Gh_A10G0352;Gh_A10G2190;Gh_A11G3223;Gh_A12G0013;Gh_D01G0339;Gh_D01G1751;Gh_D01G2379;Gh_D04G1647;Gh_D05G3327;Gh_D08G0199;Gh_D08G1066;Gh_D10G0360;Gh_D10G0640;Gh_D10G1375;Gh_D10G2435;Gh_D10G2554;Gh_D11G0892;Gh_D12G0014;Gh_D13G0030;Gh_Sca039890G01;XLOC_047305
BP	GO:0006370	7-methylguanosine mRNA capping	2	8	0.0829902	0.514916	Gh_A04G0756;Gh_D04G1239
BP	GO:0009606	tropism	2	8	0.0829902	0.514916	XLOC_005647;XLOC_051517
BP	GO:0030162	regulation of proteolysis	2	8	0.0829902	0.514916	Gh_A06G1260;Gh_D06G1581
BP	GO:0032434	regulation of proteasomal ubiquitin-dependent protein catabolic process	2	8	0.0829902	0.514916	Gh_A06G1260;Gh_D06G1581
BP	GO:0046417	chorismate metabolic process	2	8	0.0829902	0.514916	Gh_A11G0641;Gh_D06G1084
BP	GO:0061136	regulation of proteasomal protein catabolic process	2	8	0.0829902	0.514916	Gh_A06G1260;Gh_D06G1581
BP	GO:0071265	L-methionine biosynthetic process	2	8	0.0829902	0.514916	Gh_A01G0457;Gh_D13G1547
BP	GO:1903050	regulation of proteolysis involved in cellular protein catabolic process	2	8	0.0829902	0.514916	Gh_A06G1260;Gh_D06G1581
BP	GO:1903362	regulation of cellular protein catabolic process	2	8	0.0829902	0.514916	Gh_A06G1260;Gh_D06G1581
BP	GO:0044267	cellular protein metabolic process	386	5887	0.0842688	0.519895	Gh_A01G0239;Gh_A01G0305;Gh_A01G0558;Gh_A01G0680;Gh_A01G0744;Gh_A01G1078;Gh_A01G1412;Gh_A01G1463;Gh_A01G1506;Gh_A01G1521;Gh_A01G1666;Gh_A01G1979;Gh_A01G2145;Gh_A01G2156;Gh_A02G0326;Gh_A02G0677;Gh_A02G0727;Gh_A02G0909;Gh_A02G1100;Gh_A02G1319;Gh_A02G1481;Gh_A02G1496;Gh_A02G1532;Gh_A02G1701;Gh_A02G1773;Gh_A02G1809;Gh_A03G0007;Gh_A03G0056;Gh_A03G0090;Gh_A03G0236;Gh_A03G0452;Gh_A03G0600;Gh_A03G1108;Gh_…
BP	GO:0001522	pseudouridine synthesis	5	39	0.0897925	0.550862	Gh_A03G0203;Gh_A05G1438;Gh_D03G1077;Gh_D03G1378;Gh_D11G2609
BP	GO:0006012	galactose metabolic process	4	28	0.0907383	0.552677	Gh_A06G1051;Gh_A08G1623;Gh_D08G1205;Gh_D08G1936
BP	GO:0008152	metabolic process	1292	20580	0.0911005	0.552677	Gh_A01G0010;Gh_A01G0043;Gh_A01G0119;Gh_A01G0239;Gh_A01G0261;Gh_A01G0271;Gh_A01G0305;Gh_A01G0457;Gh_A01G0497;Gh_A01G0558;Gh_A01G0605;Gh_A01G0629;Gh_A01G0680;Gh_A01G0744;Gh_A01G0747;Gh_A01G0796;Gh_A01G1078;Gh_A01G1084;Gh_A01G1097;Gh_A01G1202;Gh_A01G1341;Gh_A01G1411;Gh_A01G1412;Gh_A01G1463;Gh_A01G1506;Gh_A01G1521;Gh_A01G1527;Gh_A01G1537;Gh_A01G1572;Gh_A01G1655;Gh_A01G1666;Gh_A01G1737;Gh_A01G1739;Gh_…
BP	GO:0044281	small molecule metabolic process	136	1978	0.0954366	0.557988	Gh_A01G0010;Gh_A01G0043;Gh_A01G0305;Gh_A01G0457;Gh_A01G1097;Gh_A01G1506;Gh_A01G1521;Gh_A01G2000;Gh_A01G2034;Gh_A01G2156;Gh_A02G0121;Gh_A03G0081;Gh_A03G0374;Gh_A03G0487;Gh_A03G0915;Gh_A03G0938;Gh_A03G1070;Gh_A04G0795;Gh_A05G0198;Gh_A05G0467;Gh_A05G1428;Gh_A05G1744;Gh_A05G2819;Gh_A05G2916;Gh_A05G3724;Gh_A05G3793;Gh_A06G1051;Gh_A06G1390;Gh_A07G0470;Gh_A07G1439;Gh_A07G1585;Gh_A07G2133;Gh_A07G2141;Gh_…
BP	GO:0006553	lysine metabolic process	3	18	0.0955529	0.557988	Gh_A12G0401;Gh_D05G3814;Gh_D12G0266
BP	GO:0006568	tryptophan metabolic process	3	18	0.0955529	0.557988	Gh_A04G0795;Gh_A10G2135;Gh_D13G1474
BP	GO:0008643	carbohydrate transport	3	18	0.0955529	0.557988	Gh_A08G2013;Gh_D08G2405;Gh_Sca006224G01
BP	GO:0009085	lysine biosynthetic process	3	18	0.0955529	0.557988	Gh_A12G0401;Gh_D05G3814;Gh_D12G0266
BP	GO:0009089	lysine biosynthetic process via diaminopimelate	3	18	0.0955529	0.557988	Gh_A12G0401;Gh_D05G3814;Gh_D12G0266
BP	GO:0046451	diaminopimelate metabolic process	3	18	0.0955529	0.557988	Gh_A12G0401;Gh_D05G3814;Gh_D12G0266
BP	GO:0044272	sulfur compound biosynthetic process	11	115	0.0976978	0.567479	Gh_A01G0457;Gh_A09G2089;Gh_A09G2279;Gh_A11G0809;Gh_A13G1132;Gh_A13G1857;Gh_D09G2034;Gh_D13G1029;Gh_D13G1547;XLOC_030473;XLOC_051517
BP	GO:0044260	cellular macromolecule metabolic process	669	10443	0.100602	0.571662	Gh_A01G0119;Gh_A01G0239;Gh_A01G0261;Gh_A01G0305;Gh_A01G0497;Gh_A01G0558;Gh_A01G0605;Gh_A01G0680;Gh_A01G0744;Gh_A01G0796;Gh_A01G1078;Gh_A01G1412;Gh_A01G1463;Gh_A01G1506;Gh_A01G1521;Gh_A01G1537;Gh_A01G1655;Gh_A01G1666;Gh_A01G1782;Gh_A01G1979;Gh_A01G2145;Gh_A01G2156;Gh_A02G0326;Gh_A02G0541;Gh_A02G0677;Gh_A02G0727;Gh_A02G0909;Gh_A02G1057;Gh_A02G1100;Gh_A02G1237;Gh_A02G1319;Gh_A02G1428;Gh_A02G1481;Gh_…
BP	GO:0006438	valyl-tRNA aminoacylation	2	9	0.102464	0.571662	Gh_A10G2190;Gh_D10G2435
BP	GO:0009639	response to red or far red light	2	9	0.102464	0.571662	XLOC_005647;XLOC_030496
BP	GO:0009743	response to carbohydrate	2	9	0.102464	0.571662	XLOC_030496;XLOC_073141
BP	GO:0090567	reproductive shoot system development	2	9	0.102464	0.571662	XLOC_030496;XLOC_030518
BP	GO:1901700	response to oxygen-containing compound	5	41	0.105917	0.571662	Gh_A07G1286;Gh_A07G2151;Gh_D07G1400;XLOC_030496;XLOC_073141
BP	GO:0006188	IMP biosynthetic process	3	19	0.108501	0.571662	Gh_A03G0081;Gh_D03G1830;Gh_D04G1281
BP	GO:0006586	indolalkylamine metabolic process	3	19	0.108501	0.571662	Gh_A04G0795;Gh_A10G2135;Gh_D13G1474
BP	GO:0046040	IMP metabolic process	3	19	0.108501	0.571662	Gh_A03G0081;Gh_D03G1830;Gh_D04G1281
BP	GO:0032501	multicellular organismal process	18	213	0.108964	0.571662	Gh_A02G1773;Gh_A05G1491;Gh_A05G3349;Gh_A05G3352;Gh_A06G0090;Gh_A06G0091;Gh_A09G1432;Gh_A12G2493;Gh_D01G0547;Gh_D05G3501;Gh_D08G1716;Gh_D10G1896;Gh_D12G1367;Gh_D12G1543;Gh_D12G2621;XLOC_030496;XLOC_030518;XLOC_051517
BP	GO:0008299	isoprenoid biosynthetic process	10	105	0.11302	0.571662	Gh_A01G0629;Gh_A01G1411;Gh_A06G1018;Gh_A08G2461;Gh_A10G0844;Gh_D01G0642;Gh_D06G1222;Gh_D08G0270;Gh_D10G0423;Gh_D11G0475
BP	GO:0006720	isoprenoid metabolic process	10	106	0.118314	0.571662	Gh_A01G0629;Gh_A01G1411;Gh_A06G1018;Gh_A08G2461;Gh_A10G0844;Gh_D01G0642;Gh_D06G1222;Gh_D08G0270;Gh_D10G0423;Gh_D11G0475
BP	GO:0000042	protein targeting to Golgi	1	2	0.119498	0.571662	Gh_A10G0890
BP	GO:0000255	allantoin metabolic process	1	2	0.119498	0.571662	XLOC_064590
BP	GO:0000301	retrograde transport, vesicle recycling within Golgi	1	2	0.119498	0.571662	Gh_A10G0890
BP	GO:0006097	glyoxylate cycle	1	2	0.119498	0.571662	Gh_A07G0470
BP	GO:0006368	transcription elongation from RNA polymerase II promoter	1	2	0.119498	0.571662	Gh_D04G1227
BP	GO:0006425	glutaminyl-tRNA aminoacylation	1	2	0.119498	0.571662	Gh_A05G2819
BP	GO:0009658	chloroplast organization	1	2	0.119498	0.571662	XLOC_018184
BP	GO:0009756	carbohydrate mediated signaling	1	2	0.119498	0.571662	XLOC_030496
BP	GO:0009812	flavonoid metabolic process	1	2	0.119498	0.571662	XLOC_073141
BP	GO:0017003	protein-heme linkage	1	2	0.119498	0.571662	Gh_A01G1979
BP	GO:0032968	positive regulation of transcription elongation from RNA polymerase II promoter	1	2	0.119498	0.571662	Gh_D04G1227
BP	GO:0034067	protein localization to Golgi apparatus	1	2	0.119498	0.571662	Gh_A10G0890
BP	GO:0034227	tRNA thio-modification	1	2	0.119498	0.571662	Gh_D11G0892
BP	GO:0034243	regulation of transcription elongation from RNA polymerase II promoter	1	2	0.119498	0.571662	Gh_D04G1227
BP	GO:0035337	fatty-acyl-CoA metabolic process	1	2	0.119498	0.571662	Gh_A09G2089
BP	GO:0042981	regulation of apoptotic process	1	2	0.119498	0.571662	Gh_D11G2525
BP	GO:0045944	positive regulation of transcription from RNA polymerase II promoter	1	2	0.119498	0.571662	Gh_D04G1227
BP	GO:0046487	glyoxylate metabolic process	1	2	0.119498	0.571662	Gh_A07G0470
BP	GO:0046949	fatty-acyl-CoA biosynthetic process	1	2	0.119498	0.571662	Gh_A09G2089
BP	GO:0071322	cellular response to carbohydrate stimulus	1	2	0.119498	0.571662	XLOC_030496
BP	GO:0072600	establishment of protein localization to Golgi	1	2	0.119498	0.571662	Gh_A10G0890
BP	GO:1901360	organic cyclic compound metabolic process	354	5431	0.119807	0.571662	Gh_A01G0010;Gh_A01G0043;Gh_A01G0119;Gh_A01G0261;Gh_A01G0305;Gh_A01G0497;Gh_A01G0605;Gh_A01G0796;Gh_A01G1097;Gh_A01G1506;Gh_A01G1521;Gh_A01G1537;Gh_A01G1655;Gh_A01G1782;Gh_A01G2156;Gh_A02G0541;Gh_A02G1057;Gh_A02G1237;Gh_A02G1428;Gh_A02G1495;Gh_A02G1510;Gh_A02G1588;Gh_A02G1737;Gh_A02G1767;Gh_A02G1804;Gh_A03G0054;Gh_A03G0081;Gh_A03G0203;Gh_A03G0298;Gh_A03G0395;Gh_A03G0713;Gh_A03G0840;Gh_A03G1022;Gh_…
BP	GO:0006725	cellular aromatic compound metabolic process	349	5352	0.120149	0.571662	Gh_A01G0010;Gh_A01G0043;Gh_A01G0119;Gh_A01G0261;Gh_A01G0305;Gh_A01G0497;Gh_A01G0605;Gh_A01G0796;Gh_A01G1097;Gh_A01G1506;Gh_A01G1521;Gh_A01G1537;Gh_A01G1655;Gh_A01G1782;Gh_A01G2156;Gh_A02G0541;Gh_A02G1057;Gh_A02G1237;Gh_A02G1428;Gh_A02G1495;Gh_A02G1510;Gh_A02G1588;Gh_A02G1737;Gh_A02G1767;Gh_A02G1804;Gh_A03G0054;Gh_A03G0081;Gh_A03G0203;Gh_A03G0298;Gh_A03G0395;Gh_A03G0713;Gh_A03G0840;Gh_A03G1022;Gh_…
BP	GO:0006760	folic acid-containing compound metabolic process	4	31	0.120984	0.571662	Gh_D04G1507;Gh_D07G1194;Gh_D10G2034;Gh_D10G2037
BP	GO:0042430	indole-containing compound metabolic process	3	20	0.122082	0.571662	Gh_A04G0795;Gh_A10G2135;Gh_D13G1474
BP	GO:0000075	cell cycle checkpoint	2	10	0.123023	0.571662	Gh_A06G1260;Gh_D06G1581
BP	GO:0006189	'de novo' IMP biosynthetic process	2	10	0.123023	0.571662	Gh_A03G0081;Gh_D03G1830
BP	GO:0006564	L-serine biosynthetic process	2	10	0.123023	0.571662	Gh_A13G0380;Gh_D13G0423
BP	GO:0009452	7-methylguanosine RNA capping	2	10	0.123023	0.571662	Gh_A04G0756;Gh_D04G1239
BP	GO:0009581	detection of external stimulus	2	10	0.123023	0.571662	Gh_A11G1383;XLOC_005647
BP	GO:0009582	detection of abiotic stimulus	2	10	0.123023	0.571662	Gh_A11G1383;XLOC_005647
BP	GO:0009583	detection of light stimulus	2	10	0.123023	0.571662	Gh_A11G1383;XLOC_005647
BP	GO:0036260	RNA capping	2	10	0.123023	0.571662	Gh_A04G0756;Gh_D04G1239
BP	GO:0048580	regulation of post-embryonic development	2	10	0.123023	0.571662	XLOC_030496;XLOC_030518
BP	GO:0051606	detection of stimulus	2	10	0.123023	0.571662	Gh_A11G1383;XLOC_005647
BP	GO:0009451	RNA modification	10	108	0.129306	0.596472	Gh_A03G0203;Gh_A05G1438;Gh_A11G3223;Gh_D03G1077;Gh_D03G1378;Gh_D10G0884;Gh_D11G0892;Gh_D11G1820;Gh_D11G2609;XLOC_047305
BP	GO:0042325	regulation of phosphorylation	6	56	0.129454	0.596472	Gh_A08G1232;Gh_A11G1292;Gh_A12G0888;Gh_D11G1276;Gh_D11G1441;Gh_D12G0972
BP	GO:0006694	steroid biosynthetic process	4	32	0.131913	0.600205	Gh_A06G0725;Gh_D06G0846;Gh_D08G0591;Gh_D08G0952
BP	GO:0043207	response to external biotic stimulus	4	32	0.131913	0.600205	Gh_A13G1465;Gh_D11G2632;Gh_D13G1816;Gh_Sca199831G01
BP	GO:0051707	response to other organism	4	32	0.131913	0.600205	Gh_A13G1465;Gh_D11G2632;Gh_D13G1816;Gh_Sca199831G01
BP	GO:0090304	nucleic acid metabolic process	290	4431	0.132784	0.601662	Gh_A01G0119;Gh_A01G0261;Gh_A01G0305;Gh_A01G0497;Gh_A01G0605;Gh_A01G0796;Gh_A01G1506;Gh_A01G1521;Gh_A01G1537;Gh_A01G1655;Gh_A01G1782;Gh_A01G2156;Gh_A02G0541;Gh_A02G1057;Gh_A02G1237;Gh_A02G1428;Gh_A02G1495;Gh_A02G1510;Gh_A02G1588;Gh_A02G1737;Gh_A02G1767;Gh_A02G1804;Gh_A03G0054;Gh_A03G0203;Gh_A03G0298;Gh_A03G0395;Gh_A03G0713;Gh_A03G0840;Gh_A03G1022;Gh_A03G1332;Gh_A03G1629;Gh_A03G1731;Gh_A03G1753;Gh_…
BP	GO:0009617	response to bacterium	3	21	0.136242	0.614779	Gh_A13G1465;Gh_D13G1816;Gh_Sca199831G01
BP	GO:0009067	aspartate family amino acid biosynthetic process	6	57	0.137622	0.61845	Gh_A01G0457;Gh_A09G0840;Gh_A12G0401;Gh_D05G3814;Gh_D12G0266;Gh_D13G1547
BP	GO:0044702	single organism reproductive process	12	137	0.139312	0.623479	Gh_A02G1773;Gh_A05G3349;Gh_A05G3352;Gh_A06G0090;Gh_A06G0091;Gh_A09G1432;Gh_D01G0547;Gh_D05G3501;Gh_D12G1367;Gh_D12G1543;XLOC_030496;XLOC_030518
BP	GO:0046483	heterocycle metabolic process	348	5366	0.145356	0.647873	Gh_A01G0010;Gh_A01G0043;Gh_A01G0119;Gh_A01G0261;Gh_A01G0305;Gh_A01G0497;Gh_A01G0605;Gh_A01G0796;Gh_A01G1097;Gh_A01G1506;Gh_A01G1521;Gh_A01G1537;Gh_A01G1655;Gh_A01G1782;Gh_A01G2156;Gh_A02G0541;Gh_A02G1057;Gh_A02G1237;Gh_A02G1428;Gh_A02G1495;Gh_A02G1510;Gh_A02G1588;Gh_A02G1737;Gh_A02G1767;Gh_A02G1804;Gh_A03G0054;Gh_A03G0081;Gh_A03G0203;Gh_A03G0298;Gh_A03G0395;Gh_A03G0713;Gh_A03G0840;Gh_A03G1022;Gh_…
BP	GO:0071103	DNA conformation change	19	237	0.146098	0.648534	Gh_A02G1767;Gh_A03G0581;Gh_A03G0582;Gh_A04G0195;Gh_A05G0231;Gh_A05G3445;Gh_A06G0648;Gh_A11G0280;Gh_A11G1632;Gh_A11G2515;Gh_A13G1516;Gh_D01G2134;Gh_D03G0667;Gh_D03G0863;Gh_D03G0864;Gh_D06G1157;Gh_D07G0637;Gh_D10G0496;Gh_D13G2249
BP	GO:0008202	steroid metabolic process	4	34	0.154913	0.68257	Gh_A06G0725;Gh_D06G0846;Gh_D08G0591;Gh_D08G0952
BP	GO:0051276	chromosome organization	28	372	0.160327	0.68257	Gh_A02G1767;Gh_A03G0581;Gh_A03G0582;Gh_A04G0195;Gh_A05G0231;Gh_A05G0626;Gh_A05G3445;Gh_A06G0648;Gh_A06G1260;Gh_A07G1943;Gh_A08G1302;Gh_A08G1482;Gh_A09G1974;Gh_A11G0280;Gh_A11G1632;Gh_A11G2515;Gh_A13G1516;Gh_D01G2134;Gh_D03G0667;Gh_D03G0863;Gh_D03G0864;Gh_D05G0659;Gh_D05G0775;Gh_D06G1157;Gh_D06G1581;Gh_D07G0637;Gh_D10G0496;Gh_D13G2249
BP	GO:0007088	regulation of mitotic nuclear division	2	12	0.166585	0.68257	Gh_A06G1260;Gh_D06G1581
BP	GO:0007091	metaphase/anaphase transition of mitotic cell cycle	2	12	0.166585	0.68257	Gh_A06G1260;Gh_D06G1581
BP	GO:0010965	regulation of mitotic sister chromatid separation	2	12	0.166585	0.68257	Gh_A06G1260;Gh_D06G1581
BP	GO:0030071	regulation of mitotic metaphase/anaphase transition	2	12	0.166585	0.68257	Gh_A06G1260;Gh_D06G1581
BP	GO:0033044	regulation of chromosome organization	2	12	0.166585	0.68257	Gh_A06G1260;Gh_D06G1581
BP	GO:0033045	regulation of sister chromatid segregation	2	12	0.166585	0.68257	Gh_A06G1260;Gh_D06G1581
BP	GO:0033047	regulation of mitotic sister chromatid segregation	2	12	0.166585	0.68257	Gh_A06G1260;Gh_D06G1581
BP	GO:0044784	metaphase/anaphase transition of cell cycle	2	12	0.166585	0.68257	Gh_A06G1260;Gh_D06G1581
BP	GO:0051013	microtubule severing	2	12	0.166585	0.68257	Gh_A10G0220;Gh_D06G2184
BP	GO:0051304	chromosome separation	2	12	0.166585	0.68257	Gh_A06G1260;Gh_D06G1581
BP	GO:0051306	mitotic sister chromatid separation	2	12	0.166585	0.68257	Gh_A06G1260;Gh_D06G1581
BP	GO:0051783	regulation of nuclear division	2	12	0.166585	0.68257	Gh_A06G1260;Gh_D06G1581
BP	GO:0051983	regulation of chromosome segregation	2	12	0.166585	0.68257	Gh_A06G1260;Gh_D06G1581
BP	GO:1901987	regulation of cell cycle phase transition	2	12	0.166585	0.68257	Gh_A06G1260;Gh_D06G1581
BP	GO:1901990	regulation of mitotic cell cycle phase transition	2	12	0.166585	0.68257	Gh_A06G1260;Gh_D06G1581
BP	GO:1902099	regulation of metaphase/anaphase transition of cell cycle	2	12	0.166585	0.68257	Gh_A06G1260;Gh_D06G1581
BP	GO:0051726	regulation of cell cycle	8	87	0.167361	0.68257	Gh_A06G1260;Gh_A08G1232;Gh_A11G1292;Gh_A12G0888;Gh_D06G1581;Gh_D11G1276;Gh_D11G1441;Gh_D12G0972
BP	GO:0051704	multi-organism process	15	185	0.169545	0.68257	Gh_A02G1773;Gh_A05G3349;Gh_A05G3352;Gh_A06G0090;Gh_A06G0091;Gh_A09G1432;Gh_A13G1465;Gh_A13G2264;Gh_D01G0547;Gh_D05G3501;Gh_D11G2632;Gh_D12G1367;Gh_D12G1543;Gh_D13G1816;Gh_Sca199831G01
BP	GO:0006399	tRNA metabolic process	20	258	0.173319	0.68257	Gh_A01G0305;Gh_A01G1506;Gh_A01G1521;Gh_A01G2156;Gh_A05G2819;Gh_A10G2190;Gh_A11G3223;Gh_D01G0339;Gh_D01G1751;Gh_D01G2379;Gh_D04G1647;Gh_D05G3327;Gh_D08G1066;Gh_D10G0640;Gh_D10G1375;Gh_D10G2435;Gh_D10G2554;Gh_D11G0892;Gh_D13G0030;Gh_Sca039890G01
BP	GO:0007623	circadian rhythm	1	3	0.173784	0.68257	XLOC_005647
BP	GO:0009887	organ morphogenesis	1	3	0.173784	0.68257	XLOC_030518
BP	GO:0032786	positive regulation of DNA-templated transcription, elongation	1	3	0.173784	0.68257	Gh_D04G1227
BP	GO:0042752	regulation of circadian rhythm	1	3	0.173784	0.68257	XLOC_005647
BP	GO:0048511	rhythmic process	1	3	0.173784	0.68257	XLOC_005647
BP	GO:0031323	regulation of cellular metabolic process	205	3127	0.176747	0.68257	Gh_A01G0119;Gh_A01G0497;Gh_A01G0796;Gh_A01G1537;Gh_A01G1655;Gh_A01G1782;Gh_A02G0541;Gh_A02G1237;Gh_A02G1428;Gh_A02G1495;Gh_A02G1510;Gh_A02G1737;Gh_A03G0054;Gh_A03G0600;Gh_A03G0713;Gh_A03G0840;Gh_A03G1022;Gh_A03G1332;Gh_A03G1629;Gh_A03G1731;Gh_A03G1753;Gh_A03G2017;Gh_A04G0106;Gh_A04G0732;Gh_A04G0868;Gh_A04G1023;Gh_A04G1063;Gh_A05G0262;Gh_A05G0301;Gh_A05G0677;Gh_A05G0861;Gh_A05G2146;Gh_A05G2151;Gh_…
BP	GO:0080090	regulation of primary metabolic process	204	3112	0.177773	0.68257	Gh_A01G0119;Gh_A01G0497;Gh_A01G0796;Gh_A01G1537;Gh_A01G1655;Gh_A01G1782;Gh_A02G0541;Gh_A02G1237;Gh_A02G1428;Gh_A02G1495;Gh_A02G1510;Gh_A02G1737;Gh_A03G0054;Gh_A03G0600;Gh_A03G0713;Gh_A03G0840;Gh_A03G1022;Gh_A03G1332;Gh_A03G1629;Gh_A03G1731;Gh_A03G1753;Gh_A03G2017;Gh_A04G0106;Gh_A04G0732;Gh_A04G0868;Gh_A04G1023;Gh_A04G1063;Gh_A05G0262;Gh_A05G0301;Gh_A05G0677;Gh_A05G0861;Gh_A05G2146;Gh_A05G2151;Gh_…
BP	GO:0008037	cell recognition	10	116	0.17841	0.68257	Gh_A02G1773;Gh_A05G3349;Gh_A05G3352;Gh_A06G0090;Gh_A06G0091;Gh_A09G1432;Gh_D01G0547;Gh_D05G3501;Gh_D12G1367;Gh_D12G1543
BP	GO:0009856	pollination	10	116	0.17841	0.68257	Gh_A02G1773;Gh_A05G3349;Gh_A05G3352;Gh_A06G0090;Gh_A06G0091;Gh_A09G1432;Gh_D01G0547;Gh_D05G3501;Gh_D12G1367;Gh_D12G1543
BP	GO:0009875	pollen-pistil interaction	10	116	0.17841	0.68257	Gh_A02G1773;Gh_A05G3349;Gh_A05G3352;Gh_A06G0090;Gh_A06G0091;Gh_A09G1432;Gh_D01G0547;Gh_D05G3501;Gh_D12G1367;Gh_D12G1543
BP	GO:0042254	ribosome biogenesis	10	116	0.17841	0.68257	Gh_A06G0481;Gh_A06G0822;Gh_A09G2195;Gh_A10G0352;Gh_A12G0013;Gh_A13G0570;Gh_D08G0199;Gh_D08G1066;Gh_D10G0360;Gh_D12G0014
BP	GO:0044706	multi-multicellular organism process	10	116	0.17841	0.68257	Gh_A02G1773;Gh_A05G3349;Gh_A05G3352;Gh_A06G0090;Gh_A06G0091;Gh_A09G1432;Gh_D01G0547;Gh_D05G3501;Gh_D12G1367;Gh_D12G1543
BP	GO:0048544	recognition of pollen	10	116	0.17841	0.68257	Gh_A02G1773;Gh_A05G3349;Gh_A05G3352;Gh_A06G0090;Gh_A06G0091;Gh_A09G1432;Gh_D01G0547;Gh_D05G3501;Gh_D12G1367;Gh_D12G1543
BP	GO:0009064	glutamine family amino acid metabolic process	7	75	0.178886	0.68257	Gh_A07G1585;Gh_A11G1551;Gh_A12G0499;Gh_D07G1773;Gh_D10G2321;Gh_D12G0508;Gh_Sca147046G01
BP	GO:0042558	pteridine-containing compound metabolic process	4	36	0.179278	0.68257	Gh_D04G1507;Gh_D07G1194;Gh_D10G2034;Gh_D10G2037
BP	GO:0007265	Ras protein signal transduction	3	24	0.181672	0.68257	Gh_A07G0155;Gh_A11G0742;Gh_D07G0151
BP	GO:0032011	ARF protein signal transduction	3	24	0.181672	0.68257	Gh_A07G0155;Gh_A11G0742;Gh_D07G0151
BP	GO:0032012	regulation of ARF protein signal transduction	3	24	0.181672	0.68257	Gh_A07G0155;Gh_A11G0742;Gh_D07G0151
BP	GO:0046578	regulation of Ras protein signal transduction	3	24	0.181672	0.68257	Gh_A07G0155;Gh_A11G0742;Gh_D07G0151
BP	GO:0048869	cellular developmental process	3	24	0.181672	0.68257	Gh_A01G0271;Gh_A11G2965;Gh_D11G0113
BP	GO:0019220	regulation of phosphate metabolic process	6	62	0.181818	0.68257	Gh_A08G1232;Gh_A11G1292;Gh_A12G0888;Gh_D11G1276;Gh_D11G1441;Gh_D12G0972
BP	GO:0051174	regulation of phosphorus metabolic process	6	62	0.181818	0.68257	Gh_A08G1232;Gh_A11G1292;Gh_A12G0888;Gh_D11G1276;Gh_D11G1441;Gh_D12G0972
BP	GO:0006139	nucleobase-containing compound metabolic process	327	5069	0.182105	0.68257	Gh_A01G0010;Gh_A01G0043;Gh_A01G0119;Gh_A01G0261;Gh_A01G0305;Gh_A01G0497;Gh_A01G0605;Gh_A01G0796;Gh_A01G1097;Gh_A01G1506;Gh_A01G1521;Gh_A01G1537;Gh_A01G1655;Gh_A01G1782;Gh_A01G2156;Gh_A02G0541;Gh_A02G1057;Gh_A02G1237;Gh_A02G1428;Gh_A02G1495;Gh_A02G1510;Gh_A02G1588;Gh_A02G1737;Gh_A02G1767;Gh_A02G1804;Gh_A03G0054;Gh_A03G0081;Gh_A03G0203;Gh_A03G0298;Gh_A03G0395;Gh_A03G0713;Gh_A03G0840;Gh_A03G1022;Gh_…
BP	GO:0006479	protein methylation	8	89	0.182519	0.68257	Gh_A03G0090;Gh_A04G0303;Gh_A05G0005;Gh_A07G0006;Gh_A08G1482;Gh_D05G3350;Gh_D06G0709;Gh_D07G0012
BP	GO:0008213	protein alkylation	8	89	0.182519	0.68257	Gh_A03G0090;Gh_A04G0303;Gh_A05G0005;Gh_A07G0006;Gh_A08G1482;Gh_D05G3350;Gh_D06G0709;Gh_D07G0012
BP	GO:0022613	ribonucleoprotein complex biogenesis	11	131	0.184942	0.689272	Gh_A06G0481;Gh_A06G0822;Gh_A09G2195;Gh_A10G0352;Gh_A12G0013;Gh_A13G0570;Gh_D08G0199;Gh_D08G1066;Gh_D10G0360;Gh_D12G0014;XLOC_047305
BP	GO:0006807	nitrogen compound metabolic process	469	7346	0.187337	0.691126	Gh_A01G0010;Gh_A01G0043;Gh_A01G0119;Gh_A01G0261;Gh_A01G0305;Gh_A01G0457;Gh_A01G0497;Gh_A01G0558;Gh_A01G0605;Gh_A01G0796;Gh_A01G1097;Gh_A01G1506;Gh_A01G1521;Gh_A01G1537;Gh_A01G1655;Gh_A01G1782;Gh_A01G2034;Gh_A01G2156;Gh_A02G0121;Gh_A02G0326;Gh_A02G0541;Gh_A02G0909;Gh_A02G1057;Gh_A02G1237;Gh_A02G1428;Gh_A02G1495;Gh_A02G1510;Gh_A02G1588;Gh_A02G1737;Gh_A02G1767;Gh_A02G1804;Gh_A03G0054;Gh_A03G0056;Gh_…
BP	GO:0006542	glutamine biosynthetic process	2	13	0.189237	0.691126	Gh_A07G1585;Gh_D07G1773
BP	GO:0042822	pyridoxal phosphate metabolic process	2	13	0.189237	0.691126	Gh_A04G1402;Gh_D04G1266
BP	GO:0042823	pyridoxal phosphate biosynthetic process	2	13	0.189237	0.691126	Gh_A04G1402;Gh_D04G1266
BP	GO:0046184	aldehyde biosynthetic process	2	13	0.189237	0.691126	Gh_A04G1402;Gh_D04G1266
BP	GO:0051260	protein homooligomerization	2	13	0.189237	0.691126	Gh_A12G2101;Gh_D12G2273
BP	GO:0044707	single-multicellular organism process	8	90	0.190313	0.692739	Gh_A05G1491;Gh_A12G2493;Gh_D08G1716;Gh_D10G1896;Gh_D12G2621;XLOC_030496;XLOC_030518;XLOC_051517
BP	GO:0009066	aspartate family amino acid metabolic process	6	63	0.191269	0.693905	Gh_A01G0457;Gh_A09G0840;Gh_A12G0401;Gh_D05G3814;Gh_D12G0266;Gh_D13G1547
BP	GO:0072525	pyridine-containing compound biosynthetic process	4	37	0.191912	0.693933	Gh_A04G1402;Gh_A12G0665;Gh_D03G1747;Gh_D04G1266
BP	GO:0006739	NADP metabolic process	5	50	0.193437	0.694766	Gh_A03G1070;Gh_A12G1383;Gh_D02G1480;Gh_D03G1747;Gh_D12G1506
BP	GO:0060255	regulation of macromolecule metabolic process	207	3174	0.196958	0.694766	Gh_A01G0119;Gh_A01G0497;Gh_A01G0796;Gh_A01G1537;Gh_A01G1655;Gh_A01G1782;Gh_A02G0541;Gh_A02G1237;Gh_A02G1428;Gh_A02G1495;Gh_A02G1510;Gh_A02G1737;Gh_A03G0054;Gh_A03G0600;Gh_A03G0713;Gh_A03G0840;Gh_A03G1022;Gh_A03G1332;Gh_A03G1629;Gh_A03G1731;Gh_A03G1753;Gh_A03G2017;Gh_A04G0106;Gh_A04G0732;Gh_A04G0868;Gh_A04G1023;Gh_A04G1063;Gh_A05G0262;Gh_A05G0301;Gh_A05G0677;Gh_A05G0861;Gh_A05G2146;Gh_A05G2151;Gh_…
BP	GO:0031324	negative regulation of cellular metabolic process	3	25	0.197623	0.694766	Gh_A06G1260;Gh_A13G0681;Gh_D06G1581
BP	GO:0051056	regulation of small GTPase mediated signal transduction	3	25	0.197623	0.694766	Gh_A07G0155;Gh_A11G0742;Gh_D07G0151
BP	GO:0006351	transcription, DNA-templated	217	3334	0.199017	0.694766	Gh_A01G0119;Gh_A01G0261;Gh_A01G0497;Gh_A01G0796;Gh_A01G1537;Gh_A01G1655;Gh_A01G1782;Gh_A02G0541;Gh_A02G1057;Gh_A02G1237;Gh_A02G1428;Gh_A02G1495;Gh_A02G1510;Gh_A02G1737;Gh_A03G0054;Gh_A03G0298;Gh_A03G0395;Gh_A03G0713;Gh_A03G0840;Gh_A03G1022;Gh_A03G1332;Gh_A03G1629;Gh_A03G1731;Gh_A03G1753;Gh_A03G2017;Gh_A04G0106;Gh_A04G0533;Gh_A04G0732;Gh_A04G0785;Gh_A04G0868;Gh_A04G1023;Gh_A04G1063;Gh_A05G0262;Gh_…
BP	GO:0097659	nucleic acid-templated transcription	217	3334	0.199017	0.694766	Gh_A01G0119;Gh_A01G0261;Gh_A01G0497;Gh_A01G0796;Gh_A01G1537;Gh_A01G1655;Gh_A01G1782;Gh_A02G0541;Gh_A02G1057;Gh_A02G1237;Gh_A02G1428;Gh_A02G1495;Gh_A02G1510;Gh_A02G1737;Gh_A03G0054;Gh_A03G0298;Gh_A03G0395;Gh_A03G0713;Gh_A03G0840;Gh_A03G1022;Gh_A03G1332;Gh_A03G1629;Gh_A03G1731;Gh_A03G1753;Gh_A03G2017;Gh_A04G0106;Gh_A04G0533;Gh_A04G0732;Gh_A04G0785;Gh_A04G0868;Gh_A04G1023;Gh_A04G1063;Gh_A05G0262;Gh_…
BP	GO:0032502	developmental process	9	105	0.199021	0.694766	Gh_A01G0271;Gh_A08G1302;Gh_A11G2965;Gh_D08G1716;Gh_D10G1896;Gh_D11G0113;XLOC_030496;XLOC_030518;XLOC_051517
BP	GO:0006098	pentose-phosphate shunt	4	38	0.204814	0.694766	Gh_A03G1070;Gh_A12G1383;Gh_D02G1480;Gh_D12G1506
BP	GO:0051156	glucose 6-phosphate metabolic process	4	38	0.204814	0.694766	Gh_A03G1070;Gh_A12G1383;Gh_D02G1480;Gh_D12G1506
BP	GO:0032774	RNA biosynthetic process	217	3339	0.205752	0.694766	Gh_A01G0119;Gh_A01G0261;Gh_A01G0497;Gh_A01G0796;Gh_A01G1537;Gh_A01G1655;Gh_A01G1782;Gh_A02G0541;Gh_A02G1057;Gh_A02G1237;Gh_A02G1428;Gh_A02G1495;Gh_A02G1510;Gh_A02G1737;Gh_A03G0054;Gh_A03G0298;Gh_A03G0395;Gh_A03G0713;Gh_A03G0840;Gh_A03G1022;Gh_A03G1332;Gh_A03G1629;Gh_A03G1731;Gh_A03G1753;Gh_A03G2017;Gh_A04G0106;Gh_A04G0533;Gh_A04G0732;Gh_A04G0785;Gh_A04G0868;Gh_A04G1023;Gh_A04G1063;Gh_A05G0262;Gh_…
BP	GO:0006787	porphyrin-containing compound catabolic process	2	14	0.212264	0.694766	Gh_A05G2230;Gh_D05G2491
BP	GO:0007346	regulation of mitotic cell cycle	2	14	0.212264	0.694766	Gh_A06G1260;Gh_D06G1581
BP	GO:0033015	tetrapyrrole catabolic process	2	14	0.212264	0.694766	Gh_A05G2230;Gh_D05G2491
BP	GO:0051187	cofactor catabolic process	2	14	0.212264	0.694766	Gh_A05G2230;Gh_D05G2491
BP	GO:0051239	regulation of multicellular organismal process	2	14	0.212264	0.694766	XLOC_030496;XLOC_030518
BP	GO:2000026	regulation of multicellular organismal development	2	14	0.212264	0.694766	XLOC_030496;XLOC_030518
BP	GO:1902531	regulation of intracellular signal transduction	3	26	0.213894	0.694766	Gh_A07G0155;Gh_A11G0742;Gh_D07G0151
BP	GO:0006396	RNA processing	31	432	0.214342	0.694766	Gh_A04G0311;Gh_A04G0756;Gh_A05G0384;Gh_A05G0955;Gh_A05G2124;Gh_A06G0822;Gh_A07G2166;Gh_A08G0636;Gh_A10G0352;Gh_A10G0559;Gh_A11G3223;Gh_A12G0013;Gh_A12G1756;Gh_A13G1882;Gh_D01G1133;Gh_D02G1194;Gh_D04G1239;Gh_D05G3327;Gh_D08G0199;Gh_D08G1066;Gh_D10G0360;Gh_D10G0640;Gh_D10G0798;Gh_D10G1375;Gh_D11G0892;Gh_D12G0014;Gh_D12G1306;Gh_D12G2119;Gh_D13G0030;Gh_D13G2269;XLOC_046395
BP	GO:0006914	autophagy	4	39	0.217959	0.694766	Gh_A09G0664;Gh_A09G1752;Gh_D09G0667;Gh_D09G1861
BP	GO:0043648	dicarboxylic acid metabolic process	9	108	0.22182	0.694766	Gh_A11G0641;Gh_A11G1551;Gh_A12G0401;Gh_D03G0562;Gh_D04G0053;Gh_D05G3814;Gh_D06G1084;Gh_D12G0266;Gh_Sca147046G01
BP	GO:0010556	regulation of macromolecule biosynthetic process	198	3049	0.221985	0.694766	Gh_A01G0119;Gh_A01G0497;Gh_A01G0796;Gh_A01G1537;Gh_A01G1655;Gh_A01G1782;Gh_A02G0541;Gh_A02G1237;Gh_A02G1428;Gh_A02G1495;Gh_A02G1510;Gh_A02G1737;Gh_A03G0054;Gh_A03G0600;Gh_A03G0713;Gh_A03G0840;Gh_A03G1022;Gh_A03G1332;Gh_A03G1629;Gh_A03G1731;Gh_A03G1753;Gh_A03G2017;Gh_A04G0106;Gh_A04G0732;Gh_A04G0868;Gh_A04G1023;Gh_A04G1063;Gh_A05G0262;Gh_A05G0301;Gh_A05G0677;Gh_A05G0861;Gh_A05G2146;Gh_A05G2151;Gh_…
BP	GO:2000112	regulation of cellular macromolecule biosynthetic process	198	3049	0.221985	0.694766	Gh_A01G0119;Gh_A01G0497;Gh_A01G0796;Gh_A01G1537;Gh_A01G1655;Gh_A01G1782;Gh_A02G0541;Gh_A02G1237;Gh_A02G1428;Gh_A02G1495;Gh_A02G1510;Gh_A02G1737;Gh_A03G0054;Gh_A03G0600;Gh_A03G0713;Gh_A03G0840;Gh_A03G1022;Gh_A03G1332;Gh_A03G1629;Gh_A03G1731;Gh_A03G1753;Gh_A03G2017;Gh_A04G0106;Gh_A04G0732;Gh_A04G0868;Gh_A04G1023;Gh_A04G1063;Gh_A05G0262;Gh_A05G0301;Gh_A05G0677;Gh_A05G0861;Gh_A05G2146;Gh_A05G2151;Gh_…
BP	GO:0022411	cellular component disassembly	8	94	0.222809	0.694766	Gh_A01G1886;Gh_A03G0335;Gh_A03G0600;Gh_A13G0094;Gh_D01G2144;Gh_D11G0353;Gh_D13G0109;Gh_D13G0206
BP	GO:0032984	macromolecular complex disassembly	8	94	0.222809	0.694766	Gh_A01G1886;Gh_A03G0335;Gh_A03G0600;Gh_A13G0094;Gh_D01G2144;Gh_D11G0353;Gh_D13G0109;Gh_D13G0206
BP	GO:0043241	protein complex disassembly	8	94	0.222809	0.694766	Gh_A01G1886;Gh_A03G0335;Gh_A03G0600;Gh_A13G0094;Gh_D01G2144;Gh_D11G0353;Gh_D13G0109;Gh_D13G0206
BP	GO:0043624	cellular protein complex disassembly	8	94	0.222809	0.694766	Gh_A01G1886;Gh_A03G0335;Gh_A03G0600;Gh_A13G0094;Gh_D01G2144;Gh_D11G0353;Gh_D13G0109;Gh_D13G0206
BP	GO:0044767	single-organism developmental process	8	94	0.222809	0.694766	Gh_A01G0271;Gh_A11G2965;Gh_D08G1716;Gh_D10G1896;Gh_D11G0113;XLOC_030496;XLOC_030518;XLOC_051517
BP	GO:0000741	karyogamy	1	4	0.224724	0.694766	XLOC_047305
BP	GO:0006405	RNA export from nucleus	1	4	0.224724	0.694766	XLOC_030518
BP	GO:0006432	phenylalanyl-tRNA aminoacylation	1	4	0.224724	0.694766	Gh_D10G1375
BP	GO:0006658	phosphatidylserine metabolic process	1	4	0.224724	0.694766	Gh_A09G0050
BP	GO:0006659	phosphatidylserine biosynthetic process	1	4	0.224724	0.694766	Gh_A09G0050
BP	GO:0006997	nucleus organization	1	4	0.224724	0.694766	XLOC_047305
BP	GO:0009615	response to virus	1	4	0.224724	0.694766	Gh_D11G2632
BP	GO:0009616	virus induced gene silencing	1	4	0.224724	0.694766	Gh_D11G2632
BP	GO:0009642	response to light intensity	1	4	0.224724	0.694766	XLOC_030473
BP	GO:0016539	intein-mediated protein splicing	1	4	0.224724	0.694766	Gh_A04G0217
BP	GO:0018065	protein-cofactor linkage	1	4	0.224724	0.694766	Gh_D04G1452
BP	GO:0018160	peptidyl-pyrromethane cofactor linkage	1	4	0.224724	0.694766	Gh_D04G1452
BP	GO:0018198	peptidyl-cysteine modification	1	4	0.224724	0.694766	Gh_D04G1452
BP	GO:0030908	protein splicing	1	4	0.224724	0.694766	Gh_A04G0217
BP	GO:0035821	modification of morphology or physiology of other organism	1	4	0.224724	0.694766	Gh_D11G2632
BP	GO:0044003	modification by symbiont of host morphology or physiology	1	4	0.224724	0.694766	Gh_D11G2632
BP	GO:0051607	defense response to virus	1	4	0.224724	0.694766	Gh_D11G2632
BP	GO:0051701	interaction with host	1	4	0.224724	0.694766	Gh_D11G2632
BP	GO:0051817	modification of morphology or physiology of other organism involved in symbiotic interaction	1	4	0.224724	0.694766	Gh_D11G2632
BP	GO:0052018	modulation by symbiont of RNA levels in host	1	4	0.224724	0.694766	Gh_D11G2632
BP	GO:0052249	modulation of RNA levels in other organism involved in symbiotic interaction	1	4	0.224724	0.694766	Gh_D11G2632
BP	GO:0098586	cellular response to virus	1	4	0.224724	0.694766	Gh_D11G2632
BP	GO:0006355	regulation of transcription, DNA-templated	195	3004	0.225863	0.694766	Gh_A01G0119;Gh_A01G0497;Gh_A01G0796;Gh_A01G1537;Gh_A01G1655;Gh_A01G1782;Gh_A02G0541;Gh_A02G1237;Gh_A02G1428;Gh_A02G1495;Gh_A02G1510;Gh_A02G1737;Gh_A03G0054;Gh_A03G0713;Gh_A03G0840;Gh_A03G1022;Gh_A03G1332;Gh_A03G1629;Gh_A03G1731;Gh_A03G1753;Gh_A03G2017;Gh_A04G0106;Gh_A04G0732;Gh_A04G0868;Gh_A04G1023;Gh_A04G1063;Gh_A05G0262;Gh_A05G0301;Gh_A05G0677;Gh_A05G0861;Gh_A05G2146;Gh_A05G2151;Gh_A05G2194;Gh_…
BP	GO:0051252	regulation of RNA metabolic process	195	3004	0.225863	0.694766	Gh_A01G0119;Gh_A01G0497;Gh_A01G0796;Gh_A01G1537;Gh_A01G1655;Gh_A01G1782;Gh_A02G0541;Gh_A02G1237;Gh_A02G1428;Gh_A02G1495;Gh_A02G1510;Gh_A02G1737;Gh_A03G0054;Gh_A03G0713;Gh_A03G0840;Gh_A03G1022;Gh_A03G1332;Gh_A03G1629;Gh_A03G1731;Gh_A03G1753;Gh_A03G2017;Gh_A04G0106;Gh_A04G0732;Gh_A04G0868;Gh_A04G1023;Gh_A04G1063;Gh_A05G0262;Gh_A05G0301;Gh_A05G0677;Gh_A05G0861;Gh_A05G2146;Gh_A05G2151;Gh_A05G2194;Gh_…
BP	GO:1903506	regulation of nucleic acid-templated transcription	195	3004	0.225863	0.694766	Gh_A01G0119;Gh_A01G0497;Gh_A01G0796;Gh_A01G1537;Gh_A01G1655;Gh_A01G1782;Gh_A02G0541;Gh_A02G1237;Gh_A02G1428;Gh_A02G1495;Gh_A02G1510;Gh_A02G1737;Gh_A03G0054;Gh_A03G0713;Gh_A03G0840;Gh_A03G1022;Gh_A03G1332;Gh_A03G1629;Gh_A03G1731;Gh_A03G1753;Gh_A03G2017;Gh_A04G0106;Gh_A04G0732;Gh_A04G0868;Gh_A04G1023;Gh_A04G1063;Gh_A05G0262;Gh_A05G0301;Gh_A05G0677;Gh_A05G0861;Gh_A05G2146;Gh_A05G2151;Gh_A05G2194;Gh_…
BP	GO:2001141	regulation of RNA biosynthetic process	195	3004	0.225863	0.694766	Gh_A01G0119;Gh_A01G0497;Gh_A01G0796;Gh_A01G1537;Gh_A01G1655;Gh_A01G1782;Gh_A02G0541;Gh_A02G1237;Gh_A02G1428;Gh_A02G1495;Gh_A02G1510;Gh_A02G1737;Gh_A03G0054;Gh_A03G0713;Gh_A03G0840;Gh_A03G1022;Gh_A03G1332;Gh_A03G1629;Gh_A03G1731;Gh_A03G1753;Gh_A03G2017;Gh_A04G0106;Gh_A04G0732;Gh_A04G0868;Gh_A04G1023;Gh_A04G1063;Gh_A05G0262;Gh_A05G0301;Gh_A05G0677;Gh_A05G0861;Gh_A05G2146;Gh_A05G2151;Gh_A05G2194;Gh_…
BP	GO:0009396	folic acid-containing compound biosynthetic process	3	27	0.230434	0.70124	Gh_D07G1194;Gh_D10G2034;Gh_D10G2037
BP	GO:0009415	response to water	3	27	0.230434	0.70124	Gh_A07G1286;Gh_A07G2151;Gh_D07G1400
BP	GO:0031326	regulation of cellular biosynthetic process	198	3055	0.23095	0.70124	Gh_A01G0119;Gh_A01G0497;Gh_A01G0796;Gh_A01G1537;Gh_A01G1655;Gh_A01G1782;Gh_A02G0541;Gh_A02G1237;Gh_A02G1428;Gh_A02G1495;Gh_A02G1510;Gh_A02G1737;Gh_A03G0054;Gh_A03G0600;Gh_A03G0713;Gh_A03G0840;Gh_A03G1022;Gh_A03G1332;Gh_A03G1629;Gh_A03G1731;Gh_A03G1753;Gh_A03G2017;Gh_A04G0106;Gh_A04G0732;Gh_A04G0868;Gh_A04G1023;Gh_A04G1063;Gh_A05G0262;Gh_A05G0301;Gh_A05G0677;Gh_A05G0861;Gh_A05G2146;Gh_A05G2151;Gh_…
BP	GO:0030042	actin filament depolymerization	4	40	0.231323	0.70124	Gh_A01G1886;Gh_A03G0335;Gh_D01G2144;Gh_D13G0206
BP	GO:0051261	protein depolymerization	4	40	0.231323	0.70124	Gh_A01G1886;Gh_A03G0335;Gh_D01G2144;Gh_D13G0206
BP	GO:0009266	response to temperature stimulus	7	81	0.231833	0.70124	Gh_A02G1510;Gh_A09G2455;Gh_A10G0827;Gh_D03G0203;Gh_D09G1338;Gh_D10G0933;XLOC_030496
BP	GO:0009889	regulation of biosynthetic process	198	3056	0.232462	0.70124	Gh_A01G0119;Gh_A01G0497;Gh_A01G0796;Gh_A01G1537;Gh_A01G1655;Gh_A01G1782;Gh_A02G0541;Gh_A02G1237;Gh_A02G1428;Gh_A02G1495;Gh_A02G1510;Gh_A02G1737;Gh_A03G0054;Gh_A03G0600;Gh_A03G0713;Gh_A03G0840;Gh_A03G1022;Gh_A03G1332;Gh_A03G1629;Gh_A03G1731;Gh_A03G1753;Gh_A03G2017;Gh_A04G0106;Gh_A04G0732;Gh_A04G0868;Gh_A04G1023;Gh_A04G1063;Gh_A05G0262;Gh_A05G0301;Gh_A05G0677;Gh_A05G0861;Gh_A05G2146;Gh_A05G2151;Gh_…
BP	GO:0010467	gene expression	343	5370	0.233496	0.702417	Gh_A01G0119;Gh_A01G0261;Gh_A01G0305;Gh_A01G0497;Gh_A01G0558;Gh_A01G0796;Gh_A01G1506;Gh_A01G1521;Gh_A01G1537;Gh_A01G1655;Gh_A01G1782;Gh_A01G2156;Gh_A02G0326;Gh_A02G0541;Gh_A02G0909;Gh_A02G1057;Gh_A02G1237;Gh_A02G1428;Gh_A02G1495;Gh_A02G1510;Gh_A02G1737;Gh_A03G0054;Gh_A03G0056;Gh_A03G0298;Gh_A03G0395;Gh_A03G0600;Gh_A03G0713;Gh_A03G0840;Gh_A03G1022;Gh_A03G1332;Gh_A03G1629;Gh_A03G1731;Gh_A03G1753;Gh_…
BP	GO:0031329	regulation of cellular catabolic process	2	15	0.235535	0.702744	Gh_A06G1260;Gh_D06G1581
BP	GO:0044770	cell cycle phase transition	2	15	0.235535	0.702744	Gh_A06G1260;Gh_D06G1581
BP	GO:0044772	mitotic cell cycle phase transition	2	15	0.235535	0.702744	Gh_A06G1260;Gh_D06G1581
BP	GO:0010468	regulation of gene expression	201	3108	0.239053	0.711296	Gh_A01G0119;Gh_A01G0497;Gh_A01G0796;Gh_A01G1537;Gh_A01G1655;Gh_A01G1782;Gh_A02G0541;Gh_A02G1237;Gh_A02G1428;Gh_A02G1495;Gh_A02G1510;Gh_A02G1737;Gh_A03G0054;Gh_A03G0600;Gh_A03G0713;Gh_A03G0840;Gh_A03G1022;Gh_A03G1332;Gh_A03G1629;Gh_A03G1731;Gh_A03G1753;Gh_A03G2017;Gh_A04G0106;Gh_A04G0732;Gh_A04G0868;Gh_A04G1023;Gh_A04G1063;Gh_A05G0262;Gh_A05G0301;Gh_A05G0677;Gh_A05G0861;Gh_A05G2146;Gh_A05G2151;Gh_…
BP	GO:0006413	translational initiation	7	82	0.241133	0.715536	Gh_A10G1585;Gh_A12G2690;Gh_D01G2359;Gh_D05G1783;Gh_D12G1109;Gh_D12G2739;Gh_D13G1456
BP	GO:0051171	regulation of nitrogen compound metabolic process	198	3063	0.243195	0.719698	Gh_A01G0119;Gh_A01G0497;Gh_A01G0796;Gh_A01G1537;Gh_A01G1655;Gh_A01G1782;Gh_A02G0541;Gh_A02G1237;Gh_A02G1428;Gh_A02G1495;Gh_A02G1510;Gh_A02G1737;Gh_A03G0054;Gh_A03G0600;Gh_A03G0713;Gh_A03G0840;Gh_A03G1022;Gh_A03G1332;Gh_A03G1629;Gh_A03G1731;Gh_A03G1753;Gh_A03G2017;Gh_A04G0106;Gh_A04G0732;Gh_A04G0868;Gh_A04G1023;Gh_A04G1063;Gh_A05G0262;Gh_A05G0301;Gh_A05G0677;Gh_A05G0861;Gh_A05G2146;Gh_A05G2151;Gh_…
BP	GO:0009058	biosynthetic process	448	7064	0.244304	0.721028	Gh_A01G0043;Gh_A01G0119;Gh_A01G0261;Gh_A01G0271;Gh_A01G0305;Gh_A01G0457;Gh_A01G0497;Gh_A01G0558;Gh_A01G0605;Gh_A01G0629;Gh_A01G0796;Gh_A01G1097;Gh_A01G1411;Gh_A01G1506;Gh_A01G1521;Gh_A01G1537;Gh_A01G1655;Gh_A01G1782;Gh_A01G2000;Gh_A01G2156;Gh_A02G0121;Gh_A02G0236;Gh_A02G0326;Gh_A02G0409;Gh_A02G0541;Gh_A02G0909;Gh_A02G1046;Gh_A02G1057;Gh_A02G1237;Gh_A02G1428;Gh_A02G1431;Gh_A02G1495;Gh_A02G1510;Gh_…
BP	GO:0019219	regulation of nucleobase-containing compound metabolic process	195	3019	0.248992	0.732577	Gh_A01G0119;Gh_A01G0497;Gh_A01G0796;Gh_A01G1537;Gh_A01G1655;Gh_A01G1782;Gh_A02G0541;Gh_A02G1237;Gh_A02G1428;Gh_A02G1495;Gh_A02G1510;Gh_A02G1737;Gh_A03G0054;Gh_A03G0713;Gh_A03G0840;Gh_A03G1022;Gh_A03G1332;Gh_A03G1629;Gh_A03G1731;Gh_A03G1753;Gh_A03G2017;Gh_A04G0106;Gh_A04G0732;Gh_A04G0868;Gh_A04G1023;Gh_A04G1063;Gh_A05G0262;Gh_A05G0301;Gh_A05G0677;Gh_A05G0861;Gh_A05G2146;Gh_A05G2151;Gh_A05G2194;Gh_…
BP	GO:0009607	response to biotic stimulus	10	126	0.249817	0.732577	Gh_A10G1507;Gh_A13G1465;Gh_D04G1458;Gh_D05G3463;Gh_D10G1757;Gh_D10G1761;Gh_D11G2632;Gh_D11G3059;Gh_D13G1816;Gh_Sca199831G01
BP	GO:0000226	microtubule cytoskeleton organization	5	55	0.25023	0.732577	Gh_A03G1102;Gh_A11G0858;Gh_D05G0770;Gh_D12G1115;XLOC_018184
BP	GO:0044237	cellular metabolic process	836	13341	0.255595	0.736629	Gh_A01G0010;Gh_A01G0043;Gh_A01G0119;Gh_A01G0239;Gh_A01G0261;Gh_A01G0305;Gh_A01G0457;Gh_A01G0497;Gh_A01G0558;Gh_A01G0605;Gh_A01G0629;Gh_A01G0680;Gh_A01G0744;Gh_A01G0796;Gh_A01G1078;Gh_A01G1097;Gh_A01G1341;Gh_A01G1411;Gh_A01G1412;Gh_A01G1463;Gh_A01G1506;Gh_A01G1521;Gh_A01G1537;Gh_A01G1655;Gh_A01G1666;Gh_A01G1782;Gh_A01G1979;Gh_A01G2000;Gh_A01G2034;Gh_A01G2145;Gh_A01G2156;Gh_A02G0121;Gh_A02G0326;Gh_…
BP	GO:0008612	peptidyl-lysine modification to peptidyl-hypusine	2	16	0.258932	0.736629	Gh_A03G0600;Gh_D11G0353
BP	GO:0010564	regulation of cell cycle process	2	16	0.258932	0.736629	Gh_A06G1260;Gh_D06G1581
BP	GO:0051259	protein oligomerization	2	16	0.258932	0.736629	Gh_A12G2101;Gh_D12G2273
BP	GO:0019439	aromatic compound catabolic process	5	56	0.262071	0.736629	Gh_A05G2230;Gh_A05G3546;Gh_D05G2491;Gh_D13G2067;XLOC_005647
BP	GO:0019751	polyol metabolic process	5	56	0.262071	0.736629	Gh_A07G2133;Gh_D05G0529;Gh_D05G3859;Gh_D07G2342;Gh_D10G0773
BP	GO:0046700	heterocycle catabolic process	5	56	0.262071	0.736629	Gh_A05G2230;Gh_A11G1551;Gh_D05G2491;Gh_D13G2067;XLOC_005647
BP	GO:0050896	response to stimulus	166	2569	0.26748	0.736629	Gh_A01G0475;Gh_A01G0542;Gh_A01G0894;Gh_A01G1341;Gh_A02G0251;Gh_A02G1510;Gh_A02G1588;Gh_A02G1717;Gh_A02G1804;Gh_A03G0106;Gh_A03G0108;Gh_A03G0112;Gh_A03G0969;Gh_A03G1001;Gh_A03G1715;Gh_A03G2015;Gh_A04G0217;Gh_A04G0312;Gh_A04G0756;Gh_A05G1018;Gh_A05G1203;Gh_A05G2877;Gh_A05G3489;Gh_A05G3735;Gh_A06G0332;Gh_A06G1499;Gh_A06G1629;Gh_A06G1685;Gh_A06G1687;Gh_A06G1688;Gh_A06G1937;Gh_A07G0155;Gh_A07G1286;Gh_…
BP	GO:0006790	sulfur compound metabolic process	11	143	0.267534	0.736629	Gh_A01G0457;Gh_A09G2089;Gh_A09G2279;Gh_A11G0809;Gh_A13G1132;Gh_A13G1857;Gh_D09G2034;Gh_D13G1029;Gh_D13G1547;XLOC_030473;XLOC_051517
BP	GO:0005982	starch metabolic process	1	5	0.272526	0.736629	XLOC_064590
BP	GO:0006216	cytidine catabolic process	1	5	0.272526	0.736629	Gh_D13G2067
BP	GO:0006231	dTMP biosynthetic process	1	5	0.272526	0.736629	Gh_A01G0043
BP	GO:0006743	ubiquinone metabolic process	1	5	0.272526	0.736629	Gh_A03G0915
BP	GO:0006744	ubiquinone biosynthetic process	1	5	0.272526	0.736629	Gh_A03G0915
BP	GO:0009164	nucleoside catabolic process	1	5	0.272526	0.736629	Gh_D13G2067
BP	GO:0009908	flower development	1	5	0.272526	0.736629	XLOC_030518
BP	GO:0009972	cytidine deamination	1	5	0.272526	0.736629	Gh_D13G2067
BP	GO:0034285	response to disaccharide	1	5	0.272526	0.736629	XLOC_073141
BP	GO:0042127	regulation of cell proliferation	1	5	0.272526	0.736629	XLOC_005647
BP	GO:0042181	ketone biosynthetic process	1	5	0.272526	0.736629	Gh_A03G0915
BP	GO:0042454	ribonucleoside catabolic process	1	5	0.272526	0.736629	Gh_D13G2067
BP	GO:0046073	dTMP metabolic process	1	5	0.272526	0.736629	Gh_A01G0043
BP	GO:0046087	cytidine metabolic process	1	5	0.272526	0.736629	Gh_D13G2067
BP	GO:0046133	pyrimidine ribonucleoside catabolic process	1	5	0.272526	0.736629	Gh_D13G2067
BP	GO:0046135	pyrimidine nucleoside catabolic process	1	5	0.272526	0.736629	Gh_D13G2067
BP	GO:0048513	animal organ development	1	5	0.272526	0.736629	XLOC_030518
BP	GO:0051168	nuclear export	1	5	0.272526	0.736629	XLOC_030518
BP	GO:0072529	pyrimidine-containing compound catabolic process	1	5	0.272526	0.736629	Gh_D13G2067
BP	GO:1901658	glycosyl compound catabolic process	1	5	0.272526	0.736629	Gh_D13G2067
BP	GO:1901663	quinone biosynthetic process	1	5	0.272526	0.736629	Gh_A03G0915
BP	GO:2000241	regulation of reproductive process	1	5	0.272526	0.736629	XLOC_030518
BP	GO:0033013	tetrapyrrole metabolic process	7	86	0.279422	0.751982	Gh_A05G2230;Gh_A05G2395;Gh_A08G0634;Gh_D01G2333;Gh_D04G1452;Gh_D05G2491;Gh_D05G2660
BP	GO:1901565	organonitrogen compound catabolic process	10	130	0.280828	0.751982	Gh_A03G0938;Gh_A05G0404;Gh_A05G2230;Gh_A07G0194;Gh_A11G1551;Gh_D05G2491;Gh_D07G0246;Gh_D09G2016;Gh_D10G1216;Gh_D13G2067
BP	GO:0042176	regulation of protein catabolic process	2	17	0.282351	0.751982	Gh_A06G1260;Gh_D06G1581
BP	GO:0048367	shoot system development	2	17	0.282351	0.751982	XLOC_030496;XLOC_030518
BP	GO:0048608	reproductive structure development	2	17	0.282351	0.751982	XLOC_030496;XLOC_030518
BP	GO:0061458	reproductive system development	2	17	0.282351	0.751982	XLOC_030496;XLOC_030518
BP	GO:0000003	reproduction	13	175	0.283715	0.751982	Gh_A02G1773;Gh_A05G3349;Gh_A05G3352;Gh_A06G0090;Gh_A06G0091;Gh_A09G1432;Gh_D01G0547;Gh_D05G3501;Gh_D12G1367;Gh_D12G1543;XLOC_030496;XLOC_030518;XLOC_051517
BP	GO:0022414	reproductive process	13	175	0.283715	0.751982	Gh_A02G1773;Gh_A05G3349;Gh_A05G3352;Gh_A06G0090;Gh_A06G0091;Gh_A09G1432;Gh_D01G0547;Gh_D05G3501;Gh_D12G1367;Gh_D12G1543;XLOC_030496;XLOC_030518;XLOC_051517
BP	GO:1901361	organic cyclic compound catabolic process	5	58	0.286114	0.756505	Gh_A05G2230;Gh_A11G1551;Gh_D05G2491;Gh_D13G2067;XLOC_005647
BP	GO:0044723	single-organism carbohydrate metabolic process	50	747	0.292135	0.770558	Gh_A01G2121;Gh_A03G0487;Gh_A03G1983;Gh_A05G0198;Gh_A05G0677;Gh_A05G2916;Gh_A06G0572;Gh_A06G1051;Gh_A07G0470;Gh_A07G0724;Gh_A07G1759;Gh_A07G2133;Gh_A08G0764;Gh_A08G1162;Gh_A08G1623;Gh_A11G0308;Gh_A11G3269;Gh_A12G1511;Gh_A12G2006;Gh_A13G1963;Gh_D01G1589;Gh_D03G0078;Gh_D03G1050;Gh_D04G0339;Gh_D04G0767;Gh_D05G0529;Gh_D05G0824;Gh_D05G1460;Gh_D05G2193;Gh_D05G3859;Gh_D06G0647;Gh_D07G2342;Gh_D08G0824;Gh_…
BP	GO:0006486	protein glycosylation	10	132	0.296738	0.772114	Gh_A05G0677;Gh_A06G0572;Gh_A08G0764;Gh_A12G1511;Gh_D05G0824;Gh_D06G0647;Gh_D08G0907;Gh_D11G0129;Gh_D13G1262;XLOC_005647
BP	GO:0009100	glycoprotein metabolic process	10	132	0.296738	0.772114	Gh_A05G0677;Gh_A06G0572;Gh_A08G0764;Gh_A12G1511;Gh_D05G0824;Gh_D06G0647;Gh_D08G0907;Gh_D11G0129;Gh_D13G1262;XLOC_005647
BP	GO:0009101	glycoprotein biosynthetic process	10	132	0.296738	0.772114	Gh_A05G0677;Gh_A06G0572;Gh_A08G0764;Gh_A12G1511;Gh_D05G0824;Gh_D06G0647;Gh_D08G0907;Gh_D11G0129;Gh_D13G1262;XLOC_005647
BP	GO:0043413	macromolecule glycosylation	10	132	0.296738	0.772114	Gh_A05G0677;Gh_A06G0572;Gh_A08G0764;Gh_A12G1511;Gh_D05G0824;Gh_D06G0647;Gh_D08G0907;Gh_D11G0129;Gh_D13G1262;XLOC_005647
BP	GO:0055114	oxidation-reduction process	214	3352	0.297477	0.772114	Gh_A01G0010;Gh_A01G0043;Gh_A01G1790;Gh_A02G0061;Gh_A02G0170;Gh_A02G0221;Gh_A02G0225;Gh_A02G0251;Gh_A02G0367;Gh_A02G0638;Gh_A02G1095;Gh_A03G0374;Gh_A03G0575;Gh_A03G0973;Gh_A03G1352;Gh_A03G2006;Gh_A04G0579;Gh_A04G0743;Gh_A05G0568;Gh_A05G0684;Gh_A05G0690;Gh_A05G0727;Gh_A05G1491;Gh_A05G1707;Gh_A05G2100;Gh_A05G2101;Gh_A05G2115;Gh_A05G2230;Gh_A05G2328;Gh_A05G2685;Gh_A05G3191;Gh_A05G3489;Gh_A05G3546;Gh_…
BP	GO:0019438	aromatic compound biosynthetic process	243	3816	0.297498	0.772114	Gh_A01G0043;Gh_A01G0119;Gh_A01G0261;Gh_A01G0497;Gh_A01G0796;Gh_A01G1097;Gh_A01G1537;Gh_A01G1655;Gh_A01G1782;Gh_A02G0541;Gh_A02G1057;Gh_A02G1237;Gh_A02G1428;Gh_A02G1495;Gh_A02G1510;Gh_A02G1737;Gh_A03G0054;Gh_A03G0081;Gh_A03G0298;Gh_A03G0395;Gh_A03G0713;Gh_A03G0840;Gh_A03G1022;Gh_A03G1332;Gh_A03G1629;Gh_A03G1731;Gh_A03G1753;Gh_A03G2017;Gh_A04G0106;Gh_A04G0533;Gh_A04G0732;Gh_A04G0785;Gh_A04G0868;Gh_…
BP	GO:0003006	developmental process involved in reproduction	3	31	0.298381	0.772114	XLOC_030496;XLOC_030518;XLOC_051517
BP	GO:0042559	pteridine-containing compound biosynthetic process	3	31	0.298381	0.772114	Gh_D07G1194;Gh_D10G2034;Gh_D10G2037
BP	GO:0009084	glutamine family amino acid biosynthetic process	4	45	0.300566	0.775929	Gh_A07G1585;Gh_A11G1551;Gh_D07G1773;Gh_D10G2321
BP	GO:0009072	aromatic amino acid family metabolic process	6	74	0.305074	0.783628	Gh_A04G0795;Gh_A10G2135;Gh_A11G0641;Gh_D05G2834;Gh_D06G1084;Gh_D13G1474
BP	GO:0006306	DNA methylation	2	18	0.305701	0.783628	Gh_A08G2094;Gh_D08G1665
BP	GO:0044728	DNA methylation or demethylation	2	18	0.305701	0.783628	Gh_A08G2094;Gh_D08G1665
BP	GO:1901615	organic hydroxy compound metabolic process	7	89	0.309063	0.790392	Gh_A04G1402;Gh_A07G2133;Gh_D04G1266;Gh_D05G0529;Gh_D05G3859;Gh_D07G2342;Gh_D10G0773
BP	GO:0006778	porphyrin-containing compound metabolic process	5	60	0.310539	0.792275	Gh_A05G2230;Gh_A05G2395;Gh_D01G2333;Gh_D05G2491;Gh_D05G2660
BP	GO:0019682	glyceraldehyde-3-phosphate metabolic process	4	46	0.314735	0.792275	Gh_A03G1070;Gh_A12G1383;Gh_D02G1480;Gh_D12G1506
BP	GO:0002252	immune effector process	1	6	0.317382	0.792275	Gh_D11G2632
BP	GO:0006471	protein ADP-ribosylation	1	6	0.317382	0.792275	Gh_A05G0677
BP	GO:0006562	proline catabolic process	1	6	0.317382	0.792275	Gh_A11G1551
BP	GO:0017006	protein-tetrapyrrole linkage	1	6	0.317382	0.792275	Gh_A01G1979
BP	GO:0034508	centromere complex assembly	1	6	0.317382	0.792275	Gh_D05G0659
BP	GO:0044403	symbiosis, encompassing mutualism through parasitism	1	6	0.317382	0.792275	Gh_D11G2632
BP	GO:0044419	interspecies interaction between organisms	1	6	0.317382	0.792275	Gh_D11G2632
BP	GO:1901661	quinone metabolic process	1	6	0.317382	0.792275	Gh_A03G0915
BP	GO:1901362	organic cyclic compound biosynthetic process	249	3927	0.320869	0.792275	Gh_A01G0043;Gh_A01G0119;Gh_A01G0261;Gh_A01G0497;Gh_A01G0796;Gh_A01G1097;Gh_A01G1537;Gh_A01G1655;Gh_A01G1782;Gh_A02G0541;Gh_A02G1057;Gh_A02G1237;Gh_A02G1428;Gh_A02G1495;Gh_A02G1510;Gh_A02G1737;Gh_A03G0054;Gh_A03G0081;Gh_A03G0298;Gh_A03G0395;Gh_A03G0713;Gh_A03G0840;Gh_A03G1022;Gh_A03G1332;Gh_A03G1629;Gh_A03G1731;Gh_A03G1753;Gh_A03G2017;Gh_A04G0106;Gh_A04G0533;Gh_A04G0732;Gh_A04G0785;Gh_A04G0868;Gh_…
BP	GO:0044238	primary metabolic process	921	14782	0.321027	0.792275	Gh_A01G0010;Gh_A01G0043;Gh_A01G0119;Gh_A01G0239;Gh_A01G0261;Gh_A01G0305;Gh_A01G0457;Gh_A01G0497;Gh_A01G0558;Gh_A01G0605;Gh_A01G0629;Gh_A01G0680;Gh_A01G0744;Gh_A01G0796;Gh_A01G1078;Gh_A01G1084;Gh_A01G1097;Gh_A01G1202;Gh_A01G1341;Gh_A01G1411;Gh_A01G1412;Gh_A01G1463;Gh_A01G1506;Gh_A01G1521;Gh_A01G1537;Gh_A01G1572;Gh_A01G1655;Gh_A01G1666;Gh_A01G1782;Gh_A01G1814;Gh_A01G1979;Gh_A01G2000;Gh_A01G2034;Gh_…
BP	GO:0008610	lipid biosynthetic process	34	505	0.321623	0.792275	Gh_A01G0629;Gh_A01G1411;Gh_A01G2000;Gh_A02G0409;Gh_A03G0081;Gh_A03G0374;Gh_A05G0307;Gh_A06G0725;Gh_A06G1018;Gh_A06G1390;Gh_A08G2461;Gh_A09G0050;Gh_A09G2045;Gh_A10G0844;Gh_A13G1857;Gh_D01G0642;Gh_D02G1252;Gh_D03G1830;Gh_D04G0694;Gh_D04G1883;Gh_D05G0409;Gh_D06G0558;Gh_D06G0846;Gh_D06G1222;Gh_D08G0270;Gh_D08G0591;Gh_D08G0952;Gh_D10G0423;Gh_D10G0812;Gh_D10G2189;Gh_D11G0475;Gh_D12G1641;Gh_Sca047531G01…
BP	GO:0006030	chitin metabolic process	5	61	0.322859	0.792275	Gh_A05G0404;Gh_A07G0194;Gh_D07G0246;Gh_D09G2016;Gh_D10G1216
BP	GO:0006032	chitin catabolic process	5	61	0.322859	0.792275	Gh_A05G0404;Gh_A07G0194;Gh_D07G0246;Gh_D09G2016;Gh_D10G1216
BP	GO:0046348	amino sugar catabolic process	5	61	0.322859	0.792275	Gh_A05G0404;Gh_A07G0194;Gh_D07G0246;Gh_D09G2016;Gh_D10G1216
BP	GO:1901071	glucosamine-containing compound metabolic process	5	61	0.322859	0.792275	Gh_A05G0404;Gh_A07G0194;Gh_D07G0246;Gh_D09G2016;Gh_D10G1216
BP	GO:1901072	glucosamine-containing compound catabolic process	5	61	0.322859	0.792275	Gh_A05G0404;Gh_A07G0194;Gh_D07G0246;Gh_D09G2016;Gh_D10G1216
BP	GO:0034470	ncRNA processing	13	181	0.325351	0.792663	Gh_A06G0822;Gh_A10G0352;Gh_A11G3223;Gh_A12G0013;Gh_D05G3327;Gh_D08G0199;Gh_D08G1066;Gh_D10G0360;Gh_D10G0640;Gh_D10G1375;Gh_D11G0892;Gh_D12G0014;Gh_D13G0030
BP	GO:0019538	protein metabolic process	433	6890	0.325679	0.792663	Gh_A01G0239;Gh_A01G0305;Gh_A01G0558;Gh_A01G0680;Gh_A01G0744;Gh_A01G1078;Gh_A01G1084;Gh_A01G1412;Gh_A01G1463;Gh_A01G1506;Gh_A01G1521;Gh_A01G1666;Gh_A01G1814;Gh_A01G1979;Gh_A01G2145;Gh_A01G2156;Gh_A02G0326;Gh_A02G0677;Gh_A02G0727;Gh_A02G0909;Gh_A02G1100;Gh_A02G1319;Gh_A02G1481;Gh_A02G1496;Gh_A02G1532;Gh_A02G1701;Gh_A02G1773;Gh_A02G1797;Gh_A02G1809;Gh_A03G0007;Gh_A03G0056;Gh_A03G0090;Gh_A03G0191;Gh_…
BP	GO:0006560	proline metabolic process	2	19	0.328901	0.792663	Gh_A11G1551;Gh_D10G2321
BP	GO:0019319	hexose biosynthetic process	2	19	0.328901	0.792663	Gh_A08G1162;Gh_D12G1056
BP	GO:0046364	monosaccharide biosynthetic process	2	19	0.328901	0.792663	Gh_A08G1162;Gh_D12G1056
BP	GO:0046839	phospholipid dephosphorylation	4	47	0.328959	0.792663	Gh_A08G1438;Gh_A09G0232;Gh_D08G1732;Gh_D12G2096
BP	GO:0046856	phosphatidylinositol dephosphorylation	4	47	0.328959	0.792663	Gh_A08G1438;Gh_A09G0232;Gh_D08G1732;Gh_D12G2096
BP	GO:0044703	multi-organism reproductive process	10	136	0.329203	0.792663	Gh_A02G1773;Gh_A05G3349;Gh_A05G3352;Gh_A06G0090;Gh_A06G0091;Gh_A09G1432;Gh_D01G0547;Gh_D05G3501;Gh_D12G1367;Gh_D12G1543
BP	GO:0051128	regulation of cellular component organization	8	106	0.329914	0.792663	Gh_A01G0271;Gh_A03G0600;Gh_A06G1260;Gh_A10G1373;Gh_A11G2965;Gh_D06G1581;Gh_D11G0113;Gh_D11G0353
BP	GO:0034654	nucleobase-containing compound biosynthetic process	229	3612	0.330276	0.792663	Gh_A01G0043;Gh_A01G0119;Gh_A01G0261;Gh_A01G0497;Gh_A01G0796;Gh_A01G1097;Gh_A01G1537;Gh_A01G1655;Gh_A01G1782;Gh_A02G0541;Gh_A02G1057;Gh_A02G1237;Gh_A02G1428;Gh_A02G1495;Gh_A02G1510;Gh_A02G1737;Gh_A03G0054;Gh_A03G0081;Gh_A03G0298;Gh_A03G0395;Gh_A03G0713;Gh_A03G0840;Gh_A03G1022;Gh_A03G1332;Gh_A03G1629;Gh_A03G1731;Gh_A03G1753;Gh_A03G2017;Gh_A04G0106;Gh_A04G0533;Gh_A04G0732;Gh_A04G0785;Gh_A04G0868;Gh_…
BP	GO:1901576	organic substance biosynthetic process	420	6685	0.33162	0.794143	Gh_A01G0043;Gh_A01G0119;Gh_A01G0261;Gh_A01G0305;Gh_A01G0457;Gh_A01G0497;Gh_A01G0558;Gh_A01G0605;Gh_A01G0629;Gh_A01G0796;Gh_A01G1097;Gh_A01G1411;Gh_A01G1506;Gh_A01G1521;Gh_A01G1537;Gh_A01G1655;Gh_A01G1782;Gh_A01G2000;Gh_A01G2156;Gh_A02G0121;Gh_A02G0326;Gh_A02G0409;Gh_A02G0541;Gh_A02G0909;Gh_A02G1057;Gh_A02G1237;Gh_A02G1428;Gh_A02G1495;Gh_A02G1510;Gh_A02G1737;Gh_A03G0054;Gh_A03G0056;Gh_A03G0081;Gh_…
BP	GO:0043170	macromolecule metabolic process	721	11550	0.332909	0.795484	Gh_A01G0119;Gh_A01G0239;Gh_A01G0261;Gh_A01G0305;Gh_A01G0497;Gh_A01G0558;Gh_A01G0605;Gh_A01G0680;Gh_A01G0744;Gh_A01G0796;Gh_A01G1078;Gh_A01G1084;Gh_A01G1412;Gh_A01G1463;Gh_A01G1506;Gh_A01G1521;Gh_A01G1537;Gh_A01G1655;Gh_A01G1666;Gh_A01G1782;Gh_A01G1814;Gh_A01G1979;Gh_A01G2145;Gh_A01G2156;Gh_A02G0326;Gh_A02G0541;Gh_A02G0677;Gh_A02G0727;Gh_A02G0909;Gh_A02G1057;Gh_A02G1100;Gh_A02G1237;Gh_A02G1319;Gh_…
BP	GO:0006026	aminoglycan catabolic process	5	62	0.335231	0.799285	Gh_A05G0404;Gh_A07G0194;Gh_D07G0246;Gh_D09G2016;Gh_D10G1216
BP	GO:1901136	carbohydrate derivative catabolic process	6	77	0.338162	0.804515	Gh_A05G0404;Gh_A07G0194;Gh_D07G0246;Gh_D09G2016;Gh_D10G1216;Gh_D13G2067
BP	GO:0016485	protein processing	4	48	0.343217	0.812999	Gh_A04G0217;Gh_A05G2472;Gh_A11G0825;Gh_D11G0966
BP	GO:0051604	protein maturation	4	48	0.343217	0.812999	Gh_A04G0217;Gh_A05G2472;Gh_A11G0825;Gh_D11G0966
BP	GO:0007059	chromosome segregation	3	34	0.350058	0.825622	Gh_A06G1260;Gh_D05G0659;Gh_D06G1581
BP	GO:0016114	terpenoid biosynthetic process	3	34	0.350058	0.825622	Gh_A01G1411;Gh_A08G2461;Gh_D08G0270
BP	GO:0009086	methionine biosynthetic process	2	20	0.351881	0.828134	Gh_A01G0457;Gh_D13G1547
BP	GO:1901566	organonitrogen compound biosynthetic process	144	2264	0.356407	0.828153	Gh_A01G0043;Gh_A01G0305;Gh_A01G0457;Gh_A01G0558;Gh_A01G1097;Gh_A01G1506;Gh_A01G1521;Gh_A01G2156;Gh_A02G0121;Gh_A02G0326;Gh_A02G0909;Gh_A03G0056;Gh_A03G0081;Gh_A03G0600;Gh_A03G1973;Gh_A04G1402;Gh_A05G0671;Gh_A05G0673;Gh_A05G0713;Gh_A05G0720;Gh_A05G1271;Gh_A05G2395;Gh_A05G2819;Gh_A05G3793;Gh_A06G1457;Gh_A06G1680;Gh_A06G2049;Gh_A07G0867;Gh_A07G1585;Gh_A07G2141;Gh_A08G0310;Gh_A08G0444;Gh_A08G0516;Gh_…
BP	GO:0006499	N-terminal protein myristoylation	1	7	0.359473	0.828153	Gh_A05G0228
BP	GO:0009157	deoxyribonucleoside monophosphate biosynthetic process	1	7	0.359473	0.828153	Gh_A01G0043
BP	GO:0009162	deoxyribonucleoside monophosphate metabolic process	1	7	0.359473	0.828153	Gh_A01G0043
BP	GO:0009176	pyrimidine deoxyribonucleoside monophosphate metabolic process	1	7	0.359473	0.828153	Gh_A01G0043
BP	GO:0009177	pyrimidine deoxyribonucleoside monophosphate biosynthetic process	1	7	0.359473	0.828153	Gh_A01G0043
BP	GO:0018377	protein myristoylation	1	7	0.359473	0.828153	Gh_A05G0228
BP	GO:0042180	cellular ketone metabolic process	1	7	0.359473	0.828153	Gh_A03G0915
BP	GO:0048284	organelle fusion	1	7	0.359473	0.828153	XLOC_047305
BP	GO:1901701	cellular response to oxygen-containing compound	1	7	0.359473	0.828153	XLOC_030496
BP	GO:0019222	regulation of metabolic process	218	3455	0.363833	0.836433	Gh_A01G0119;Gh_A01G0497;Gh_A01G0796;Gh_A01G1537;Gh_A01G1655;Gh_A01G1782;Gh_A02G0541;Gh_A02G1237;Gh_A02G1428;Gh_A02G1495;Gh_A02G1510;Gh_A02G1737;Gh_A03G0054;Gh_A03G0600;Gh_A03G0713;Gh_A03G0840;Gh_A03G1022;Gh_A03G1332;Gh_A03G1629;Gh_A03G1731;Gh_A03G1753;Gh_A03G2017;Gh_A04G0106;Gh_A04G0732;Gh_A04G0868;Gh_A04G1023;Gh_A04G1063;Gh_A05G0262;Gh_A05G0301;Gh_A05G0677;Gh_A05G0861;Gh_A05G0963;Gh_A05G2146;Gh_…
BP	GO:0006721	terpenoid metabolic process	3	35	0.367225	0.842458	Gh_A01G1411;Gh_A08G2461;Gh_D08G0270
BP	GO:0043414	macromolecule methylation	10	141	0.37066	0.848554	Gh_A03G0090;Gh_A04G0303;Gh_A05G0005;Gh_A07G0006;Gh_A08G1482;Gh_A08G2094;Gh_D05G3350;Gh_D06G0709;Gh_D07G0012;Gh_D08G1665
BP	GO:0009408	response to heat	6	80	0.371605	0.848939	Gh_A02G1510;Gh_A09G2455;Gh_A10G0827;Gh_D03G0203;Gh_D09G1338;Gh_D10G0933
BP	GO:0010605	negative regulation of macromolecule metabolic process	5	65	0.372525	0.849263	Gh_A06G1260;Gh_A13G0681;Gh_D06G1581;XLOC_012273;XLOC_030518
BP	GO:0006511	ubiquitin-dependent protein catabolic process	20	297	0.374323	0.850398	Gh_A01G1078;Gh_A02G1809;Gh_A03G0007;Gh_A04G0470;Gh_A06G1260;Gh_A06G1355;Gh_A08G0797;Gh_A10G0820;Gh_A12G0805;Gh_A13G1306;Gh_D01G1945;Gh_D03G0669;Gh_D06G1581;Gh_D07G0327;Gh_D08G0977;Gh_D10G0399;Gh_D10G1896;Gh_D10G2012;Gh_D12G0823;Gh_D13G1607
BP	GO:0051302	regulation of cell division	2	21	0.37458	0.850398	Gh_A06G1260;Gh_D06G1581
BP	GO:0018130	heterocycle biosynthetic process	242	3848	0.375948	0.851733	Gh_A01G0043;Gh_A01G0119;Gh_A01G0261;Gh_A01G0497;Gh_A01G0796;Gh_A01G1097;Gh_A01G1537;Gh_A01G1655;Gh_A01G1782;Gh_A02G0541;Gh_A02G1057;Gh_A02G1237;Gh_A02G1428;Gh_A02G1495;Gh_A02G1510;Gh_A02G1737;Gh_A03G0054;Gh_A03G0081;Gh_A03G0298;Gh_A03G0395;Gh_A03G0713;Gh_A03G0840;Gh_A03G1022;Gh_A03G1332;Gh_A03G1629;Gh_A03G1731;Gh_A03G1753;Gh_A03G2017;Gh_A04G0106;Gh_A04G0533;Gh_A04G0732;Gh_A04G0785;Gh_A04G0868;Gh_…
BP	GO:0019941	modification-dependent protein catabolic process	20	298	0.380079	0.855206	Gh_A01G1078;Gh_A02G1809;Gh_A03G0007;Gh_A04G0470;Gh_A06G1260;Gh_A06G1355;Gh_A08G0797;Gh_A10G0820;Gh_A12G0805;Gh_A13G1306;Gh_D01G1945;Gh_D03G0669;Gh_D06G1581;Gh_D07G0327;Gh_D08G0977;Gh_D10G0399;Gh_D10G1896;Gh_D10G2012;Gh_D12G0823;Gh_D13G1607
BP	GO:0043632	modification-dependent macromolecule catabolic process	20	298	0.380079	0.855206	Gh_A01G1078;Gh_A02G1809;Gh_A03G0007;Gh_A04G0470;Gh_A06G1260;Gh_A06G1355;Gh_A08G0797;Gh_A10G0820;Gh_A12G0805;Gh_A13G1306;Gh_D01G1945;Gh_D03G0669;Gh_D06G1581;Gh_D07G0327;Gh_D08G0977;Gh_D10G0399;Gh_D10G1896;Gh_D10G2012;Gh_D12G0823;Gh_D13G1607
BP	GO:0072524	pyridine-containing compound metabolic process	15	220	0.38157	0.855206	Gh_A03G1070;Gh_A04G1402;Gh_A05G0198;Gh_A12G0665;Gh_A12G1383;Gh_A12G2006;Gh_A13G1963;Gh_D02G1480;Gh_D03G1747;Gh_D04G1266;Gh_D05G2193;Gh_D09G2442;Gh_D12G1506;Gh_D12G2181;Gh_Sca073468G01
BP	GO:0006022	aminoglycan metabolic process	5	66	0.384971	0.855206	Gh_A05G0404;Gh_A07G0194;Gh_D07G0246;Gh_D09G2016;Gh_D10G1216
BP	GO:0006040	amino sugar metabolic process	5	66	0.384971	0.855206	Gh_A05G0404;Gh_A07G0194;Gh_D07G0246;Gh_D09G2016;Gh_D10G1216
BP	GO:0065004	protein-DNA complex assembly	14	205	0.385716	0.855206	Gh_A03G0581;Gh_A03G0582;Gh_A04G0195;Gh_A05G0231;Gh_A06G0648;Gh_A11G0280;Gh_A11G1632;Gh_A13G1516;Gh_D01G2134;Gh_D03G0863;Gh_D03G0864;Gh_D05G0659;Gh_D07G0637;Gh_D10G0496
BP	GO:0003333	amino acid transmembrane transport	4	51	0.385994	0.855206	Gh_A11G2163;Gh_A13G1307;Gh_D05G0008;Gh_D11G2465
BP	GO:0098656	anion transmembrane transport	4	51	0.385994	0.855206	Gh_A11G2163;Gh_A13G1307;Gh_D05G0008;Gh_D11G2465
BP	GO:1903825	organic acid transmembrane transport	4	51	0.385994	0.855206	Gh_A11G2163;Gh_A13G1307;Gh_D05G0008;Gh_D11G2465
BP	GO:0034641	cellular nitrogen compound metabolic process	422	6760	0.389243	0.855206	Gh_A01G0010;Gh_A01G0043;Gh_A01G0119;Gh_A01G0261;Gh_A01G0305;Gh_A01G0497;Gh_A01G0558;Gh_A01G0605;Gh_A01G0796;Gh_A01G1097;Gh_A01G1506;Gh_A01G1521;Gh_A01G1537;Gh_A01G1655;Gh_A01G1782;Gh_A01G2156;Gh_A02G0326;Gh_A02G0541;Gh_A02G0909;Gh_A02G1057;Gh_A02G1237;Gh_A02G1428;Gh_A02G1495;Gh_A02G1510;Gh_A02G1588;Gh_A02G1737;Gh_A02G1767;Gh_A02G1804;Gh_A03G0054;Gh_A03G0056;Gh_A03G0081;Gh_A03G0203;Gh_A03G0298;Gh_…
BP	GO:1901564	organonitrogen compound metabolic process	185	2941	0.394449	0.855206	Gh_A01G0010;Gh_A01G0043;Gh_A01G0305;Gh_A01G0457;Gh_A01G0558;Gh_A01G1097;Gh_A01G1506;Gh_A01G1521;Gh_A01G2034;Gh_A01G2156;Gh_A02G0121;Gh_A02G0326;Gh_A02G0909;Gh_A03G0056;Gh_A03G0081;Gh_A03G0600;Gh_A03G0938;Gh_A03G1070;Gh_A03G1973;Gh_A04G0795;Gh_A04G1402;Gh_A05G0198;Gh_A05G0404;Gh_A05G0467;Gh_A05G0671;Gh_A05G0673;Gh_A05G0713;Gh_A05G0720;Gh_A05G1271;Gh_A05G2230;Gh_A05G2395;Gh_A05G2819;Gh_A05G3793;Gh_…
BP	GO:0006304	DNA modification	2	22	0.396945	0.855206	Gh_A08G2094;Gh_D08G1665
BP	GO:0006305	DNA alkylation	2	22	0.396945	0.855206	Gh_A08G2094;Gh_D08G1665
BP	GO:0019359	nicotinamide nucleotide biosynthetic process	2	22	0.396945	0.855206	Gh_A12G0665;Gh_D03G1747
BP	GO:0019363	pyridine nucleotide biosynthetic process	2	22	0.396945	0.855206	Gh_A12G0665;Gh_D03G1747
BP	GO:0048731	system development	2	22	0.396945	0.855206	XLOC_030496;XLOC_030518
BP	GO:0006066	alcohol metabolic process	5	67	0.397404	0.855206	Gh_A07G2133;Gh_D05G0529;Gh_D05G3859;Gh_D07G2342;Gh_D10G0773
BP	GO:0044711	single-organism biosynthetic process	94	1481	0.398266	0.855206	Gh_A01G0043;Gh_A01G0457;Gh_A01G0629;Gh_A01G1097;Gh_A01G1411;Gh_A01G2000;Gh_A02G0121;Gh_A02G0409;Gh_A03G0081;Gh_A03G0374;Gh_A03G0600;Gh_A03G0915;Gh_A03G1983;Gh_A04G1402;Gh_A05G0307;Gh_A05G3793;Gh_A06G0725;Gh_A06G1018;Gh_A06G1390;Gh_A07G0724;Gh_A07G1585;Gh_A07G1759;Gh_A07G2141;Gh_A08G1162;Gh_A08G2461;Gh_A09G0050;Gh_A09G0499;Gh_A09G0578;Gh_A09G0840;Gh_A09G1394;Gh_A09G2045;Gh_A09G2279;Gh_A10G0844;Gh_…
BP	GO:0006102	isocitrate metabolic process	1	8	0.398971	0.855206	Gh_A09G0273
BP	GO:0006353	DNA-templated transcription, termination	1	8	0.398971	0.855206	Gh_D08G2047
BP	GO:0006915	apoptotic process	1	8	0.398971	0.855206	Gh_D11G2525
BP	GO:0006970	response to osmotic stress	1	8	0.398971	0.855206	XLOC_051517
BP	GO:0016559	peroxisome fission	1	8	0.398971	0.855206	Gh_A07G1337
BP	GO:0035384	thioester biosynthetic process	1	8	0.398971	0.855206	Gh_A09G2089
BP	GO:0042743	hydrogen peroxide metabolic process	1	8	0.398971	0.855206	XLOC_030473
BP	GO:0071616	acyl-CoA biosynthetic process	1	8	0.398971	0.855206	Gh_A09G2089
BP	GO:0071824	protein-DNA complex subunit organization	14	207	0.399707	0.855206	Gh_A03G0581;Gh_A03G0582;Gh_A04G0195;Gh_A05G0231;Gh_A06G0648;Gh_A11G0280;Gh_A11G1632;Gh_A13G1516;Gh_D01G2134;Gh_D03G0863;Gh_D03G0864;Gh_D05G0659;Gh_D07G0637;Gh_D10G0496
BP	GO:0006865	amino acid transport	4	52	0.400193	0.855206	Gh_A11G2163;Gh_A13G1307;Gh_D05G0008;Gh_D11G2465
BP	GO:0044270	cellular nitrogen compound catabolic process	4	52	0.400193	0.855206	Gh_A05G2230;Gh_D05G2491;Gh_D13G2067;XLOC_005647
BP	GO:0001101	response to acid chemical	3	37	0.401288	0.855872	Gh_A07G1286;Gh_A07G2151;Gh_D07G1400
BP	GO:0044257	cellular protein catabolic process	22	334	0.405425	0.86133	Gh_A01G1078;Gh_A02G1809;Gh_A03G0007;Gh_A04G0470;Gh_A06G1260;Gh_A06G1355;Gh_A08G0797;Gh_A10G0820;Gh_A12G0805;Gh_A13G1306;Gh_A13G2286;Gh_D01G1945;Gh_D03G0669;Gh_D06G1581;Gh_D07G0327;Gh_D08G0977;Gh_D10G0399;Gh_D10G1896;Gh_D10G2012;Gh_D12G0823;Gh_D13G1176;Gh_D13G1607
BP	GO:0051603	proteolysis involved in cellular protein catabolic process	22	334	0.405425	0.86133	Gh_A01G1078;Gh_A02G1809;Gh_A03G0007;Gh_A04G0470;Gh_A06G1260;Gh_A06G1355;Gh_A08G0797;Gh_A10G0820;Gh_A12G0805;Gh_A13G1306;Gh_A13G2286;Gh_D01G1945;Gh_D03G0669;Gh_D06G1581;Gh_D07G0327;Gh_D08G0977;Gh_D10G0399;Gh_D10G1896;Gh_D10G2012;Gh_D12G0823;Gh_D13G1176;Gh_D13G1607
BP	GO:0009108	coenzyme biosynthetic process	10	146	0.412614	0.873668	Gh_A03G0915;Gh_A04G1402;Gh_A09G2089;Gh_A12G0665;Gh_A13G1857;Gh_D03G1747;Gh_D04G1266;Gh_D07G1194;Gh_D10G2034;Gh_D10G2037
BP	GO:0000070	mitotic sister chromatid segregation	2	23	0.418931	0.873668	Gh_A06G1260;Gh_D06G1581
BP	GO:0009791	post-embryonic development	2	23	0.418931	0.873668	XLOC_030496;XLOC_030518
BP	GO:0010498	proteasomal protein catabolic process	2	23	0.418931	0.873668	Gh_A06G1260;Gh_D06G1581
BP	GO:0043161	proteasome-mediated ubiquitin-dependent protein catabolic process	2	23	0.418931	0.873668	Gh_A06G1260;Gh_D06G1581
BP	GO:0006733	oxidoreduction coenzyme metabolic process	14	210	0.420756	0.873668	Gh_A03G0915;Gh_A03G1070;Gh_A05G0198;Gh_A12G0665;Gh_A12G1383;Gh_A12G2006;Gh_A13G1963;Gh_D02G1480;Gh_D03G1747;Gh_D05G2193;Gh_D09G2442;Gh_D12G1506;Gh_D12G2181;Gh_Sca073468G01
BP	GO:0016071	mRNA metabolic process	8	116	0.424512	0.873668	Gh_A04G0756;Gh_A05G0955;Gh_A08G0636;Gh_A13G1882;Gh_D04G1239;Gh_D12G1306;Gh_D13G2269;XLOC_005647
BP	GO:0006415	translational termination	4	54	0.428396	0.873668	Gh_A03G0600;Gh_A13G0094;Gh_D11G0353;Gh_D13G0109
BP	GO:0006006	glucose metabolic process	3	39	0.434809	0.873668	Gh_A11G3269;Gh_D04G0767;Gh_D11G2829
BP	GO:0006417	regulation of translation	3	39	0.434809	0.873668	Gh_A03G0600;Gh_A13G0681;Gh_D11G0353
BP	GO:0034248	regulation of cellular amide metabolic process	3	39	0.434809	0.873668	Gh_A03G0600;Gh_A13G0681;Gh_D11G0353
BP	GO:0006498	N-terminal protein lipidation	1	9	0.436034	0.873668	Gh_A05G0228
BP	GO:0006672	ceramide metabolic process	1	9	0.436034	0.873668	Gh_Sca004916G01
BP	GO:0006891	intra-Golgi vesicle-mediated transport	1	9	0.436034	0.873668	Gh_A10G0890
BP	GO:0009219	pyrimidine deoxyribonucleotide metabolic process	1	9	0.436034	0.873668	Gh_A01G0043
BP	GO:0009221	pyrimidine deoxyribonucleotide biosynthetic process	1	9	0.436034	0.873668	Gh_A01G0043
BP	GO:0009262	deoxyribonucleotide metabolic process	1	9	0.436034	0.873668	Gh_A01G0043
BP	GO:0009263	deoxyribonucleotide biosynthetic process	1	9	0.436034	0.873668	Gh_A01G0043
BP	GO:0009265	2'-deoxyribonucleotide biosynthetic process	1	9	0.436034	0.873668	Gh_A01G0043
BP	GO:0009394	2'-deoxyribonucleotide metabolic process	1	9	0.436034	0.873668	Gh_A01G0043
BP	GO:0009584	detection of visible light	1	9	0.436034	0.873668	Gh_A11G1383
BP	GO:0010941	regulation of cell death	1	9	0.436034	0.873668	Gh_D11G2525
BP	GO:0017148	negative regulation of translation	1	9	0.436034	0.873668	Gh_A13G0681
BP	GO:0018298	protein-chromophore linkage	1	9	0.436034	0.873668	Gh_A11G1383
BP	GO:0019692	deoxyribose phosphate metabolic process	1	9	0.436034	0.873668	Gh_A01G0043
BP	GO:0031365	N-terminal protein amino acid modification	1	9	0.436034	0.873668	Gh_A05G0228
BP	GO:0034249	negative regulation of cellular amide metabolic process	1	9	0.436034	0.873668	Gh_A13G0681
BP	GO:0043067	regulation of programmed cell death	1	9	0.436034	0.873668	Gh_D11G2525
BP	GO:0045087	innate immune response	1	9	0.436034	0.873668	Gh_D11G2632
BP	GO:0046385	deoxyribose phosphate biosynthetic process	1	9	0.436034	0.873668	Gh_A01G0043
BP	GO:0048507	meristem development	1	9	0.436034	0.873668	XLOC_030496
BP	GO:0006555	methionine metabolic process	2	24	0.4405	0.879007	Gh_A01G0457;Gh_D13G1547
BP	GO:0009894	regulation of catabolic process	2	24	0.4405	0.879007	Gh_A06G1260;Gh_D06G1581
BP	GO:0051188	cofactor biosynthetic process	13	197	0.441113	0.879007	Gh_A03G0915;Gh_A04G1402;Gh_A05G2395;Gh_A09G2089;Gh_A12G0665;Gh_A13G1857;Gh_D01G2333;Gh_D03G1747;Gh_D04G1266;Gh_D05G2660;Gh_D07G1194;Gh_D10G2034;Gh_D10G2037
BP	GO:0051186	cofactor metabolic process	27	422	0.449296	0.893247	Gh_A03G0915;Gh_A03G1070;Gh_A04G1402;Gh_A05G0198;Gh_A05G2230;Gh_A05G2395;Gh_A09G2089;Gh_A12G0665;Gh_A12G1383;Gh_A12G2006;Gh_A13G1857;Gh_A13G1963;Gh_D01G2333;Gh_D02G1480;Gh_D03G1747;Gh_D04G1266;Gh_D04G1507;Gh_D05G2193;Gh_D05G2491;Gh_D05G2660;Gh_D07G1194;Gh_D09G2442;Gh_D10G2034;Gh_D10G2037;Gh_D12G1506;Gh_D12G2181;Gh_Sca073468G01
BP	GO:0009966	regulation of signal transduction	3	40	0.451308	0.893247	Gh_A07G0155;Gh_A11G0742;Gh_D07G0151
BP	GO:0023051	regulation of signaling	3	40	0.451308	0.893247	Gh_A07G0155;Gh_A11G0742;Gh_D07G0151
BP	GO:0006397	mRNA processing	7	103	0.451531	0.893247	Gh_A04G0756;Gh_A05G0955;Gh_A08G0636;Gh_A13G1882;Gh_D04G1239;Gh_D12G1306;Gh_D13G2269
BP	GO:0006334	nucleosome assembly	13	199	0.455696	0.896858	Gh_A03G0581;Gh_A03G0582;Gh_A04G0195;Gh_A05G0231;Gh_A06G0648;Gh_A11G0280;Gh_A11G1632;Gh_A13G1516;Gh_D01G2134;Gh_D03G0863;Gh_D03G0864;Gh_D07G0637;Gh_D10G0496
BP	GO:0033014	tetrapyrrole biosynthetic process	5	72	0.458966	0.896858	Gh_A05G2395;Gh_A08G0634;Gh_D01G2333;Gh_D04G1452;Gh_D05G2660
BP	GO:0000819	sister chromatid segregation	2	25	0.46162	0.896858	Gh_A06G1260;Gh_D06G1581
BP	GO:0042168	heme metabolic process	2	25	0.46162	0.896858	Gh_A05G2230;Gh_D05G2491
BP	GO:0006352	DNA-templated transcription, initiation	7	104	0.461648	0.896858	Gh_A05G2192;Gh_A08G1894;Gh_A11G2019;Gh_A11G2339;Gh_D04G1071;Gh_D11G2299;Gh_D11G2653
BP	GO:0070085	glycosylation	10	152	0.462932	0.896858	Gh_A05G0677;Gh_A06G0572;Gh_A08G0764;Gh_A12G1511;Gh_D05G0824;Gh_D06G0647;Gh_D08G0907;Gh_D11G0129;Gh_D13G1262;XLOC_005647
BP	GO:0010608	posttranscriptional regulation of gene expression	3	41	0.467605	0.896858	Gh_A03G0600;Gh_A13G0681;Gh_D11G0353
BP	GO:0044271	cellular nitrogen compound biosynthetic process	331	5342	0.468077	0.896858	Gh_A01G0043;Gh_A01G0119;Gh_A01G0261;Gh_A01G0305;Gh_A01G0497;Gh_A01G0558;Gh_A01G0796;Gh_A01G1097;Gh_A01G1506;Gh_A01G1521;Gh_A01G1537;Gh_A01G1655;Gh_A01G1782;Gh_A01G2156;Gh_A02G0326;Gh_A02G0541;Gh_A02G0909;Gh_A02G1057;Gh_A02G1237;Gh_A02G1428;Gh_A02G1495;Gh_A02G1510;Gh_A02G1737;Gh_A03G0054;Gh_A03G0056;Gh_A03G0081;Gh_A03G0298;Gh_A03G0395;Gh_A03G0600;Gh_A03G0713;Gh_A03G0840;Gh_A03G1022;Gh_A03G1332;Gh_…
BP	GO:0031497	chromatin assembly	13	201	0.470239	0.896858	Gh_A03G0581;Gh_A03G0582;Gh_A04G0195;Gh_A05G0231;Gh_A06G0648;Gh_A11G0280;Gh_A11G1632;Gh_A13G1516;Gh_D01G2134;Gh_D03G0863;Gh_D03G0864;Gh_D07G0637;Gh_D10G0496
BP	GO:0034728	nucleosome organization	13	201	0.470239	0.896858	Gh_A03G0581;Gh_A03G0582;Gh_A04G0195;Gh_A05G0231;Gh_A06G0648;Gh_A11G0280;Gh_A11G1632;Gh_A13G1516;Gh_D01G2134;Gh_D03G0863;Gh_D03G0864;Gh_D07G0637;Gh_D10G0496
BP	GO:0006741	NADP biosynthetic process	1	10	0.470813	0.896858	Gh_D03G1747
BP	GO:0006955	immune response	1	10	0.470813	0.896858	Gh_D11G2632
BP	GO:0007155	cell adhesion	1	10	0.470813	0.896858	Gh_A05G3807
BP	GO:0009186	deoxyribonucleoside diphosphate metabolic process	1	10	0.470813	0.896858	Gh_D02G0343
BP	GO:0009432	SOS response	1	10	0.470813	0.896858	Gh_A11G1254
BP	GO:0009435	NAD biosynthetic process	1	10	0.470813	0.896858	Gh_A12G0665
BP	GO:0009888	tissue development	1	10	0.470813	0.896858	XLOC_030496
BP	GO:0019674	NAD metabolic process	1	10	0.470813	0.896858	Gh_A12G0665
BP	GO:0022610	biological adhesion	1	10	0.470813	0.896858	Gh_A05G3807
BP	GO:0048015	phosphatidylinositol-mediated signaling	1	10	0.470813	0.896858	Gh_A01G1341
BP	GO:0048017	inositol lipid-mediated signaling	1	10	0.470813	0.896858	Gh_A01G1341
BP	GO:0044265	cellular macromolecule catabolic process	23	362	0.471425	0.896858	Gh_A01G1078;Gh_A02G1809;Gh_A03G0007;Gh_A04G0470;Gh_A06G1260;Gh_A06G1355;Gh_A08G0797;Gh_A10G0820;Gh_A12G0805;Gh_A13G1306;Gh_A13G2286;Gh_D01G1945;Gh_D03G0669;Gh_D06G1581;Gh_D07G0327;Gh_D08G0977;Gh_D10G0399;Gh_D10G1896;Gh_D10G2012;Gh_D12G0823;Gh_D13G1176;Gh_D13G1607;XLOC_005647
BP	GO:0006468	protein phosphorylation	192	3094	0.47239	0.897129	Gh_A01G0239;Gh_A01G0680;Gh_A01G0744;Gh_A01G1666;Gh_A01G2145;Gh_A02G0677;Gh_A02G0727;Gh_A02G1100;Gh_A02G1319;Gh_A02G1481;Gh_A02G1496;Gh_A02G1532;Gh_A02G1701;Gh_A02G1773;Gh_A03G0452;Gh_A03G1108;Gh_A03G1930;Gh_A04G0283;Gh_A04G0613;Gh_A04G0888;Gh_A05G0399;Gh_A05G1922;Gh_A05G2375;Gh_A05G2538;Gh_A05G2721;Gh_A05G3073;Gh_A05G3150;Gh_A05G3349;Gh_A05G3352;Gh_A05G3409;Gh_A05G3573;Gh_A06G0090;Gh_A06G0091;Gh_…
BP	GO:0044249	cellular biosynthetic process	409	6613	0.479048	0.906424	Gh_A01G0043;Gh_A01G0119;Gh_A01G0261;Gh_A01G0305;Gh_A01G0457;Gh_A01G0497;Gh_A01G0558;Gh_A01G0605;Gh_A01G0629;Gh_A01G0796;Gh_A01G1097;Gh_A01G1411;Gh_A01G1506;Gh_A01G1521;Gh_A01G1537;Gh_A01G1655;Gh_A01G1782;Gh_A01G2000;Gh_A01G2156;Gh_A02G0121;Gh_A02G0326;Gh_A02G0541;Gh_A02G0909;Gh_A02G1057;Gh_A02G1237;Gh_A02G1428;Gh_A02G1495;Gh_A02G1510;Gh_A02G1737;Gh_A03G0054;Gh_A03G0056;Gh_A03G0081;Gh_A03G0298;Gh_…
BP	GO:0015849	organic acid transport	7	106	0.48175	0.906424	Gh_A11G0599;Gh_A11G2163;Gh_A12G1538;Gh_A13G1307;Gh_D05G0008;Gh_D11G2465;XLOC_020987
BP	GO:0046942	carboxylic acid transport	7	106	0.48175	0.906424	Gh_A11G0599;Gh_A11G2163;Gh_A12G1538;Gh_A13G1307;Gh_D05G0008;Gh_D11G2465;XLOC_020987
BP	GO:0006298	mismatch repair	2	26	0.482264	0.906424	Gh_D03G0012;Gh_D12G1322
BP	GO:0006536	glutamate metabolic process	2	26	0.482264	0.906424	Gh_A11G1551;Gh_Sca147046G01
BP	GO:0045786	negative regulation of cell cycle	2	26	0.482264	0.906424	Gh_A06G1260;Gh_D06G1581
BP	GO:0006333	chromatin assembly or disassembly	13	203	0.484721	0.909477	Gh_A03G0581;Gh_A03G0582;Gh_A04G0195;Gh_A05G0231;Gh_A06G0648;Gh_A11G0280;Gh_A11G1632;Gh_A13G1516;Gh_D01G2134;Gh_D03G0863;Gh_D03G0864;Gh_D07G0637;Gh_D10G0496
BP	GO:0019362	pyridine nucleotide metabolic process	13	205	0.499126	0.916276	Gh_A03G1070;Gh_A05G0198;Gh_A12G0665;Gh_A12G1383;Gh_A12G2006;Gh_A13G1963;Gh_D02G1480;Gh_D03G1747;Gh_D05G2193;Gh_D09G2442;Gh_D12G1506;Gh_D12G2181;Gh_Sca073468G01
BP	GO:0046496	nicotinamide nucleotide metabolic process	13	205	0.499126	0.916276	Gh_A03G1070;Gh_A05G0198;Gh_A12G0665;Gh_A12G1383;Gh_A12G2006;Gh_A13G1963;Gh_D02G1480;Gh_D03G1747;Gh_D05G2193;Gh_D09G2442;Gh_D12G1506;Gh_D12G2181;Gh_Sca073468G01
BP	GO:0010035	response to inorganic substance	3	43	0.499522	0.916276	Gh_A07G1286;Gh_A07G2151;Gh_D07G1400
BP	GO:0034645	cellular macromolecule biosynthetic process	330	5347	0.501134	0.916276	Gh_A01G0119;Gh_A01G0261;Gh_A01G0305;Gh_A01G0497;Gh_A01G0558;Gh_A01G0605;Gh_A01G0796;Gh_A01G1506;Gh_A01G1521;Gh_A01G1537;Gh_A01G1655;Gh_A01G1782;Gh_A01G2156;Gh_A02G0326;Gh_A02G0541;Gh_A02G0909;Gh_A02G1057;Gh_A02G1237;Gh_A02G1428;Gh_A02G1495;Gh_A02G1510;Gh_A02G1737;Gh_A03G0054;Gh_A03G0056;Gh_A03G0298;Gh_A03G0395;Gh_A03G0600;Gh_A03G0713;Gh_A03G0840;Gh_A03G1022;Gh_A03G1332;Gh_A03G1629;Gh_A03G1731;Gh_…
BP	GO:0016226	iron-sulfur cluster assembly	2	27	0.50241	0.916276	Gh_A08G1429;Gh_D08G1724
BP	GO:0031163	metallo-sulfur cluster assembly	2	27	0.50241	0.916276	Gh_A08G1429;Gh_D08G1724
BP	GO:0006402	mRNA catabolic process	1	11	0.503448	0.916276	XLOC_005647
BP	GO:0006637	acyl-CoA metabolic process	1	11	0.503448	0.916276	Gh_A09G2089
BP	GO:0009129	pyrimidine nucleoside monophosphate metabolic process	1	11	0.503448	0.916276	Gh_A01G0043
BP	GO:0009130	pyrimidine nucleoside monophosphate biosynthetic process	1	11	0.503448	0.916276	Gh_A01G0043
BP	GO:0009790	embryo development	1	11	0.503448	0.916276	Gh_D08G1716
BP	GO:0009991	response to extracellular stimulus	1	11	0.503448	0.916276	Gh_A11G1254
BP	GO:0017004	cytochrome complex assembly	1	11	0.503448	0.916276	Gh_A01G1979
BP	GO:0031668	cellular response to extracellular stimulus	1	11	0.503448	0.916276	Gh_A11G1254
BP	GO:0035383	thioester metabolic process	1	11	0.503448	0.916276	Gh_A09G2089
BP	GO:0071496	cellular response to external stimulus	1	11	0.503448	0.916276	Gh_A11G1254
BP	GO:0090305	nucleic acid phosphodiester bond hydrolysis	1	11	0.503448	0.916276	XLOC_012273
BP	GO:0090501	RNA phosphodiester bond hydrolysis	1	11	0.503448	0.916276	XLOC_012273
BP	GO:0007275	multicellular organism development	5	76	0.506874	0.920976	Gh_D08G1716;Gh_D10G1896;XLOC_030496;XLOC_030518;XLOC_051517
BP	GO:0009059	macromolecule biosynthetic process	330	5355	0.513603	0.931652	Gh_A01G0119;Gh_A01G0261;Gh_A01G0305;Gh_A01G0497;Gh_A01G0558;Gh_A01G0605;Gh_A01G0796;Gh_A01G1506;Gh_A01G1521;Gh_A01G1537;Gh_A01G1655;Gh_A01G1782;Gh_A01G2156;Gh_A02G0326;Gh_A02G0541;Gh_A02G0909;Gh_A02G1057;Gh_A02G1237;Gh_A02G1428;Gh_A02G1495;Gh_A02G1510;Gh_A02G1737;Gh_A03G0054;Gh_A03G0056;Gh_A03G0298;Gh_A03G0395;Gh_A03G0600;Gh_A03G0713;Gh_A03G0840;Gh_A03G1022;Gh_A03G1332;Gh_A03G1629;Gh_A03G1731;Gh_…
BP	GO:0010646	regulation of cell communication	3	44	0.515111	0.932838	Gh_A07G0155;Gh_A11G0742;Gh_D07G0151
BP	GO:0009057	macromolecule catabolic process	30	485	0.519627	0.9365	Gh_A01G1078;Gh_A02G1809;Gh_A03G0007;Gh_A04G0470;Gh_A05G0404;Gh_A06G1260;Gh_A06G1355;Gh_A07G0194;Gh_A08G0797;Gh_A10G0820;Gh_A12G0805;Gh_A13G1306;Gh_A13G2286;Gh_D01G1945;Gh_D03G0669;Gh_D06G1581;Gh_D07G0246;Gh_D07G0327;Gh_D08G0977;Gh_D09G0578;Gh_D09G2016;Gh_D10G0399;Gh_D10G1216;Gh_D10G1605;Gh_D10G1896;Gh_D10G2012;Gh_D12G0823;Gh_D13G1176;Gh_D13G1607;XLOC_005647
BP	GO:0071704	organic substance metabolic process	951	15436	0.52273	0.9365	Gh_A01G0010;Gh_A01G0043;Gh_A01G0119;Gh_A01G0239;Gh_A01G0261;Gh_A01G0305;Gh_A01G0457;Gh_A01G0497;Gh_A01G0558;Gh_A01G0605;Gh_A01G0629;Gh_A01G0680;Gh_A01G0744;Gh_A01G0796;Gh_A01G1078;Gh_A01G1084;Gh_A01G1097;Gh_A01G1202;Gh_A01G1341;Gh_A01G1411;Gh_A01G1412;Gh_A01G1463;Gh_A01G1506;Gh_A01G1521;Gh_A01G1537;Gh_A01G1572;Gh_A01G1655;Gh_A01G1666;Gh_A01G1782;Gh_A01G1814;Gh_A01G1979;Gh_A01G2000;Gh_A01G2034;Gh_…
BP	GO:0015711	organic anion transport	9	143	0.523598	0.9365	Gh_A02G0028;Gh_A05G2805;Gh_A11G0599;Gh_A11G2163;Gh_A12G1538;Gh_A13G1307;Gh_D05G0008;Gh_D11G2465;XLOC_020987
BP	GO:0006732	coenzyme metabolic process	22	356	0.526926	0.9365	Gh_A03G0915;Gh_A03G1070;Gh_A04G1402;Gh_A05G0198;Gh_A09G2089;Gh_A12G0665;Gh_A12G1383;Gh_A12G2006;Gh_A13G1857;Gh_A13G1963;Gh_D02G1480;Gh_D03G1747;Gh_D04G1266;Gh_D04G1507;Gh_D05G2193;Gh_D07G1194;Gh_D09G2442;Gh_D10G2034;Gh_D10G2037;Gh_D12G1506;Gh_D12G2181;Gh_Sca073468G01
BP	GO:0010557	positive regulation of macromolecule biosynthetic process	3	45	0.530435	0.9365	Gh_A03G0600;Gh_D04G1227;Gh_D11G0353
BP	GO:0010628	positive regulation of gene expression	3	45	0.530435	0.9365	Gh_A03G0600;Gh_D04G1227;Gh_D11G0353
BP	GO:0031328	positive regulation of cellular biosynthetic process	3	45	0.530435	0.9365	Gh_A03G0600;Gh_D04G1227;Gh_D11G0353
BP	GO:0051173	positive regulation of nitrogen compound metabolic process	3	45	0.530435	0.9365	Gh_A03G0600;Gh_D04G1227;Gh_D11G0353
BP	GO:0006537	glutamate biosynthetic process	1	12	0.534072	0.9365	Gh_A11G1551
BP	GO:0006848	pyruvate transport	1	12	0.534072	0.9365	Gh_A11G0599
BP	GO:0006850	mitochondrial pyruvate transport	1	12	0.534072	0.9365	Gh_A11G0599
BP	GO:0015718	monocarboxylic acid transport	1	12	0.534072	0.9365	Gh_A11G0599
BP	GO:0015969	guanosine tetraphosphate metabolic process	1	12	0.534072	0.9365	Gh_D10G0519
BP	GO:0018342	protein prenylation	1	12	0.534072	0.9365	Gh_A06G0258
BP	GO:0034035	purine ribonucleoside bisphosphate metabolic process	1	12	0.534072	0.9365	Gh_D10G0519
BP	GO:0043650	dicarboxylic acid biosynthetic process	1	12	0.534072	0.9365	Gh_A11G1551
BP	GO:0097354	prenylation	1	12	0.534072	0.9365	Gh_A06G0258
BP	GO:0006869	lipid transport	8	128	0.536028	0.9365	Gh_A02G0028;Gh_A02G0264;Gh_A02G0318;Gh_A02G0394;Gh_A05G2805;Gh_A10G1332;Gh_A12G2633;Gh_D12G1667
BP	GO:0010876	lipid localization	8	128	0.536028	0.9365	Gh_A02G0028;Gh_A02G0264;Gh_A02G0318;Gh_A02G0394;Gh_A05G2805;Gh_A10G1332;Gh_A12G2633;Gh_D12G1667
BP	GO:0006576	cellular biogenic amine metabolic process	4	62	0.536565	0.9365	Gh_A04G0795;Gh_A08G0310;Gh_A10G2135;Gh_D13G1474
BP	GO:0006449	regulation of translational termination	2	29	0.541146	0.9365	Gh_A03G0600;Gh_D11G0353
BP	GO:0006452	translational frameshifting	2	29	0.541146	0.9365	Gh_A03G0600;Gh_D11G0353
BP	GO:0034250	positive regulation of cellular amide metabolic process	2	29	0.541146	0.9365	Gh_A03G0600;Gh_D11G0353
BP	GO:0043243	positive regulation of protein complex disassembly	2	29	0.541146	0.9365	Gh_A03G0600;Gh_D11G0353
BP	GO:0043244	regulation of protein complex disassembly	2	29	0.541146	0.9365	Gh_A03G0600;Gh_D11G0353
BP	GO:0045727	positive regulation of translation	2	29	0.541146	0.9365	Gh_A03G0600;Gh_D11G0353
BP	GO:0045901	positive regulation of translational elongation	2	29	0.541146	0.9365	Gh_A03G0600;Gh_D11G0353
BP	GO:0045905	positive regulation of translational termination	2	29	0.541146	0.9365	Gh_A03G0600;Gh_D11G0353
BP	GO:0071822	protein complex subunit organization	32	523	0.54407	0.938061	Gh_A01G1886;Gh_A01G1979;Gh_A03G0335;Gh_A03G0581;Gh_A03G0582;Gh_A03G0600;Gh_A03G0694;Gh_A04G0195;Gh_A05G0231;Gh_A06G0648;Gh_A10G1373;Gh_A11G0280;Gh_A11G0858;Gh_A11G1632;Gh_A12G2101;Gh_A13G0094;Gh_A13G1516;Gh_D01G2010;Gh_D01G2134;Gh_D01G2144;Gh_D03G0863;Gh_D03G0864;Gh_D03G1452;Gh_D07G0637;Gh_D09G1315;Gh_D10G0496;Gh_D11G0353;Gh_D11G2411;Gh_D12G1115;Gh_D12G2273;Gh_D13G0109;Gh_D13G0206
BP	GO:0043087	regulation of GTPase activity	8	129	0.544986	0.938061	Gh_A05G0963;Gh_A05G2571;Gh_A08G0169;Gh_D02G1781;Gh_D05G1048;Gh_D05G2858;Gh_D08G0247;Gh_D12G1550
BP	GO:0006779	porphyrin-containing compound biosynthetic process	3	46	0.545484	0.938061	Gh_A05G2395;Gh_D01G2333;Gh_D05G2660
BP	GO:0009891	positive regulation of biosynthetic process	3	46	0.545484	0.938061	Gh_A03G0600;Gh_D04G1227;Gh_D11G0353
BP	GO:0030163	protein catabolic process	22	360	0.548528	0.940616	Gh_A01G1078;Gh_A02G1809;Gh_A03G0007;Gh_A04G0470;Gh_A06G1260;Gh_A06G1355;Gh_A08G0797;Gh_A10G0820;Gh_A12G0805;Gh_A13G1306;Gh_A13G2286;Gh_D01G1945;Gh_D03G0669;Gh_D06G1581;Gh_D07G0327;Gh_D08G0977;Gh_D10G0399;Gh_D10G1896;Gh_D10G2012;Gh_D12G0823;Gh_D13G1176;Gh_D13G1607
BP	GO:0006323	DNA packaging	13	212	0.548693	0.940616	Gh_A03G0581;Gh_A03G0582;Gh_A04G0195;Gh_A05G0231;Gh_A06G0648;Gh_A11G0280;Gh_A11G1632;Gh_A13G1516;Gh_D01G2134;Gh_D03G0863;Gh_D03G0864;Gh_D07G0637;Gh_D10G0496
BP	GO:0044085	cellular component biogenesis	39	640	0.554112	0.948417	Gh_A01G1979;Gh_A03G0581;Gh_A03G0582;Gh_A03G0694;Gh_A04G0195;Gh_A05G0231;Gh_A06G0481;Gh_A06G0648;Gh_A06G0822;Gh_A08G1429;Gh_A09G2195;Gh_A10G0352;Gh_A10G1373;Gh_A11G0280;Gh_A11G0858;Gh_A11G1632;Gh_A12G0013;Gh_A12G2101;Gh_A13G0570;Gh_A13G1516;Gh_D01G2010;Gh_D01G2134;Gh_D03G0863;Gh_D03G0864;Gh_D03G1452;Gh_D05G0659;Gh_D07G0637;Gh_D07G0643;Gh_D08G0199;Gh_D08G1066;Gh_D08G1724;Gh_D09G1315;Gh_D10G0360;Gh_…
BP	GO:1901617	organic hydroxy compound biosynthetic process	2	30	0.559712	0.951373	Gh_A04G1402;Gh_D04G1266
BP	GO:0002376	immune system process	1	13	0.562809	0.951373	Gh_D11G2632
BP	GO:0006561	proline biosynthetic process	1	13	0.562809	0.951373	Gh_D10G2321
BP	GO:0009106	lipoate metabolic process	1	13	0.562809	0.951373	Gh_A13G1857
BP	GO:0009107	lipoate biosynthetic process	1	13	0.562809	0.951373	Gh_A13G1857
BP	GO:0043543	protein acylation	1	13	0.562809	0.951373	Gh_A05G0228
BP	GO:0045226	extracellular polysaccharide biosynthetic process	1	13	0.562809	0.951373	Gh_D04G0339
BP	GO:0046379	extracellular polysaccharide metabolic process	1	13	0.562809	0.951373	Gh_D04G0339
BP	GO:0032259	methylation	10	165	0.568423	0.959379	Gh_A03G0090;Gh_A04G0303;Gh_A05G0005;Gh_A07G0006;Gh_A08G1482;Gh_A08G2094;Gh_D05G3350;Gh_D06G0709;Gh_D07G0012;Gh_D08G1665
BP	GO:0007010	cytoskeleton organization	13	215	0.569413	0.959566	Gh_A01G1886;Gh_A03G0335;Gh_A03G1102;Gh_A10G1373;Gh_A11G0858;Gh_A11G2432;Gh_D01G1383;Gh_D01G2144;Gh_D05G0770;Gh_D05G2346;Gh_D12G1115;Gh_D13G0206;XLOC_018184
BP	GO:0044106	cellular amine metabolic process	4	65	0.574417	0.966507	Gh_A04G0795;Gh_A08G0310;Gh_A10G2135;Gh_D13G1474
BP	GO:0006412	translation	91	1498	0.575536	0.9669	Gh_A01G0305;Gh_A01G0558;Gh_A01G1506;Gh_A01G1521;Gh_A01G2156;Gh_A02G0326;Gh_A02G0909;Gh_A03G0056;Gh_A03G0600;Gh_A03G1973;Gh_A05G0671;Gh_A05G0673;Gh_A05G0713;Gh_A05G0720;Gh_A05G1271;Gh_A05G2819;Gh_A06G1457;Gh_A06G1680;Gh_A06G2049;Gh_A07G0867;Gh_A08G0444;Gh_A08G0516;Gh_A08G1859;Gh_A09G0401;Gh_A09G0436;Gh_A09G0549;Gh_A09G1914;Gh_A09G1915;Gh_A09G2275;Gh_A10G1585;Gh_A10G1907;Gh_A10G2055;Gh_A10G2190;Gh_…
BP	GO:0098813	nuclear chromosome segregation	2	31	0.577735	0.969104	Gh_A06G1260;Gh_D06G1581
BP	GO:0051336	regulation of hydrolase activity	8	134	0.588661	0.977288	Gh_A05G0963;Gh_A05G2571;Gh_A08G0169;Gh_D02G1781;Gh_D05G1048;Gh_D05G2858;Gh_D08G0247;Gh_D12G1550
BP	GO:0009073	aromatic amino acid family biosynthetic process	3	49	0.588883	0.977288	Gh_A11G0641;Gh_D05G2834;Gh_D06G1084
BP	GO:0006122	mitochondrial electron transport, ubiquinol to cytochrome c	1	14	0.589774	0.977288	Gh_A01G0010
BP	GO:0006597	spermine biosynthetic process	1	14	0.589774	0.977288	Gh_A08G0310
BP	GO:0006909	phagocytosis	1	14	0.589774	0.977288	Gh_A11G3236
BP	GO:0008215	spermine metabolic process	1	14	0.589774	0.977288	Gh_A08G0310
BP	GO:0009065	glutamine family amino acid catabolic process	1	14	0.589774	0.977288	Gh_A11G1551
BP	GO:0009405	pathogenesis	1	14	0.589774	0.977288	Gh_A13G2264
BP	GO:0044710	single-organism metabolic process	407	6660	0.592815	0.98084	Gh_A01G0010;Gh_A01G0043;Gh_A01G0305;Gh_A01G0457;Gh_A01G0629;Gh_A01G1097;Gh_A01G1341;Gh_A01G1411;Gh_A01G1506;Gh_A01G1521;Gh_A01G1790;Gh_A01G2000;Gh_A01G2034;Gh_A01G2121;Gh_A01G2156;Gh_A02G0061;Gh_A02G0121;Gh_A02G0133;Gh_A02G0170;Gh_A02G0221;Gh_A02G0225;Gh_A02G0251;Gh_A02G0367;Gh_A02G0409;Gh_A02G0638;Gh_A02G1095;Gh_A02G1588;Gh_A02G1804;Gh_A03G0081;Gh_A03G0374;Gh_A03G0487;Gh_A03G0575;Gh_A03G0600;Gh_…
BP	GO:0071705	nitrogen compound transport	8	135	0.597151	0.986519	Gh_A05G2337;Gh_A11G2163;Gh_A13G1307;Gh_A13G1882;Gh_D05G0008;Gh_D11G2465;Gh_D13G2269;XLOC_030518
BP	GO:0042398	cellular modified amino acid biosynthetic process	4	67	0.598654	0.987508	Gh_A09G0050;Gh_D07G1194;Gh_D10G2034;Gh_D10G2037
BP	GO:0043604	amide biosynthetic process	95	1573	0.600249	0.988281	Gh_A01G0305;Gh_A01G0558;Gh_A01G1506;Gh_A01G1521;Gh_A01G2156;Gh_A02G0326;Gh_A02G0909;Gh_A03G0056;Gh_A03G0600;Gh_A03G1973;Gh_A05G0671;Gh_A05G0673;Gh_A05G0713;Gh_A05G0720;Gh_A05G1271;Gh_A05G2819;Gh_A06G1457;Gh_A06G1680;Gh_A06G2049;Gh_A07G0867;Gh_A08G0444;Gh_A08G0516;Gh_A08G1859;Gh_A09G0401;Gh_A09G0436;Gh_A09G0549;Gh_A09G0840;Gh_A09G1914;Gh_A09G1915;Gh_A09G2275;Gh_A10G1585;Gh_A10G1907;Gh_A10G2055;Gh_…
BP	GO:0010604	positive regulation of macromolecule metabolic process	3	50	0.602743	0.988281	Gh_A03G0600;Gh_D04G1227;Gh_D11G0353
BP	GO:0048523	negative regulation of cellular process	3	50	0.602743	0.988281	Gh_A06G1260;Gh_A13G0681;Gh_D06G1581
BP	GO:0048583	regulation of response to stimulus	3	50	0.602743	0.988281	Gh_A07G0155;Gh_A11G0742;Gh_D07G0151
BP	GO:0006575	cellular modified amino acid metabolic process	5	85	0.607489	0.994569	Gh_A09G0050;Gh_D04G1507;Gh_D07G1194;Gh_D10G2034;Gh_D10G2037
BP	GO:0034655	nucleobase-containing compound catabolic process	2	33	0.612138	0.995057	Gh_D13G2067;XLOC_005647
BP	GO:0051235	maintenance of location	2	33	0.612138	0.995057	Gh_D07G1576;XLOC_030496
BP	GO:0006338	chromatin remodeling	1	15	0.615076	0.995057	Gh_A09G1974
BP	GO:0012501	programmed cell death	1	15	0.615076	0.995057	Gh_D11G2525
BP	GO:0019310	inositol catabolic process	1	15	0.615076	0.995057	Gh_D05G3859
BP	GO:0044275	cellular carbohydrate catabolic process	1	15	0.615076	0.995057	Gh_D05G3859
BP	GO:0046164	alcohol catabolic process	1	15	0.615076	0.995057	Gh_D05G3859
BP	GO:0046174	polyol catabolic process	1	15	0.615076	0.995057	Gh_D05G3859
BP	GO:0043603	cellular amide metabolic process	98	1629	0.617266	0.997123	Gh_A01G0305;Gh_A01G0558;Gh_A01G1506;Gh_A01G1521;Gh_A01G2156;Gh_A02G0326;Gh_A02G0909;Gh_A03G0056;Gh_A03G0600;Gh_A03G1973;Gh_A05G0671;Gh_A05G0673;Gh_A05G0713;Gh_A05G0720;Gh_A05G1271;Gh_A05G2819;Gh_A06G1457;Gh_A06G1680;Gh_A06G2049;Gh_A07G0867;Gh_A08G0444;Gh_A08G0516;Gh_A08G1859;Gh_A09G0401;Gh_A09G0436;Gh_A09G0549;Gh_A09G0840;Gh_A09G1914;Gh_A09G1915;Gh_A09G2275;Gh_A10G1585;Gh_A10G1907;Gh_A10G2055;Gh_…
BP	GO:0006996	organelle organization	45	757	0.622934	1	Gh_A01G1886;Gh_A02G1767;Gh_A03G0335;Gh_A03G0581;Gh_A03G0582;Gh_A03G1102;Gh_A04G0195;Gh_A05G0231;Gh_A05G0626;Gh_A05G3445;Gh_A06G0648;Gh_A06G1260;Gh_A07G1337;Gh_A07G1943;Gh_A08G1302;Gh_A08G1482;Gh_A09G1974;Gh_A10G1373;Gh_A11G0280;Gh_A11G0858;Gh_A11G1632;Gh_A11G2432;Gh_A11G2515;Gh_A13G1516;Gh_D01G1383;Gh_D01G2134;Gh_D01G2144;Gh_D03G0667;Gh_D03G0863;Gh_D03G0864;Gh_D05G0659;Gh_D05G0770;Gh_D05G0775;Gh_…
BP	GO:0043043	peptide biosynthetic process	91	1518	0.627687	1	Gh_A01G0305;Gh_A01G0558;Gh_A01G1506;Gh_A01G1521;Gh_A01G2156;Gh_A02G0326;Gh_A02G0909;Gh_A03G0056;Gh_A03G0600;Gh_A03G1973;Gh_A05G0671;Gh_A05G0673;Gh_A05G0713;Gh_A05G0720;Gh_A05G1271;Gh_A05G2819;Gh_A06G1457;Gh_A06G1680;Gh_A06G2049;Gh_A07G0867;Gh_A08G0444;Gh_A08G0516;Gh_A08G1859;Gh_A09G0401;Gh_A09G0436;Gh_A09G0549;Gh_A09G1914;Gh_A09G1915;Gh_A09G2275;Gh_A10G1585;Gh_A10G1907;Gh_A10G2055;Gh_A10G2190;Gh_…
BP	GO:0006448	regulation of translational elongation	2	34	0.628518	1	Gh_A03G0600;Gh_D11G0353
BP	GO:0032270	positive regulation of cellular protein metabolic process	2	34	0.628518	1	Gh_A03G0600;Gh_D11G0353
BP	GO:0051247	positive regulation of protein metabolic process	2	34	0.628518	1	Gh_A03G0600;Gh_D11G0353
BP	GO:0050790	regulation of catalytic activity	18	309	0.632527	1	Gh_A05G0963;Gh_A05G2571;Gh_A06G1260;Gh_A08G0169;Gh_A08G1232;Gh_A11G1292;Gh_A12G0888;Gh_D02G1781;Gh_D05G0906;Gh_D05G1048;Gh_D05G2858;Gh_D06G1581;Gh_D08G0013;Gh_D08G0247;Gh_D11G1276;Gh_D11G1441;Gh_D12G0972;Gh_D12G1550
BP	GO:0009893	positive regulation of metabolic process	4	70	0.633409	1	Gh_A03G0600;Gh_D04G1227;Gh_D11G0353;XLOC_064590
BP	GO:0071702	organic substance transport	78	1306	0.633631	1	Gh_A01G1117;Gh_A02G0028;Gh_A02G0264;Gh_A02G0318;Gh_A02G0394;Gh_A02G1084;Gh_A03G1552;Gh_A03G1715;Gh_A03G1959;Gh_A03G1975;Gh_A04G0312;Gh_A05G1073;Gh_A05G1203;Gh_A05G2337;Gh_A05G2805;Gh_A05G2863;Gh_A06G0046;Gh_A06G0613;Gh_A07G2074;Gh_A08G0513;Gh_A08G2013;Gh_A09G0664;Gh_A09G0797;Gh_A09G1752;Gh_A10G0890;Gh_A10G1332;Gh_A11G0251;Gh_A11G0267;Gh_A11G0599;Gh_A11G1387;Gh_A11G2163;Gh_A12G1333;Gh_A12G1499;Gh_…
BP	GO:0006302	double-strand break repair	1	16	0.638819	1	Gh_A04G0217
BP	GO:0045893	positive regulation of transcription, DNA-templated	1	16	0.638819	1	Gh_D04G1227
BP	GO:0045935	positive regulation of nucleobase-containing compound metabolic process	1	16	0.638819	1	Gh_D04G1227
BP	GO:0051254	positive regulation of RNA metabolic process	1	16	0.638819	1	Gh_D04G1227
BP	GO:0070887	cellular response to chemical stimulus	1	16	0.638819	1	XLOC_030496
BP	GO:0071310	cellular response to organic substance	1	16	0.638819	1	XLOC_030496
BP	GO:1901616	organic hydroxy compound catabolic process	1	16	0.638819	1	Gh_D05G3859
BP	GO:1902680	positive regulation of RNA biosynthetic process	1	16	0.638819	1	Gh_D04G1227
BP	GO:1903508	positive regulation of nucleic acid-templated transcription	1	16	0.638819	1	Gh_D04G1227
BP	GO:0000375	RNA splicing, via transesterification reactions	3	53	0.642431	1	Gh_A13G1882;Gh_D12G1306;Gh_D13G2269
BP	GO:0000377	RNA splicing, via transesterification reactions with bulged adenosine as nucleophile	3	53	0.642431	1	Gh_A13G1882;Gh_D12G1306;Gh_D13G2269
BP	GO:0000398	mRNA splicing, via spliceosome	3	53	0.642431	1	Gh_A13G1882;Gh_D12G1306;Gh_D13G2269
BP	GO:0000272	polysaccharide catabolic process	2	35	0.644354	1	Gh_D09G0578;Gh_D10G1605
BP	GO:0006310	DNA recombination	2	35	0.644354	1	Gh_A04G0756;Gh_D04G1239
BP	GO:0044248	cellular catabolic process	34	582	0.653218	1	Gh_A01G1078;Gh_A02G1809;Gh_A03G0007;Gh_A03G0938;Gh_A04G0470;Gh_A05G2230;Gh_A05G3546;Gh_A06G1260;Gh_A06G1355;Gh_A08G0797;Gh_A09G1943;Gh_A10G0820;Gh_A11G1551;Gh_A12G0805;Gh_A13G1306;Gh_A13G2286;Gh_D01G1945;Gh_D03G0669;Gh_D05G2491;Gh_D05G3859;Gh_D06G1581;Gh_D07G0327;Gh_D08G0977;Gh_D09G2016;Gh_D10G0399;Gh_D10G1216;Gh_D10G1896;Gh_D10G2012;Gh_D11G0264;Gh_D12G0823;Gh_D13G1176;Gh_D13G1607;Gh_D13G2067;XLO…
BP	GO:0006633	fatty acid biosynthetic process	12	211	0.654925	1	Gh_A01G2000;Gh_A03G0374;Gh_A06G1390;Gh_A09G2045;Gh_A13G1857;Gh_D02G1252;Gh_D04G0694;Gh_D06G0558;Gh_D10G2189;Gh_D12G1641;Gh_Sca047531G01;Gh_Sca071452G01
BP	GO:0030258	lipid modification	7	125	0.657063	1	Gh_A01G1341;Gh_A08G1438;Gh_A09G0232;Gh_D08G1732;Gh_D11G0264;Gh_D12G2096;Gh_Sca004734G05
BP	GO:0006605	protein targeting	9	160	0.659147	1	Gh_A02G1084;Gh_A09G0664;Gh_A09G1752;Gh_A10G0890;Gh_D02G1087;Gh_D03G1749;Gh_D09G0667;Gh_D09G1861;XLOC_067098
BP	GO:0015976	carbon utilization	1	17	0.661099	1	Gh_D12G2605
BP	GO:0016108	tetraterpenoid metabolic process	1	17	0.661099	1	Gh_A01G1411
BP	GO:0016109	tetraterpenoid biosynthetic process	1	17	0.661099	1	Gh_A01G1411
BP	GO:0016116	carotenoid metabolic process	1	17	0.661099	1	Gh_A01G1411
BP	GO:0016117	carotenoid biosynthetic process	1	17	0.661099	1	Gh_A01G1411
BP	GO:0006855	drug transmembrane transport	7	126	0.665248	1	Gh_A03G2015;Gh_D02G1336;Gh_D03G1484;Gh_D03G1526;Gh_D07G0089;Gh_D08G2531;Gh_D12G0830
BP	GO:0008033	tRNA processing	7	126	0.665248	1	Gh_A11G3223;Gh_D05G3327;Gh_D08G1066;Gh_D10G0640;Gh_D10G1375;Gh_D11G0892;Gh_D13G0030
BP	GO:0016310	phosphorylation	203	3379	0.668995	1	Gh_A01G0010;Gh_A01G0239;Gh_A01G0680;Gh_A01G0744;Gh_A01G1341;Gh_A01G1666;Gh_A01G2145;Gh_A02G0677;Gh_A02G0727;Gh_A02G1100;Gh_A02G1319;Gh_A02G1481;Gh_A02G1496;Gh_A02G1532;Gh_A02G1701;Gh_A02G1773;Gh_A03G0452;Gh_A03G1108;Gh_A03G1930;Gh_A04G0283;Gh_A04G0613;Gh_A04G0888;Gh_A05G0198;Gh_A05G0399;Gh_A05G1922;Gh_A05G2375;Gh_A05G2538;Gh_A05G2721;Gh_A05G3073;Gh_A05G3150;Gh_A05G3349;Gh_A05G3352;Gh_A05G3409;Gh_…
BP	GO:0065009	regulation of molecular function	18	316	0.669713	1	Gh_A05G0963;Gh_A05G2571;Gh_A06G1260;Gh_A08G0169;Gh_A08G1232;Gh_A11G1292;Gh_A12G0888;Gh_D02G1781;Gh_D05G0906;Gh_D05G1048;Gh_D05G2858;Gh_D06G1581;Gh_D08G0013;Gh_D08G0247;Gh_D11G1276;Gh_D11G1441;Gh_D12G0972;Gh_D12G1550
BP	GO:0006662	glycerol ether metabolic process	6	109	0.670098	1	Gh_A05G1428;Gh_A05G1744;Gh_A05G3724;Gh_A13G1494;Gh_D05G1600;Gh_D10G1112
BP	GO:0018904	ether metabolic process	6	109	0.670098	1	Gh_A05G1428;Gh_A05G1744;Gh_A05G3724;Gh_A13G1494;Gh_D05G1600;Gh_D10G1112
BP	GO:0015893	drug transport	7	127	0.673312	1	Gh_A03G2015;Gh_D02G1336;Gh_D03G1484;Gh_D03G1526;Gh_D07G0089;Gh_D08G2531;Gh_D12G0830
BP	GO:0042493	response to drug	7	127	0.673312	1	Gh_A03G2015;Gh_D02G1336;Gh_D03G1484;Gh_D03G1526;Gh_D07G0089;Gh_D08G2531;Gh_D12G0830
BP	GO:0006400	tRNA modification	2	37	0.674414	1	Gh_A11G3223;Gh_D11G0892
BP	GO:0015914	phospholipid transport	2	37	0.674414	1	Gh_A02G0028;Gh_A05G2805
BP	GO:0007015	actin filament organization	5	92	0.676917	1	Gh_A01G1886;Gh_A03G0335;Gh_A10G1373;Gh_D01G2144;Gh_D13G0206
BP	GO:0008154	actin polymerization or depolymerization	5	92	0.676917	1	Gh_A01G1886;Gh_A03G0335;Gh_A10G1373;Gh_D01G2144;Gh_D13G0206
BP	GO:0008380	RNA splicing	5	92	0.676917	1	Gh_A13G1882;Gh_D12G1306;Gh_D13G0030;Gh_D13G2269;XLOC_046395
BP	GO:0006401	RNA catabolic process	1	18	0.682004	1	XLOC_005647
BP	GO:1901575	organic substance catabolic process	45	775	0.68462	1	Gh_A01G1078;Gh_A02G1809;Gh_A03G0007;Gh_A03G0938;Gh_A04G0470;Gh_A05G0198;Gh_A05G0404;Gh_A05G2230;Gh_A06G1260;Gh_A06G1355;Gh_A07G0194;Gh_A08G0797;Gh_A10G0820;Gh_A11G1551;Gh_A12G0805;Gh_A12G2006;Gh_A13G1306;Gh_A13G1963;Gh_A13G2286;Gh_D01G1945;Gh_D03G0669;Gh_D05G2193;Gh_D05G2491;Gh_D05G3859;Gh_D06G1581;Gh_D07G0246;Gh_D07G0327;Gh_D08G0977;Gh_D08G1458;Gh_D09G0578;Gh_D09G2016;Gh_D09G2442;Gh_D10G0399;Gh_…
BP	GO:0015988	energy coupled proton transmembrane transport, against electrochemical gradient	6	111	0.687125	1	Gh_A08G1006;Gh_D01G0918;Gh_D03G0512;Gh_D08G0287;Gh_D11G0674;Gh_D13G1625
BP	GO:0015991	ATP hydrolysis coupled proton transport	6	111	0.687125	1	Gh_A08G1006;Gh_D01G0918;Gh_D03G0512;Gh_D08G0287;Gh_D11G0674;Gh_D13G1625
BP	GO:0090662	ATP hydrolysis coupled transmembrane transport	6	111	0.687125	1	Gh_A08G1006;Gh_D01G0918;Gh_D03G0512;Gh_D08G0287;Gh_D11G0674;Gh_D13G1625
BP	GO:0015748	organophosphate ester transport	2	38	0.688652	1	Gh_A02G0028;Gh_A05G2805
BP	GO:0046834	lipid phosphorylation	2	38	0.688652	1	Gh_A01G1341;Gh_Sca004734G05
BP	GO:0046854	phosphatidylinositol phosphorylation	2	38	0.688652	1	Gh_A01G1341;Gh_Sca004734G05
BP	GO:0010629	negative regulation of gene expression	3	57	0.690861	1	Gh_A13G0681;XLOC_012273;XLOC_030518
BP	GO:0070838	divalent metal ion transport	3	57	0.690861	1	Gh_D02G2447;Gh_D09G0837;XLOC_051517
BP	GO:0006461	protein complex assembly	24	423	0.692802	1	Gh_A01G1979;Gh_A03G0581;Gh_A03G0582;Gh_A03G0694;Gh_A04G0195;Gh_A05G0231;Gh_A06G0648;Gh_A10G1373;Gh_A11G0280;Gh_A11G0858;Gh_A11G1632;Gh_A12G2101;Gh_A13G1516;Gh_D01G2010;Gh_D01G2134;Gh_D03G0863;Gh_D03G0864;Gh_D03G1452;Gh_D07G0637;Gh_D09G1315;Gh_D10G0496;Gh_D11G2411;Gh_D12G1115;Gh_D12G2273
BP	GO:0070271	protein complex biogenesis	24	423	0.692802	1	Gh_A01G1979;Gh_A03G0581;Gh_A03G0582;Gh_A03G0694;Gh_A04G0195;Gh_A05G0231;Gh_A06G0648;Gh_A10G1373;Gh_A11G0280;Gh_A11G0858;Gh_A11G1632;Gh_A12G2101;Gh_A13G1516;Gh_D01G2010;Gh_D01G2134;Gh_D03G0863;Gh_D03G0864;Gh_D03G1452;Gh_D07G0637;Gh_D09G1315;Gh_D10G0496;Gh_D11G2411;Gh_D12G1115;Gh_D12G2273
BP	GO:0006090	pyruvate metabolic process	9	165	0.694455	1	Gh_A05G0198;Gh_A12G2006;Gh_A13G1963;Gh_D05G2193;Gh_D09G2442;Gh_D12G2181;Gh_Sca073468G01;XLOC_028206;XLOC_074648
BP	GO:0051258	protein polymerization	8	148	0.698789	1	Gh_A03G0694;Gh_A10G1373;Gh_A11G0858;Gh_D01G2010;Gh_D03G1452;Gh_D09G1315;Gh_D11G2411;Gh_D12G1115
BP	GO:0006020	inositol metabolic process	1	19	0.701621	1	Gh_D05G3859
BP	GO:0006528	asparagine metabolic process	1	19	0.701621	1	Gh_A09G0840
BP	GO:0006529	asparagine biosynthetic process	1	19	0.701621	1	Gh_A09G0840
BP	GO:0009890	negative regulation of biosynthetic process	1	19	0.701621	1	Gh_A13G0681
BP	GO:0010558	negative regulation of macromolecule biosynthetic process	1	19	0.701621	1	Gh_A13G0681
BP	GO:0031327	negative regulation of cellular biosynthetic process	1	19	0.701621	1	Gh_A13G0681
BP	GO:0051172	negative regulation of nitrogen compound metabolic process	1	19	0.701621	1	Gh_A13G0681
BP	GO:2000113	negative regulation of cellular macromolecule biosynthetic process	1	19	0.701621	1	Gh_A13G0681
BP	GO:0034622	cellular macromolecular complex assembly	23	408	0.701679	1	Gh_A01G1979;Gh_A03G0581;Gh_A03G0582;Gh_A03G0694;Gh_A04G0195;Gh_A05G0231;Gh_A06G0648;Gh_A10G1373;Gh_A11G0280;Gh_A11G0858;Gh_A11G1632;Gh_A13G1516;Gh_D01G2010;Gh_D01G2134;Gh_D03G0863;Gh_D03G0864;Gh_D03G1452;Gh_D05G0659;Gh_D07G0637;Gh_D09G1315;Gh_D10G0496;Gh_D11G2411;Gh_D12G1115
BP	GO:0015740	C4-dicarboxylate transport	2	39	0.702374	1	Gh_A12G1538;XLOC_020987
BP	GO:0030036	actin cytoskeleton organization	7	131	0.704336	1	Gh_A01G1886;Gh_A03G0335;Gh_A10G1373;Gh_A11G2432;Gh_D01G2144;Gh_D05G2346;Gh_D13G0206
BP	GO:0065003	macromolecular complex assembly	25	444	0.70955	1	Gh_A01G1979;Gh_A03G0581;Gh_A03G0582;Gh_A03G0694;Gh_A04G0195;Gh_A05G0231;Gh_A06G0648;Gh_A10G1373;Gh_A11G0280;Gh_A11G0858;Gh_A11G1632;Gh_A12G2101;Gh_A13G1516;Gh_D01G2010;Gh_D01G2134;Gh_D03G0863;Gh_D03G0864;Gh_D03G1452;Gh_D05G0659;Gh_D07G0637;Gh_D09G1315;Gh_D10G0496;Gh_D11G2411;Gh_D12G1115;Gh_D12G2273
BP	GO:0006518	peptide metabolic process	91	1553	0.712149	1	Gh_A01G0305;Gh_A01G0558;Gh_A01G1506;Gh_A01G1521;Gh_A01G2156;Gh_A02G0326;Gh_A02G0909;Gh_A03G0056;Gh_A03G0600;Gh_A03G1973;Gh_A05G0671;Gh_A05G0673;Gh_A05G0713;Gh_A05G0720;Gh_A05G1271;Gh_A05G2819;Gh_A06G1457;Gh_A06G1680;Gh_A06G2049;Gh_A07G0867;Gh_A08G0444;Gh_A08G0516;Gh_A08G1859;Gh_A09G0401;Gh_A09G0436;Gh_A09G0549;Gh_A09G1914;Gh_A09G1915;Gh_A09G2275;Gh_A10G1585;Gh_A10G1907;Gh_A10G2055;Gh_A10G2190;Gh_…
BP	GO:0006887	exocytosis	5	96	0.712706	1	Gh_A01G1870;Gh_A04G0671;Gh_A08G1570;Gh_A11G2905;Gh_D01G2127
BP	GO:0072511	divalent inorganic cation transport	3	59	0.713151	1	Gh_D02G2447;Gh_D09G0837;XLOC_051517
BP	GO:0022904	respiratory electron transport chain	2	40	0.715588	1	Gh_A01G0010;Gh_D12G2428
BP	GO:0050794	regulation of cellular process	267	4461	0.71733	1	Gh_A01G0119;Gh_A01G0271;Gh_A01G0475;Gh_A01G0497;Gh_A01G0796;Gh_A01G1341;Gh_A01G1537;Gh_A01G1655;Gh_A01G1782;Gh_A02G0251;Gh_A02G0541;Gh_A02G1237;Gh_A02G1428;Gh_A02G1495;Gh_A02G1510;Gh_A02G1717;Gh_A02G1737;Gh_A03G0054;Gh_A03G0600;Gh_A03G0713;Gh_A03G0840;Gh_A03G0969;Gh_A03G1022;Gh_A03G1332;Gh_A03G1629;Gh_A03G1715;Gh_A03G1731;Gh_A03G1753;Gh_A03G2017;Gh_A04G0106;Gh_A04G0312;Gh_A04G0732;Gh_A04G0868;Gh_…
BP	GO:0030029	actin filament-based process	7	133	0.719095	1	Gh_A01G1886;Gh_A03G0335;Gh_A10G1373;Gh_A11G2432;Gh_D01G2144;Gh_D05G2346;Gh_D13G0206
BP	GO:0005977	glycogen metabolic process	1	20	0.720029	1	Gh_A07G1759
BP	GO:0005978	glycogen biosynthetic process	1	20	0.720029	1	Gh_A07G1759
BP	GO:0006112	energy reserve metabolic process	1	20	0.720029	1	Gh_A07G1759
BP	GO:0006213	pyrimidine nucleoside metabolic process	1	20	0.720029	1	Gh_D13G2067
BP	GO:0006354	DNA-templated transcription, elongation	1	20	0.720029	1	Gh_D04G1227
BP	GO:0006635	fatty acid beta-oxidation	1	20	0.720029	1	Gh_D11G0264
BP	GO:0006665	sphingolipid metabolic process	1	20	0.720029	1	Gh_Sca004916G01
BP	GO:0009112	nucleobase metabolic process	1	20	0.720029	1	XLOC_064590
BP	GO:0019395	fatty acid oxidation	1	20	0.720029	1	Gh_D11G0264
BP	GO:0032784	regulation of DNA-templated transcription, elongation	1	20	0.720029	1	Gh_D04G1227
BP	GO:0034440	lipid oxidation	1	20	0.720029	1	Gh_D11G0264
BP	GO:0046131	pyrimidine ribonucleoside metabolic process	1	20	0.720029	1	Gh_D13G2067
BP	GO:1902582	single-organism intracellular transport	17	309	0.720561	1	Gh_A02G1084;Gh_A06G1921;Gh_A08G0898;Gh_A09G0664;Gh_A09G1005;Gh_A09G1752;Gh_A10G0890;Gh_A11G0599;Gh_D02G1087;Gh_D03G1749;Gh_D04G1233;Gh_D06G1968;Gh_D08G0275;Gh_D08G2722;Gh_D09G0667;Gh_D09G1861;XLOC_067098
BP	GO:0006289	nucleotide-excision repair	2	41	0.728305	1	Gh_A05G3735;Gh_A07G2004
BP	GO:0006835	dicarboxylic acid transport	2	41	0.728305	1	Gh_A12G1538;XLOC_020987
BP	GO:0006928	movement of cell or subcellular component	10	188	0.728756	1	Gh_A01G0745;Gh_A03G0303;Gh_A05G0850;Gh_A11G2753;Gh_D01G1049;Gh_D05G3887;Gh_D06G0205;Gh_D09G2305;Gh_D10G0664;Gh_D10G1562
BP	GO:0007018	microtubule-based movement	10	188	0.728756	1	Gh_A01G0745;Gh_A03G0303;Gh_A05G0850;Gh_A11G2753;Gh_D01G1049;Gh_D05G3887;Gh_D06G0205;Gh_D09G2305;Gh_D10G0664;Gh_D10G1562
BP	GO:0032940	secretion by cell	5	98	0.729515	1	Gh_A01G1870;Gh_A04G0671;Gh_A08G1570;Gh_A11G2905;Gh_D01G2127
BP	GO:0046903	secretion	5	98	0.729515	1	Gh_A01G1870;Gh_A04G0671;Gh_A08G1570;Gh_A11G2905;Gh_D01G2127
BP	GO:0043933	macromolecular complex subunit organization	36	638	0.733793	1	Gh_A01G1886;Gh_A01G1979;Gh_A03G0335;Gh_A03G0581;Gh_A03G0582;Gh_A03G0600;Gh_A03G0694;Gh_A04G0195;Gh_A05G0231;Gh_A06G0648;Gh_A08G1302;Gh_A08G1482;Gh_A09G1974;Gh_A10G1373;Gh_A11G0280;Gh_A11G0858;Gh_A11G1632;Gh_A12G2101;Gh_A13G0094;Gh_A13G1516;Gh_D01G2010;Gh_D01G2134;Gh_D01G2144;Gh_D03G0863;Gh_D03G0864;Gh_D03G1452;Gh_D05G0659;Gh_D07G0637;Gh_D09G1315;Gh_D10G0496;Gh_D11G0353;Gh_D11G2411;Gh_D12G1115;Gh_…
BP	GO:0006544	glycine metabolic process	3	61	0.734179	1	Gh_A01G0043;Gh_A05G3793;Gh_D06G0935
BP	GO:0000105	histidine biosynthetic process	1	21	0.737301	1	Gh_A09G0499
BP	GO:0006613	cotranslational protein targeting to membrane	1	21	0.737301	1	Gh_D02G1087
BP	GO:0006614	SRP-dependent cotranslational protein targeting to membrane	1	21	0.737301	1	Gh_D02G1087
BP	GO:0006621	protein retention in ER lumen	1	21	0.737301	1	Gh_D07G1576
BP	GO:0042775	mitochondrial ATP synthesis coupled electron transport	1	21	0.737301	1	Gh_A01G0010
BP	GO:0052646	alditol phosphate metabolic process	1	21	0.737301	1	Gh_A09G0050
BP	GO:0016458	gene silencing	2	42	0.740536	1	XLOC_012273;XLOC_030518
BP	GO:0033036	macromolecule localization	68	1181	0.741162	1	Gh_A01G1117;Gh_A02G0028;Gh_A02G0264;Gh_A02G0318;Gh_A02G0394;Gh_A02G1084;Gh_A03G1552;Gh_A03G1715;Gh_A03G1959;Gh_A03G1975;Gh_A04G0312;Gh_A05G1073;Gh_A05G1203;Gh_A05G2805;Gh_A05G2863;Gh_A06G0046;Gh_A06G0613;Gh_A07G2074;Gh_A08G0513;Gh_A09G0664;Gh_A09G0797;Gh_A09G1752;Gh_A10G0890;Gh_A10G1332;Gh_A11G0251;Gh_A11G0267;Gh_A11G1387;Gh_A12G1333;Gh_A12G1499;Gh_A12G2633;Gh_A13G0938;Gh_A13G1882;Gh_D01G0676;Gh_…
BP	GO:0018193	peptidyl-amino acid modification	4	81	0.743381	1	Gh_A03G0600;Gh_A08G1482;Gh_D04G1452;Gh_D11G0353
BP	GO:0006325	chromatin organization	16	297	0.746246	1	Gh_A03G0581;Gh_A03G0582;Gh_A04G0195;Gh_A05G0231;Gh_A06G0648;Gh_A08G1302;Gh_A08G1482;Gh_A09G1974;Gh_A11G0280;Gh_A11G1632;Gh_A13G1516;Gh_D01G2134;Gh_D03G0863;Gh_D03G0864;Gh_D07G0637;Gh_D10G0496
BP	GO:0006897	endocytosis	1	22	0.753508	1	Gh_A11G3236
BP	GO:0008216	spermidine metabolic process	1	22	0.753508	1	Gh_A08G0310
BP	GO:0008295	spermidine biosynthetic process	1	22	0.753508	1	Gh_A08G0310
BP	GO:0035437	maintenance of protein localization in endoplasmic reticulum	1	22	0.753508	1	Gh_D07G1576
BP	GO:0072595	maintenance of protein localization in organelle	1	22	0.753508	1	Gh_D07G1576
BP	GO:0018205	peptidyl-lysine modification	3	63	0.75397	1	Gh_A03G0600;Gh_A08G1482;Gh_D11G0353
BP	GO:0031325	positive regulation of cellular metabolic process	3	63	0.75397	1	Gh_A03G0600;Gh_D04G1227;Gh_D11G0353
BP	GO:0007017	microtubule-based process	21	386	0.753995	1	Gh_A01G0745;Gh_A03G0303;Gh_A03G0694;Gh_A03G1102;Gh_A05G0850;Gh_A10G0220;Gh_A11G0858;Gh_A11G2753;Gh_D01G1049;Gh_D03G1452;Gh_D05G0770;Gh_D05G3887;Gh_D06G0205;Gh_D06G2184;Gh_D09G2305;Gh_D10G0664;Gh_D10G1562;Gh_D11G2411;Gh_D12G1115;Gh_Sca192591G01;XLOC_018184
BP	GO:0006820	anion transport	13	247	0.760065	1	Gh_A01G2116;Gh_A02G0028;Gh_A05G2805;Gh_A10G1574;Gh_A11G0599;Gh_A11G2163;Gh_A12G1538;Gh_A13G1307;Gh_D02G0625;Gh_D05G0008;Gh_D10G1831;Gh_D11G2465;XLOC_020987
BP	GO:0008219	cell death	3	64	0.763412	1	Gh_A06G1937;Gh_D06G2377;Gh_D11G2525
BP	GO:0072330	monocarboxylic acid biosynthetic process	12	230	0.764076	1	Gh_A01G2000;Gh_A03G0374;Gh_A06G1390;Gh_A09G2045;Gh_A13G1857;Gh_D02G1252;Gh_D04G0694;Gh_D06G0558;Gh_D10G2189;Gh_D12G1641;Gh_Sca047531G01;Gh_Sca071452G01
BP	GO:0006388	tRNA splicing, via endonucleolytic cleavage and ligation	1	23	0.768716	1	Gh_D13G0030
BP	GO:0006547	histidine metabolic process	1	23	0.768716	1	Gh_A09G0499
BP	GO:0052803	imidazole-containing compound metabolic process	1	23	0.768716	1	Gh_A09G0499
BP	GO:0016265	death	3	65	0.772557	1	Gh_A06G1937;Gh_D06G2377;Gh_D11G2525
BP	GO:0033043	regulation of organelle organization	3	65	0.772557	1	Gh_A06G1260;Gh_A10G1373;Gh_D06G1581
BP	GO:0006793	phosphorus metabolic process	253	4272	0.773156	1	Gh_A01G0010;Gh_A01G0043;Gh_A01G0239;Gh_A01G0680;Gh_A01G0744;Gh_A01G1097;Gh_A01G1341;Gh_A01G1412;Gh_A01G1666;Gh_A01G2145;Gh_A02G0677;Gh_A02G0727;Gh_A02G1100;Gh_A02G1319;Gh_A02G1481;Gh_A02G1496;Gh_A02G1532;Gh_A02G1701;Gh_A02G1773;Gh_A03G0081;Gh_A03G0236;Gh_A03G0452;Gh_A03G1070;Gh_A03G1108;Gh_A03G1930;Gh_A04G0283;Gh_A04G0613;Gh_A04G0756;Gh_A04G0888;Gh_A04G1402;Gh_A05G0198;Gh_A05G0399;Gh_A05G0782;Gh_…
BP	GO:0006818	hydrogen transport	12	232	0.774034	1	Gh_A01G1097;Gh_A05G3071;Gh_A08G1006;Gh_A12G0850;Gh_D01G0918;Gh_D03G0512;Gh_D04G0572;Gh_D08G0287;Gh_D11G0674;Gh_D13G1625;Gh_Sca035444G01;XLOC_068040
BP	GO:0015992	proton transport	12	232	0.774034	1	Gh_A01G1097;Gh_A05G3071;Gh_A08G1006;Gh_A12G0850;Gh_D01G0918;Gh_D03G0512;Gh_D04G0572;Gh_D08G0287;Gh_D11G0674;Gh_D13G1625;Gh_Sca035444G01;XLOC_068040
BP	GO:0006284	base-excision repair	2	45	0.774431	1	Gh_A02G1588;Gh_A05G1018
BP	GO:0016042	lipid catabolic process	2	45	0.774431	1	Gh_D08G1458;Gh_D11G0264
BP	GO:0030244	cellulose biosynthetic process	6	123	0.776819	1	Gh_A07G0724;Gh_A11G0308;Gh_D05G1460;Gh_D11G0363;Gh_D12G2049;Gh_Sca141567G01
BP	GO:0006796	phosphate-containing compound metabolic process	252	4261	0.78013	1	Gh_A01G0010;Gh_A01G0043;Gh_A01G0239;Gh_A01G0680;Gh_A01G0744;Gh_A01G1097;Gh_A01G1341;Gh_A01G1412;Gh_A01G1666;Gh_A01G2145;Gh_A02G0677;Gh_A02G0727;Gh_A02G1100;Gh_A02G1319;Gh_A02G1481;Gh_A02G1496;Gh_A02G1532;Gh_A02G1701;Gh_A02G1773;Gh_A03G0081;Gh_A03G0236;Gh_A03G0452;Gh_A03G1070;Gh_A03G1108;Gh_A03G1930;Gh_A04G0283;Gh_A04G0613;Gh_A04G0756;Gh_A04G0888;Gh_A04G1402;Gh_A05G0198;Gh_A05G0399;Gh_A05G0782;Gh_…
BP	GO:0046907	intracellular transport	52	927	0.781576	1	Gh_A01G1117;Gh_A02G1084;Gh_A03G1715;Gh_A03G1975;Gh_A03G2018;Gh_A04G0312;Gh_A05G1073;Gh_A05G1203;Gh_A06G1921;Gh_A07G2074;Gh_A08G0513;Gh_A08G0898;Gh_A09G0664;Gh_A09G0797;Gh_A09G1005;Gh_A09G1752;Gh_A10G0890;Gh_A11G0251;Gh_A11G0267;Gh_A11G0599;Gh_A11G1387;Gh_A12G1333;Gh_A12G1499;Gh_A13G0938;Gh_D01G1191;Gh_D02G1087;Gh_D02G1960;Gh_D03G1631;Gh_D03G1749;Gh_D03G1787;Gh_D04G1233;Gh_D05G0052;Gh_D05G1380;Gh_…
BP	GO:0000394	RNA splicing, via endonucleolytic cleavage and ligation	1	24	0.782987	1	Gh_D13G0030
BP	GO:0009063	cellular amino acid catabolic process	2	46	0.784838	1	Gh_A03G0938;Gh_A11G1551
BP	GO:0006096	glycolytic process	7	143	0.785263	1	Gh_A05G0198;Gh_A12G2006;Gh_A13G1963;Gh_D05G2193;Gh_D09G2442;Gh_D12G2181;Gh_Sca073468G01
BP	GO:0006757	ATP generation from ADP	7	143	0.785263	1	Gh_A05G0198;Gh_A12G2006;Gh_A13G1963;Gh_D05G2193;Gh_D09G2442;Gh_D12G2181;Gh_Sca073468G01
BP	GO:0009135	purine nucleoside diphosphate metabolic process	7	143	0.785263	1	Gh_A05G0198;Gh_A12G2006;Gh_A13G1963;Gh_D05G2193;Gh_D09G2442;Gh_D12G2181;Gh_Sca073468G01
BP	GO:0009179	purine ribonucleoside diphosphate metabolic process	7	143	0.785263	1	Gh_A05G0198;Gh_A12G2006;Gh_A13G1963;Gh_D05G2193;Gh_D09G2442;Gh_D12G2181;Gh_Sca073468G01
BP	GO:0009185	ribonucleoside diphosphate metabolic process	7	143	0.785263	1	Gh_A05G0198;Gh_A12G2006;Gh_A13G1963;Gh_D05G2193;Gh_D09G2442;Gh_D12G2181;Gh_Sca073468G01
BP	GO:0046031	ADP metabolic process	7	143	0.785263	1	Gh_A05G0198;Gh_A12G2006;Gh_A13G1963;Gh_D05G2193;Gh_D09G2442;Gh_D12G2181;Gh_Sca073468G01
BP	GO:0015031	protein transport	56	998	0.788626	1	Gh_A01G1117;Gh_A02G1084;Gh_A03G1552;Gh_A03G1715;Gh_A03G1959;Gh_A03G1975;Gh_A04G0312;Gh_A05G1073;Gh_A05G1203;Gh_A05G2863;Gh_A06G0046;Gh_A06G0613;Gh_A07G2074;Gh_A08G0513;Gh_A09G0664;Gh_A09G0797;Gh_A09G1752;Gh_A10G0890;Gh_A11G0251;Gh_A11G0267;Gh_A11G1387;Gh_A12G1333;Gh_A12G1499;Gh_A13G0938;Gh_D01G0676;Gh_D01G1191;Gh_D02G1087;Gh_D02G1088;Gh_D02G1960;Gh_D02G2357;Gh_D03G1631;Gh_D03G1749;Gh_D03G1787;Gh_…
BP	GO:0009056	catabolic process	47	845	0.789877	1	Gh_A01G1078;Gh_A02G1809;Gh_A03G0007;Gh_A03G0938;Gh_A04G0470;Gh_A05G0198;Gh_A05G0404;Gh_A05G2230;Gh_A05G3546;Gh_A06G1260;Gh_A06G1355;Gh_A07G0194;Gh_A08G0797;Gh_A09G1943;Gh_A10G0820;Gh_A11G1551;Gh_A12G0805;Gh_A12G2006;Gh_A13G1306;Gh_A13G1963;Gh_A13G2286;Gh_D01G1945;Gh_D03G0669;Gh_D05G2193;Gh_D05G2491;Gh_D05G3859;Gh_D06G1581;Gh_D07G0246;Gh_D07G0327;Gh_D08G0977;Gh_D08G1458;Gh_D09G0578;Gh_D09G2016;Gh_…
BP	GO:0042440	pigment metabolic process	3	67	0.789977	1	Gh_A01G1411;Gh_A05G2230;Gh_D05G2491
BP	GO:0016052	carbohydrate catabolic process	10	200	0.794672	1	Gh_A05G0198;Gh_A12G2006;Gh_A13G1963;Gh_D05G2193;Gh_D05G3859;Gh_D09G0578;Gh_D09G2442;Gh_D10G1605;Gh_D12G2181;Gh_Sca073468G01
BP	GO:0009132	nucleoside diphosphate metabolic process	8	164	0.798952	1	Gh_A05G0198;Gh_A12G2006;Gh_A13G1963;Gh_D02G0343;Gh_D05G2193;Gh_D09G2442;Gh_D12G2181;Gh_Sca073468G01
BP	GO:0044724	single-organism carbohydrate catabolic process	8	165	0.804276	1	Gh_A05G0198;Gh_A12G2006;Gh_A13G1963;Gh_D05G2193;Gh_D05G3859;Gh_D09G2442;Gh_D12G2181;Gh_Sca073468G01
BP	GO:0070972	protein localization to endoplasmic reticulum	2	48	0.804389	1	Gh_D02G1087;Gh_D07G1576
BP	GO:0006002	fructose 6-phosphate metabolic process	1	26	0.808942	1	Gh_A05G0198
BP	GO:0006612	protein targeting to membrane	1	26	0.808942	1	Gh_D02G1087
BP	GO:0009062	fatty acid catabolic process	1	26	0.808942	1	Gh_D11G0264
BP	GO:0009082	branched-chain amino acid biosynthetic process	1	26	0.808942	1	Gh_A02G0121
BP	GO:0044242	cellular lipid catabolic process	1	26	0.808942	1	Gh_D11G0264
BP	GO:0045047	protein targeting to ER	1	26	0.808942	1	Gh_D02G1087
BP	GO:0072329	monocarboxylic acid catabolic process	1	26	0.808942	1	Gh_D11G0264
BP	GO:0072599	establishment of protein localization to endoplasmic reticulum	1	26	0.808942	1	Gh_D02G1087
BP	GO:0051649	establishment of localization in cell	57	1025	0.811083	1	Gh_A01G1117;Gh_A01G1870;Gh_A02G1084;Gh_A03G1715;Gh_A03G1975;Gh_A03G2018;Gh_A04G0312;Gh_A04G0671;Gh_A05G1073;Gh_A05G1203;Gh_A06G1921;Gh_A07G2074;Gh_A08G0513;Gh_A08G0898;Gh_A08G1570;Gh_A09G0664;Gh_A09G0797;Gh_A09G1005;Gh_A09G1752;Gh_A10G0890;Gh_A11G0251;Gh_A11G0267;Gh_A11G0599;Gh_A11G1387;Gh_A11G2905;Gh_A12G1333;Gh_A12G1499;Gh_A13G0938;Gh_D01G1191;Gh_D01G2127;Gh_D02G1087;Gh_D02G1960;Gh_D03G1631;Gh_…
BP	GO:0006414	translational elongation	4	90	0.813098	1	Gh_A03G0600;Gh_A09G2275;Gh_D09G2054;Gh_D11G0353
BP	GO:0045184	establishment of protein localization	56	1011	0.817748	1	Gh_A01G1117;Gh_A02G1084;Gh_A03G1552;Gh_A03G1715;Gh_A03G1959;Gh_A03G1975;Gh_A04G0312;Gh_A05G1073;Gh_A05G1203;Gh_A05G2863;Gh_A06G0046;Gh_A06G0613;Gh_A07G2074;Gh_A08G0513;Gh_A09G0664;Gh_A09G0797;Gh_A09G1752;Gh_A10G0890;Gh_A11G0251;Gh_A11G0267;Gh_A11G1387;Gh_A12G1333;Gh_A12G1499;Gh_A13G0938;Gh_D01G0676;Gh_D01G1191;Gh_D02G1087;Gh_D02G1088;Gh_D02G1960;Gh_D02G2357;Gh_D03G1631;Gh_D03G1749;Gh_D03G1787;Gh_…
BP	GO:0006367	transcription initiation from RNA polymerase II promoter	1	27	0.820731	1	Gh_A05G2192
BP	GO:0009690	cytokinin metabolic process	1	27	0.820731	1	Gh_D04G0688
BP	GO:0010817	regulation of hormone levels	1	27	0.820731	1	Gh_D04G0688
BP	GO:0034754	cellular hormone metabolic process	1	27	0.820731	1	Gh_D04G0688
BP	GO:0042445	hormone metabolic process	1	27	0.820731	1	Gh_D04G0688
BP	GO:1901068	guanosine-containing compound metabolic process	1	27	0.820731	1	Gh_D10G0519
BP	GO:0048285	organelle fission	3	71	0.821489	1	Gh_A06G1260;Gh_A07G1337;Gh_D06G1581
BP	GO:0015693	magnesium ion transport	2	50	0.822344	1	Gh_D02G2447;Gh_D09G0837
BP	GO:0030243	cellulose metabolic process	6	131	0.824919	1	Gh_A07G0724;Gh_A11G0308;Gh_D05G1460;Gh_D11G0363;Gh_D12G2049;Gh_Sca141567G01
BP	GO:0006631	fatty acid metabolic process	13	262	0.826359	1	Gh_A01G2000;Gh_A03G0374;Gh_A06G1390;Gh_A09G2045;Gh_A13G1857;Gh_D02G1252;Gh_D04G0694;Gh_D06G0558;Gh_D10G2189;Gh_D11G0264;Gh_D12G1641;Gh_Sca047531G01;Gh_Sca071452G01
BP	GO:0022607	cellular component assembly	27	513	0.828455	1	Gh_A01G1979;Gh_A03G0581;Gh_A03G0582;Gh_A03G0694;Gh_A04G0195;Gh_A05G0231;Gh_A06G0648;Gh_A08G1429;Gh_A10G1373;Gh_A11G0280;Gh_A11G0858;Gh_A11G1632;Gh_A12G2101;Gh_A13G1516;Gh_D01G2010;Gh_D01G2134;Gh_D03G0863;Gh_D03G0864;Gh_D03G1452;Gh_D05G0659;Gh_D07G0637;Gh_D08G1724;Gh_D09G1315;Gh_D10G0496;Gh_D11G2411;Gh_D12G1115;Gh_D12G2273
BP	GO:0016054	organic acid catabolic process	3	72	0.828707	1	Gh_A03G0938;Gh_A11G1551;Gh_D11G0264
BP	GO:0046395	carboxylic acid catabolic process	3	72	0.828707	1	Gh_A03G0938;Gh_A11G1551;Gh_D11G0264
BP	GO:0006904	vesicle docking involved in exocytosis	1	28	0.831794	1	Gh_A08G1570
BP	GO:0097164	ammonium ion metabolic process	1	28	0.831794	1	Gh_A08G0310
BP	GO:0009124	nucleoside monophosphate biosynthetic process	7	152	0.834188	1	Gh_A01G0043;Gh_A01G1097;Gh_A03G0081;Gh_A12G0850;Gh_D03G1830;Gh_D04G1281;Gh_Sca035444G01
BP	GO:0007049	cell cycle	10	209	0.835831	1	Gh_A03G1102;Gh_A06G1260;Gh_A08G1232;Gh_A11G1292;Gh_A12G0888;Gh_D06G1581;Gh_D08G0968;Gh_D11G1276;Gh_D11G1441;Gh_D12G0972
BP	GO:0007067	mitotic nuclear division	2	52	0.838804	1	Gh_A06G1260;Gh_D06G1581
BP	GO:0043623	cellular protein complex assembly	9	191	0.838989	1	Gh_A01G1979;Gh_A03G0694;Gh_A10G1373;Gh_A11G0858;Gh_D01G2010;Gh_D03G1452;Gh_D09G1315;Gh_D11G2411;Gh_D12G1115
BP	GO:0009127	purine nucleoside monophosphate biosynthetic process	6	134	0.840683	1	Gh_A01G1097;Gh_A03G0081;Gh_A12G0850;Gh_D03G1830;Gh_D04G1281;Gh_Sca035444G01
BP	GO:0009168	purine ribonucleoside monophosphate biosynthetic process	6	134	0.840683	1	Gh_A01G1097;Gh_A03G0081;Gh_A12G0850;Gh_D03G1830;Gh_D04G1281;Gh_Sca035444G01
BP	GO:0006595	polyamine metabolic process	1	29	0.842174	1	Gh_A08G0310
BP	GO:0006596	polyamine biosynthetic process	1	29	0.842174	1	Gh_A08G0310
BP	GO:0072593	reactive oxygen species metabolic process	1	29	0.842174	1	XLOC_030473
BP	GO:0006165	nucleoside diphosphate phosphorylation	7	154	0.843764	1	Gh_A05G0198;Gh_A12G2006;Gh_A13G1963;Gh_D05G2193;Gh_D09G2442;Gh_D12G2181;Gh_Sca073468G01
BP	GO:0046939	nucleotide phosphorylation	7	154	0.843764	1	Gh_A05G0198;Gh_A12G2006;Gh_A13G1963;Gh_D05G2193;Gh_D09G2442;Gh_D12G2181;Gh_Sca073468G01
BP	GO:0009308	amine metabolic process	5	115	0.844125	1	Gh_A04G0795;Gh_A08G0310;Gh_A10G2135;Gh_D04G0688;Gh_D13G1474
BP	GO:0072594	establishment of protein localization to organelle	6	135	0.845675	1	Gh_A09G0664;Gh_A09G1752;Gh_A10G0890;Gh_D02G1087;Gh_D09G0667;Gh_D09G1861
BP	GO:0000271	polysaccharide biosynthetic process	9	194	0.851533	1	Gh_A07G0724;Gh_A07G1759;Gh_A11G0308;Gh_D04G0339;Gh_D05G1460;Gh_D08G0824;Gh_D11G0363;Gh_D12G2049;Gh_Sca141567G01
BP	GO:0033692	cellular polysaccharide biosynthetic process	9	194	0.851533	1	Gh_A07G0724;Gh_A07G1759;Gh_A11G0308;Gh_D04G0339;Gh_D05G1460;Gh_D08G0824;Gh_D11G0363;Gh_D12G2049;Gh_Sca141567G01
BP	GO:0000910	cytokinesis	1	30	0.851914	1	Gh_A03G1102
BP	GO:0006119	oxidative phosphorylation	1	30	0.851914	1	Gh_A01G0010
BP	GO:0042773	ATP synthesis coupled electron transport	1	30	0.851914	1	Gh_A01G0010
BP	GO:0048278	vesicle docking	1	30	0.851914	1	Gh_A08G1570
BP	GO:0008104	protein localization	57	1046	0.852896	1	Gh_A01G1117;Gh_A02G1084;Gh_A03G1552;Gh_A03G1715;Gh_A03G1959;Gh_A03G1975;Gh_A04G0312;Gh_A05G1073;Gh_A05G1203;Gh_A05G2863;Gh_A06G0046;Gh_A06G0613;Gh_A07G2074;Gh_A08G0513;Gh_A09G0664;Gh_A09G0797;Gh_A09G1752;Gh_A10G0890;Gh_A11G0251;Gh_A11G0267;Gh_A11G1387;Gh_A12G1333;Gh_A12G1499;Gh_A13G0938;Gh_D01G0676;Gh_D01G1191;Gh_D02G1087;Gh_D02G1088;Gh_D02G1960;Gh_D02G2357;Gh_D03G1631;Gh_D03G1749;Gh_D03G1787;Gh_…
BP	GO:0044262	cellular carbohydrate metabolic process	22	433	0.85321	1	Gh_A03G1983;Gh_A05G3992;Gh_A07G0470;Gh_A07G0724;Gh_A07G1759;Gh_A07G2133;Gh_A08G1387;Gh_A11G0308;Gh_A12G2006;Gh_D04G0339;Gh_D05G0529;Gh_D05G1460;Gh_D05G3859;Gh_D05G3929;Gh_D07G2342;Gh_D08G0824;Gh_D10G0773;Gh_D11G0363;Gh_D12G2049;Gh_D12G2181;Gh_Sca141567G01;XLOC_064590
BP	GO:0071840	cellular component organization or biogenesis	80	1441	0.853719	1	Gh_A01G0271;Gh_A01G1886;Gh_A01G1979;Gh_A02G1767;Gh_A03G0335;Gh_A03G0581;Gh_A03G0582;Gh_A03G0600;Gh_A03G0694;Gh_A03G0885;Gh_A03G1102;Gh_A04G0195;Gh_A05G0231;Gh_A05G0626;Gh_A05G3445;Gh_A06G0481;Gh_A06G0648;Gh_A06G0822;Gh_A06G1260;Gh_A06G1550;Gh_A07G1337;Gh_A07G1943;Gh_A08G1302;Gh_A08G1429;Gh_A08G1482;Gh_A09G1974;Gh_A09G2195;Gh_A10G0352;Gh_A10G1373;Gh_A11G0280;Gh_A11G0858;Gh_A11G1632;Gh_A11G2432;Gh_…
BP	GO:0006497	protein lipidation	2	54	0.853869	1	Gh_A05G0228;XLOC_046653
BP	GO:0042157	lipoprotein metabolic process	2	54	0.853869	1	Gh_A05G0228;XLOC_046653
BP	GO:0042158	lipoprotein biosynthetic process	2	54	0.853869	1	Gh_A05G0228;XLOC_046653
BP	GO:0033365	protein localization to organelle	7	157	0.857291	1	Gh_A09G0664;Gh_A09G1752;Gh_A10G0890;Gh_D02G1087;Gh_D07G1576;Gh_D09G0667;Gh_D09G1861
BP	GO:0051274	beta-glucan biosynthetic process	7	157	0.857291	1	Gh_A07G0724;Gh_A11G0308;Gh_D05G1460;Gh_D08G0824;Gh_D11G0363;Gh_D12G2049;Gh_Sca141567G01
BP	GO:0044712	single-organism catabolic process	13	271	0.85896	1	Gh_A03G0938;Gh_A05G0198;Gh_A11G1551;Gh_A12G2006;Gh_A13G1963;Gh_D05G2193;Gh_D05G3859;Gh_D08G1458;Gh_D09G2442;Gh_D11G0264;Gh_D12G2181;Gh_D13G2067;Gh_Sca073468G01
BP	GO:1902600	hydrogen ion transmembrane transport	9	196	0.859457	1	Gh_A01G1097;Gh_A08G1006;Gh_A12G0850;Gh_D01G0918;Gh_D03G0512;Gh_D08G0287;Gh_D11G0674;Gh_D13G1625;Gh_Sca035444G01
BP	GO:0050789	regulation of biological process	280	4798	0.859487	1	Gh_A01G0119;Gh_A01G0271;Gh_A01G0475;Gh_A01G0497;Gh_A01G0796;Gh_A01G1341;Gh_A01G1537;Gh_A01G1655;Gh_A01G1782;Gh_A02G0251;Gh_A02G0541;Gh_A02G1237;Gh_A02G1428;Gh_A02G1495;Gh_A02G1510;Gh_A02G1717;Gh_A02G1737;Gh_A03G0054;Gh_A03G0600;Gh_A03G0713;Gh_A03G0840;Gh_A03G0969;Gh_A03G1022;Gh_A03G1332;Gh_A03G1629;Gh_A03G1715;Gh_A03G1731;Gh_A03G1753;Gh_A03G2017;Gh_A04G0106;Gh_A04G0312;Gh_A04G0732;Gh_A04G0868;Gh_…
BP	GO:0009250	glucan biosynthetic process	8	177	0.860062	1	Gh_A07G0724;Gh_A07G1759;Gh_A11G0308;Gh_D05G1460;Gh_D08G0824;Gh_D11G0363;Gh_D12G2049;Gh_Sca141567G01
BP	GO:0071804	cellular potassium ion transport	3	77	0.861144	1	Gh_A04G1164;Gh_D05G3150;Gh_Sca013386G01
BP	GO:0071805	potassium ion transmembrane transport	3	77	0.861144	1	Gh_A04G1164;Gh_D05G3150;Gh_Sca013386G01
BP	GO:0044282	small molecule catabolic process	4	98	0.861278	1	Gh_A03G0938;Gh_A11G1551;Gh_D05G3859;Gh_D11G0264
BP	GO:0051641	cellular localization	58	1069	0.863021	1	Gh_A01G1117;Gh_A01G1870;Gh_A02G1084;Gh_A03G1715;Gh_A03G1975;Gh_A03G2018;Gh_A04G0312;Gh_A04G0671;Gh_A05G1073;Gh_A05G1203;Gh_A06G1921;Gh_A07G2074;Gh_A08G0513;Gh_A08G0898;Gh_A08G1570;Gh_A09G0664;Gh_A09G0797;Gh_A09G1005;Gh_A09G1752;Gh_A10G0890;Gh_A11G0251;Gh_A11G0267;Gh_A11G0599;Gh_A11G1387;Gh_A11G2905;Gh_A12G1333;Gh_A12G1499;Gh_A13G0938;Gh_D01G1191;Gh_D01G2127;Gh_D02G1087;Gh_D02G1960;Gh_D03G1631;Gh_…
BP	GO:0044264	cellular polysaccharide metabolic process	13	273	0.865512	1	Gh_A05G3992;Gh_A07G0724;Gh_A07G1759;Gh_A08G1387;Gh_A11G0308;Gh_D04G0339;Gh_D05G1460;Gh_D05G3929;Gh_D08G0824;Gh_D11G0363;Gh_D12G2049;Gh_Sca141567G01;XLOC_064590
BP	GO:0032787	monocarboxylic acid metabolic process	23	456	0.866426	1	Gh_A01G2000;Gh_A03G0374;Gh_A05G0198;Gh_A06G1390;Gh_A07G0470;Gh_A09G2045;Gh_A12G2006;Gh_A13G1857;Gh_A13G1963;Gh_D02G1252;Gh_D04G0694;Gh_D05G2193;Gh_D06G0558;Gh_D09G2442;Gh_D10G2189;Gh_D11G0264;Gh_D12G1641;Gh_D12G2181;Gh_Sca047531G01;Gh_Sca071452G01;Gh_Sca073468G01;XLOC_028206;XLOC_074648
BP	GO:0006108	malate metabolic process	2	56	0.867639	1	Gh_D03G0562;Gh_D04G0053
BP	GO:0008283	cell proliferation	1	32	0.869629	1	XLOC_005647
BP	GO:0022406	membrane docking	1	32	0.869629	1	Gh_A08G1570
BP	GO:0032507	maintenance of protein location in cell	1	32	0.869629	1	Gh_D07G1576
BP	GO:0045185	maintenance of protein location	1	32	0.869629	1	Gh_D07G1576
BP	GO:0051220	cytoplasmic sequestering of protein	1	32	0.869629	1	Gh_D07G1576
BP	GO:0051651	maintenance of location in cell	1	32	0.869629	1	Gh_D07G1576
BP	GO:0006073	cellular glucan metabolic process	12	256	0.870976	1	Gh_A05G3992;Gh_A07G0724;Gh_A07G1759;Gh_A08G1387;Gh_A11G0308;Gh_D05G1460;Gh_D05G3929;Gh_D08G0824;Gh_D11G0363;Gh_D12G2049;Gh_Sca141567G01;XLOC_064590
BP	GO:0044042	glucan metabolic process	12	257	0.87416	1	Gh_A05G3992;Gh_A07G0724;Gh_A07G1759;Gh_A08G1387;Gh_A11G0308;Gh_D05G1460;Gh_D05G3929;Gh_D08G0824;Gh_D11G0363;Gh_D12G2049;Gh_Sca141567G01;XLOC_064590
BP	GO:0005976	polysaccharide metabolic process	15	313	0.874188	1	Gh_A05G3992;Gh_A07G0724;Gh_A07G1759;Gh_A08G1387;Gh_A11G0308;Gh_D04G0339;Gh_D05G1460;Gh_D05G3929;Gh_D08G0824;Gh_D09G0578;Gh_D10G1605;Gh_D11G0363;Gh_D12G2049;Gh_Sca141567G01;XLOC_064590
BP	GO:0042221	response to chemical	13	278	0.880845	1	Gh_A03G2015;Gh_A06G0332;Gh_A07G1286;Gh_A07G2151;Gh_D02G1336;Gh_D03G1484;Gh_D03G1526;Gh_D07G0089;Gh_D07G1400;Gh_D08G2531;Gh_D12G0830;XLOC_030496;XLOC_073141
BP	GO:0000280	nuclear division	2	59	0.886068	1	Gh_A06G1260;Gh_D06G1581
BP	GO:0006839	mitochondrial transport	2	59	0.886068	1	Gh_A11G0599;Gh_D04G1233
BP	GO:0009156	ribonucleoside monophosphate biosynthetic process	6	145	0.888887	1	Gh_A01G1097;Gh_A03G0081;Gh_A12G0850;Gh_D03G1830;Gh_D04G1281;Gh_Sca035444G01
BP	GO:0006753	nucleoside phosphate metabolic process	25	502	0.889187	1	Gh_A01G0010;Gh_A01G0043;Gh_A01G1097;Gh_A03G0081;Gh_A03G1070;Gh_A05G0198;Gh_A05G3793;Gh_A12G0665;Gh_A12G0850;Gh_A12G1383;Gh_A12G2006;Gh_A13G1963;Gh_D01G0918;Gh_D02G0343;Gh_D02G1480;Gh_D03G1747;Gh_D03G1830;Gh_D04G1281;Gh_D05G2193;Gh_D09G2442;Gh_D10G0519;Gh_D12G1506;Gh_D12G2181;Gh_Sca035444G01;Gh_Sca073468G01
BP	GO:1901137	carbohydrate derivative biosynthetic process	20	412	0.891574	1	Gh_A01G0043;Gh_A01G1097;Gh_A03G0081;Gh_A05G0677;Gh_A06G0572;Gh_A08G0764;Gh_A09G0050;Gh_A09G1394;Gh_A12G0850;Gh_A12G1511;Gh_D03G1830;Gh_D04G1281;Gh_D05G0824;Gh_D06G0647;Gh_D08G0907;Gh_D09G1399;Gh_D11G0129;Gh_D13G1262;Gh_Sca035444G01;XLOC_005647
BP	GO:0006075	(1->3)-beta-D-glucan biosynthetic process	1	35	0.89231	1	Gh_D08G0824
BP	GO:0007031	peroxisome organization	1	35	0.89231	1	Gh_A07G1337
BP	GO:0006886	intracellular protein transport	42	809	0.895325	1	Gh_A01G1117;Gh_A02G1084;Gh_A03G1715;Gh_A03G1975;Gh_A04G0312;Gh_A05G1073;Gh_A05G1203;Gh_A07G2074;Gh_A08G0513;Gh_A09G0664;Gh_A09G0797;Gh_A09G1752;Gh_A10G0890;Gh_A11G0251;Gh_A11G0267;Gh_A11G1387;Gh_A12G1333;Gh_A12G1499;Gh_A13G0938;Gh_D01G1191;Gh_D02G1087;Gh_D02G1960;Gh_D03G1631;Gh_D03G1749;Gh_D03G1787;Gh_D05G0052;Gh_D05G1380;Gh_D07G2161;Gh_D07G2289;Gh_D08G0601;Gh_D08G2357;Gh_D09G0410;Gh_D09G0667;Gh_…
BP	GO:0051273	beta-glucan metabolic process	7	167	0.895632	1	Gh_A07G0724;Gh_A11G0308;Gh_D05G1460;Gh_D08G0824;Gh_D11G0363;Gh_D12G2049;Gh_Sca141567G01
BP	GO:0019693	ribose phosphate metabolic process	20	415	0.898203	1	Gh_A01G0010;Gh_A01G1097;Gh_A03G0081;Gh_A03G1070;Gh_A05G0198;Gh_A12G0850;Gh_A12G1383;Gh_A12G2006;Gh_A13G1963;Gh_D01G0918;Gh_D02G1480;Gh_D03G1830;Gh_D04G1281;Gh_D05G2193;Gh_D09G2442;Gh_D10G0519;Gh_D12G1506;Gh_D12G2181;Gh_Sca035444G01;Gh_Sca073468G01
BP	GO:0008272	sulfate transport	1	36	0.898958	1	Gh_A01G2116
BP	GO:0018022	peptidyl-lysine methylation	1	36	0.898958	1	Gh_A08G1482
BP	GO:0034968	histone lysine methylation	1	36	0.898958	1	Gh_A08G1482
BP	GO:0072348	sulfur compound transport	1	36	0.898958	1	Gh_A01G2116
BP	GO:0055086	nucleobase-containing small molecule metabolic process	29	580	0.900354	1	Gh_A01G0010;Gh_A01G0043;Gh_A01G1097;Gh_A03G0081;Gh_A03G1070;Gh_A05G0198;Gh_A05G3793;Gh_A09G1394;Gh_A12G0665;Gh_A12G0850;Gh_A12G1383;Gh_A12G2006;Gh_A13G1963;Gh_D01G0918;Gh_D02G0343;Gh_D02G1480;Gh_D03G1747;Gh_D03G1830;Gh_D04G1281;Gh_D05G2193;Gh_D09G1399;Gh_D09G2442;Gh_D10G0519;Gh_D12G1506;Gh_D12G2181;Gh_D13G2067;Gh_Sca035444G01;Gh_Sca073468G01;XLOC_064590
BP	GO:0009123	nucleoside monophosphate metabolic process	16	343	0.903268	1	Gh_A01G0010;Gh_A01G0043;Gh_A01G1097;Gh_A03G0081;Gh_A05G0198;Gh_A12G0850;Gh_A12G2006;Gh_A13G1963;Gh_D01G0918;Gh_D03G1830;Gh_D04G1281;Gh_D05G2193;Gh_D09G2442;Gh_D12G2181;Gh_Sca035444G01;Gh_Sca073468G01
BP	GO:0009117	nucleotide metabolic process	24	491	0.90358	1	Gh_A01G0010;Gh_A01G0043;Gh_A01G1097;Gh_A03G0081;Gh_A03G1070;Gh_A05G0198;Gh_A05G3793;Gh_A12G0665;Gh_A12G0850;Gh_A12G1383;Gh_A12G2006;Gh_A13G1963;Gh_D01G0918;Gh_D02G1480;Gh_D03G1747;Gh_D03G1830;Gh_D04G1281;Gh_D05G2193;Gh_D09G2442;Gh_D10G0519;Gh_D12G1506;Gh_D12G2181;Gh_Sca035444G01;Gh_Sca073468G01
BP	GO:0044255	cellular lipid metabolic process	35	690	0.904152	1	Gh_A01G0629;Gh_A01G1341;Gh_A01G1411;Gh_A01G2000;Gh_A03G0081;Gh_A03G0374;Gh_A06G1018;Gh_A06G1390;Gh_A08G1438;Gh_A08G2461;Gh_A09G0050;Gh_A09G0232;Gh_A09G2045;Gh_A10G0844;Gh_A13G1857;Gh_D01G0642;Gh_D02G1252;Gh_D03G1830;Gh_D04G0694;Gh_D04G1883;Gh_D06G0558;Gh_D06G1222;Gh_D06G1240;Gh_D08G0270;Gh_D08G1732;Gh_D10G0423;Gh_D10G2189;Gh_D11G0264;Gh_D11G0475;Gh_D12G1641;Gh_D12G2096;Gh_Sca004734G05;Gh_Sca00491…
BP	GO:0009126	purine nucleoside monophosphate metabolic process	15	325	0.905094	1	Gh_A01G0010;Gh_A01G1097;Gh_A03G0081;Gh_A05G0198;Gh_A12G0850;Gh_A12G2006;Gh_A13G1963;Gh_D01G0918;Gh_D03G1830;Gh_D04G1281;Gh_D05G2193;Gh_D09G2442;Gh_D12G2181;Gh_Sca035444G01;Gh_Sca073468G01
BP	GO:0009167	purine ribonucleoside monophosphate metabolic process	15	325	0.905094	1	Gh_A01G0010;Gh_A01G1097;Gh_A03G0081;Gh_A05G0198;Gh_A12G0850;Gh_A12G2006;Gh_A13G1963;Gh_D01G0918;Gh_D03G1830;Gh_D04G1281;Gh_D05G2193;Gh_D09G2442;Gh_D12G2181;Gh_Sca035444G01;Gh_Sca073468G01
BP	GO:0006074	(1->3)-beta-D-glucan metabolic process	1	37	0.905195	1	Gh_D08G0824
BP	GO:0016571	histone methylation	1	37	0.905195	1	Gh_A08G1482
BP	GO:0009311	oligosaccharide metabolic process	4	108	0.906213	1	Gh_A01G2121;Gh_A03G1983;Gh_D01G1589;XLOC_064590
BP	GO:0009165	nucleotide biosynthetic process	10	230	0.906938	1	Gh_A01G0043;Gh_A01G1097;Gh_A03G0081;Gh_A05G3793;Gh_A12G0665;Gh_A12G0850;Gh_D03G1747;Gh_D03G1830;Gh_D04G1281;Gh_Sca035444G01
BP	GO:0006281	DNA repair	12	269	0.907659	1	Gh_A02G1588;Gh_A02G1804;Gh_A04G0217;Gh_A04G0756;Gh_A05G1018;Gh_A05G3735;Gh_A07G2004;Gh_A11G1254;Gh_D03G0012;Gh_D04G1239;Gh_D10G0610;Gh_D12G1322
BP	GO:0015743	malate transport	1	38	0.911047	1	Gh_A12G1538
BP	GO:1903047	mitotic cell cycle process	2	64	0.91158	1	Gh_A06G1260;Gh_D06G1581
BP	GO:0006259	DNA metabolic process	23	477	0.911634	1	Gh_A01G0605;Gh_A02G1588;Gh_A02G1767;Gh_A02G1804;Gh_A04G0217;Gh_A04G0756;Gh_A05G1018;Gh_A05G3445;Gh_A05G3735;Gh_A07G2004;Gh_A08G2094;Gh_A11G1254;Gh_A11G2515;Gh_D01G0617;Gh_D03G0012;Gh_D03G0667;Gh_D04G0166;Gh_D04G1239;Gh_D06G1157;Gh_D08G1665;Gh_D10G0610;Gh_D12G1322;Gh_D13G2249
BP	GO:0006974	cellular response to DNA damage stimulus	12	271	0.912449	1	Gh_A02G1588;Gh_A02G1804;Gh_A04G0217;Gh_A04G0756;Gh_A05G1018;Gh_A05G3735;Gh_A07G2004;Gh_A11G1254;Gh_D03G0012;Gh_D04G1239;Gh_D10G0610;Gh_D12G1322
BP	GO:0016192	vesicle-mediated transport	21	441	0.913277	1	Gh_A01G1870;Gh_A04G0671;Gh_A05G1073;Gh_A06G1921;Gh_A08G1570;Gh_A09G0797;Gh_A10G0890;Gh_A11G0267;Gh_A11G1387;Gh_A11G2905;Gh_A11G3236;Gh_A12G1333;Gh_A13G1602;Gh_D01G2127;Gh_D02G1960;Gh_D03G1631;Gh_D03G1787;Gh_D06G1968;Gh_D08G0275;Gh_D11G0286;Gh_D11G1561
BP	GO:0072522	purine-containing compound biosynthetic process	8	193	0.913674	1	Gh_A01G1097;Gh_A03G0081;Gh_A09G1394;Gh_A12G0850;Gh_D03G1830;Gh_D04G1281;Gh_D09G1399;Gh_Sca035444G01
BP	GO:0009152	purine ribonucleotide biosynthetic process	6	153	0.915623	1	Gh_A01G1097;Gh_A03G0081;Gh_A12G0850;Gh_D03G1830;Gh_D04G1281;Gh_Sca035444G01
BP	GO:0033865	nucleoside bisphosphate metabolic process	1	39	0.916539	1	Gh_D10G0519
BP	GO:0033875	ribonucleoside bisphosphate metabolic process	1	39	0.916539	1	Gh_D10G0519
BP	GO:0034032	purine nucleoside bisphosphate metabolic process	1	39	0.916539	1	Gh_D10G0519
BP	GO:0033554	cellular response to stress	12	273	0.91703	1	Gh_A02G1588;Gh_A02G1804;Gh_A04G0217;Gh_A04G0756;Gh_A05G1018;Gh_A05G3735;Gh_A07G2004;Gh_A11G1254;Gh_D03G0012;Gh_D04G1239;Gh_D10G0610;Gh_D12G1322
BP	GO:0065007	biological regulation	283	4926	0.918012	1	Gh_A01G0119;Gh_A01G0271;Gh_A01G0475;Gh_A01G0497;Gh_A01G0796;Gh_A01G1341;Gh_A01G1537;Gh_A01G1655;Gh_A01G1782;Gh_A02G0251;Gh_A02G0541;Gh_A02G1237;Gh_A02G1428;Gh_A02G1495;Gh_A02G1510;Gh_A02G1717;Gh_A02G1737;Gh_A03G0054;Gh_A03G0600;Gh_A03G0713;Gh_A03G0840;Gh_A03G0969;Gh_A03G1022;Gh_A03G1332;Gh_A03G1629;Gh_A03G1715;Gh_A03G1731;Gh_A03G1753;Gh_A03G2017;Gh_A04G0106;Gh_A04G0312;Gh_A04G0732;Gh_A04G0868;Gh_…
BP	GO:1901293	nucleoside phosphate biosynthetic process	10	235	0.919411	1	Gh_A01G0043;Gh_A01G1097;Gh_A03G0081;Gh_A05G3793;Gh_A12G0665;Gh_A12G0850;Gh_D03G1747;Gh_D03G1830;Gh_D04G1281;Gh_Sca035444G01
BP	GO:0000278	mitotic cell cycle	2	66	0.920199	1	Gh_A06G1260;Gh_D06G1581
BP	GO:0017038	protein import	2	66	0.920199	1	Gh_A02G1084;Gh_D03G1749
BP	GO:1902580	single-organism cellular localization	6	155	0.921361	1	Gh_A09G0664;Gh_A09G1752;Gh_A10G0890;Gh_D02G1087;Gh_D09G0667;Gh_D09G1861
BP	GO:0016051	carbohydrate biosynthetic process	13	295	0.922746	1	Gh_A03G1983;Gh_A07G0724;Gh_A07G1759;Gh_A08G1162;Gh_A11G0308;Gh_D04G0339;Gh_D05G1460;Gh_D08G0824;Gh_D11G0363;Gh_D12G1004;Gh_D12G1056;Gh_D12G2049;Gh_Sca141567G01
BP	GO:0072527	pyrimidine-containing compound metabolic process	2	67	0.924206	1	Gh_A01G0043;Gh_D13G2067
BP	GO:0008654	phospholipid biosynthetic process	4	114	0.926503	1	Gh_A03G0081;Gh_A09G0050;Gh_D03G1830;Gh_D04G1883
BP	GO:0009309	amine biosynthetic process	1	41	0.926526	1	Gh_A08G0310
BP	GO:0042401	cellular biogenic amine biosynthetic process	1	41	0.926526	1	Gh_A08G0310
BP	GO:0005975	carbohydrate metabolic process	94	1743	0.926657	1	Gh_A01G1202;Gh_A01G1572;Gh_A01G2121;Gh_A02G0866;Gh_A02G1119;Gh_A03G0487;Gh_A03G1983;Gh_A04G0109;Gh_A04G0116;Gh_A05G0198;Gh_A05G0404;Gh_A05G0677;Gh_A05G1246;Gh_A05G2916;Gh_A05G3328;Gh_A05G3992;Gh_A06G0572;Gh_A06G1051;Gh_A07G0194;Gh_A07G0470;Gh_A07G0724;Gh_A07G1759;Gh_A07G2133;Gh_A08G0764;Gh_A08G1162;Gh_A08G1387;Gh_A08G1623;Gh_A11G0308;Gh_A11G1688;Gh_A11G2336;Gh_A11G2406;Gh_A11G2932;Gh_A11G3269;Gh_…
BP	GO:0009260	ribonucleotide biosynthetic process	6	157	0.926754	1	Gh_A01G1097;Gh_A03G0081;Gh_A12G0850;Gh_D03G1830;Gh_D04G1281;Gh_Sca035444G01
BP	GO:0046390	ribose phosphate biosynthetic process	6	157	0.926754	1	Gh_A01G1097;Gh_A03G0081;Gh_A12G0850;Gh_D03G1830;Gh_D04G1281;Gh_Sca035444G01
BP	GO:0009161	ribonucleoside monophosphate metabolic process	15	336	0.927671	1	Gh_A01G0010;Gh_A01G1097;Gh_A03G0081;Gh_A05G0198;Gh_A12G0850;Gh_A12G2006;Gh_A13G1963;Gh_D01G0918;Gh_D03G1830;Gh_D04G1281;Gh_D05G2193;Gh_D09G2442;Gh_D12G2181;Gh_Sca035444G01;Gh_Sca073468G01
BP	GO:1901606	alpha-amino acid catabolic process	1	42	0.931063	1	Gh_A11G1551
BP	GO:0015980	energy derivation by oxidation of organic compounds	3	93	0.931487	1	Gh_A01G0010;Gh_A07G1759;Gh_D12G2428
BP	GO:0034613	cellular protein localization	43	854	0.932246	1	Gh_A01G1117;Gh_A02G1084;Gh_A03G1715;Gh_A03G1975;Gh_A04G0312;Gh_A05G1073;Gh_A05G1203;Gh_A07G2074;Gh_A08G0513;Gh_A09G0664;Gh_A09G0797;Gh_A09G1752;Gh_A10G0890;Gh_A11G0251;Gh_A11G0267;Gh_A11G1387;Gh_A12G1333;Gh_A12G1499;Gh_A13G0938;Gh_D01G1191;Gh_D02G1087;Gh_D02G1960;Gh_D03G1631;Gh_D03G1749;Gh_D03G1787;Gh_D05G0052;Gh_D05G1380;Gh_D07G1576;Gh_D07G2161;Gh_D07G2289;Gh_D08G0601;Gh_D08G2357;Gh_D09G0410;Gh_…
BP	GO:0070727	cellular macromolecule localization	43	854	0.932246	1	Gh_A01G1117;Gh_A02G1084;Gh_A03G1715;Gh_A03G1975;Gh_A04G0312;Gh_A05G1073;Gh_A05G1203;Gh_A07G2074;Gh_A08G0513;Gh_A09G0664;Gh_A09G0797;Gh_A09G1752;Gh_A10G0890;Gh_A11G0251;Gh_A11G0267;Gh_A11G1387;Gh_A12G1333;Gh_A12G1499;Gh_A13G0938;Gh_D01G1191;Gh_D02G1087;Gh_D02G1960;Gh_D03G1631;Gh_D03G1749;Gh_D03G1787;Gh_D05G0052;Gh_D05G1380;Gh_D07G1576;Gh_D07G2161;Gh_D07G2289;Gh_D08G0601;Gh_D08G2357;Gh_D09G0410;Gh_…
BP	GO:0048193	Golgi vesicle transport	4	116	0.932331	1	Gh_A06G1921;Gh_A10G0890;Gh_D06G1968;Gh_D08G0275
BP	GO:0048518	positive regulation of biological process	4	116	0.932331	1	Gh_A03G0600;Gh_D04G1227;Gh_D11G0353;XLOC_064590
BP	GO:0016998	cell wall macromolecule catabolic process	3	94	0.934547	1	Gh_A09G1943;Gh_D09G2016;Gh_D10G1216
BP	GO:0051130	positive regulation of cellular component organization	2	70	0.935117	1	Gh_A03G0600;Gh_D11G0353
BP	GO:0006220	pyrimidine nucleotide metabolic process	1	43	0.935319	1	Gh_A01G0043
BP	GO:0006221	pyrimidine nucleotide biosynthetic process	1	43	0.935319	1	Gh_A01G0043
BP	GO:0006913	nucleocytoplasmic transport	9	223	0.93663	1	Gh_A03G1715;Gh_A04G0312;Gh_A05G1203;Gh_A08G0513;Gh_A11G0251;Gh_D05G1380;Gh_D08G0601;Gh_D10G1063;XLOC_030518
BP	GO:0051169	nuclear transport	9	223	0.93663	1	Gh_A03G1715;Gh_A04G0312;Gh_A05G1203;Gh_A08G0513;Gh_A11G0251;Gh_D05G1380;Gh_D08G0601;Gh_D10G1063;XLOC_030518
BP	GO:0007154	cell communication	63	1214	0.936919	1	Gh_A01G0475;Gh_A01G1341;Gh_A02G0251;Gh_A02G1717;Gh_A02G1773;Gh_A03G0969;Gh_A03G1715;Gh_A04G0312;Gh_A05G1203;Gh_A05G2877;Gh_A05G3349;Gh_A05G3352;Gh_A06G0090;Gh_A06G0091;Gh_A07G0155;Gh_A08G0513;Gh_A09G0738;Gh_A09G1432;Gh_A09G2040;Gh_A09G2213;Gh_A10G0649;Gh_A10G0939;Gh_A11G0251;Gh_A11G0742;Gh_A11G1254;Gh_A11G1383;Gh_A12G1038;Gh_A13G0938;Gh_D01G0489;Gh_D01G0547;Gh_D01G1777;Gh_D02G0172;Gh_D02G0321;Gh_…
BP	GO:0016043	cellular component organization	69	1321	0.938143	1	Gh_A01G0271;Gh_A01G1886;Gh_A01G1979;Gh_A02G1767;Gh_A03G0335;Gh_A03G0581;Gh_A03G0582;Gh_A03G0600;Gh_A03G0694;Gh_A03G0885;Gh_A03G1102;Gh_A04G0195;Gh_A05G0231;Gh_A05G0626;Gh_A05G3445;Gh_A06G0648;Gh_A06G1260;Gh_A06G1550;Gh_A07G1337;Gh_A07G1943;Gh_A08G1302;Gh_A08G1429;Gh_A08G1482;Gh_A09G1974;Gh_A10G1373;Gh_A11G0280;Gh_A11G0858;Gh_A11G1632;Gh_A11G2432;Gh_A11G2515;Gh_A11G2965;Gh_A12G2101;Gh_A13G0094;Gh_…
BP	GO:1901135	carbohydrate derivative metabolic process	40	806	0.938796	1	Gh_A01G0010;Gh_A01G0043;Gh_A01G1097;Gh_A03G0081;Gh_A03G1070;Gh_A05G0198;Gh_A05G0404;Gh_A05G0677;Gh_A06G0572;Gh_A07G0194;Gh_A08G0764;Gh_A09G0050;Gh_A09G1394;Gh_A12G0850;Gh_A12G1383;Gh_A12G1511;Gh_A12G2006;Gh_A13G1963;Gh_D01G0918;Gh_D02G1480;Gh_D03G1830;Gh_D04G1281;Gh_D05G0824;Gh_D05G2193;Gh_D06G0647;Gh_D07G0246;Gh_D08G0907;Gh_D09G1399;Gh_D09G2016;Gh_D09G2442;Gh_D10G0519;Gh_D10G1216;Gh_D11G0129;Gh_…
BP	GO:0009892	negative regulation of metabolic process	7	184	0.940833	1	Gh_A06G1260;Gh_A13G0681;Gh_D05G0906;Gh_D06G1581;Gh_D08G0013;XLOC_012273;XLOC_030518
BP	GO:0045333	cellular respiration	2	72	0.941545	1	Gh_A01G0010;Gh_D12G2428
BP	GO:0006644	phospholipid metabolic process	11	266	0.941882	1	Gh_A01G1341;Gh_A03G0081;Gh_A08G1438;Gh_A09G0050;Gh_A09G0232;Gh_D03G1830;Gh_D04G1883;Gh_D06G1240;Gh_D08G1732;Gh_D12G2096;Gh_Sca004734G05
BP	GO:0006629	lipid metabolic process	65	1256	0.942719	1	Gh_A01G0629;Gh_A01G1341;Gh_A01G1411;Gh_A01G2000;Gh_A02G0133;Gh_A02G0409;Gh_A03G0081;Gh_A03G0374;Gh_A05G0307;Gh_A05G1173;Gh_A05G2877;Gh_A05G3863;Gh_A06G0725;Gh_A06G1018;Gh_A06G1390;Gh_A08G1438;Gh_A08G2461;Gh_A09G0050;Gh_A09G0232;Gh_A09G2045;Gh_A10G0844;Gh_A10G1845;Gh_A10G2136;Gh_A10G2171;Gh_A11G0430;Gh_A11G2206;Gh_A13G1619;Gh_A13G1857;Gh_D01G0642;Gh_D02G1252;Gh_D03G1830;Gh_D04G0694;Gh_D04G0930;Gh_…
BP	GO:0006857	oligopeptide transport	1	45	0.94306	1	Gh_A05G2337
BP	GO:0015833	peptide transport	1	45	0.94306	1	Gh_A05G2337
BP	GO:0042886	amide transport	1	45	0.94306	1	Gh_A05G2337
BP	GO:0006888	ER to Golgi vesicle-mediated transport	2	73	0.944527	1	Gh_A06G1921;Gh_D06G1968
BP	GO:0006164	purine nucleotide biosynthetic process	6	165	0.945202	1	Gh_A01G1097;Gh_A03G0081;Gh_A12G0850;Gh_D03G1830;Gh_D04G1281;Gh_Sca035444G01
BP	GO:0006814	sodium ion transport	1	47	0.949875	1	Gh_D04G1759
BP	GO:0042546	cell wall biogenesis	1	47	0.949875	1	Gh_D07G0643
BP	GO:0043086	negative regulation of catalytic activity	4	124	0.951682	1	Gh_A06G1260;Gh_D05G0906;Gh_D06G1581;Gh_D08G0013
BP	GO:0044092	negative regulation of molecular function	4	124	0.951682	1	Gh_A06G1260;Gh_D05G0906;Gh_D06G1581;Gh_D08G0013
BP	GO:0010033	response to organic substance	3	101	0.952667	1	Gh_A06G0332;XLOC_030496;XLOC_073141
BP	GO:0009150	purine ribonucleotide metabolic process	16	373	0.954142	1	Gh_A01G0010;Gh_A01G1097;Gh_A03G0081;Gh_A05G0198;Gh_A12G0850;Gh_A12G2006;Gh_A13G1963;Gh_D01G0918;Gh_D03G1830;Gh_D04G1281;Gh_D05G2193;Gh_D09G2442;Gh_D10G0519;Gh_D12G2181;Gh_Sca035444G01;Gh_Sca073468G01
BP	GO:0045454	cell redox homeostasis	13	314	0.954146	1	Gh_A03G0969;Gh_A05G0320;Gh_A05G1428;Gh_A05G1744;Gh_A05G3724;Gh_A05G3839;Gh_A12G2492;Gh_A13G1494;Gh_D02G1352;Gh_D05G1600;Gh_D08G2154;Gh_D10G1112;Gh_D12G0592
BP	GO:0048522	positive regulation of cellular process	3	102	0.954835	1	Gh_A03G0600;Gh_D04G1227;Gh_D11G0353
BP	GO:0009081	branched-chain amino acid metabolic process	1	49	0.955875	1	Gh_A02G0121
BP	GO:0007264	small GTPase mediated signal transduction	16	375	0.956498	1	Gh_A02G1717;Gh_A03G1715;Gh_A04G0312;Gh_A05G1203;Gh_A07G0155;Gh_A08G0513;Gh_A11G0251;Gh_A11G0742;Gh_A13G0938;Gh_D02G2357;Gh_D05G0052;Gh_D05G1380;Gh_D07G0151;Gh_D08G0601;Gh_D09G0410;Gh_D10G1063
BP	GO:0006979	response to oxidative stress	10	256	0.957415	1	Gh_A05G3489;Gh_A08G0633;Gh_A08G2385;Gh_D01G0112;Gh_D01G1359;Gh_D04G0497;Gh_D07G0326;Gh_D08G1956;Gh_D12G0788;Gh_D12G2728
BP	GO:0034637	cellular carbohydrate biosynthetic process	10	256	0.957415	1	Gh_A03G1983;Gh_A07G0724;Gh_A07G1759;Gh_A11G0308;Gh_D04G0339;Gh_D05G1460;Gh_D08G0824;Gh_D11G0363;Gh_D12G2049;Gh_Sca141567G01
BP	GO:0072521	purine-containing compound metabolic process	18	415	0.957728	1	Gh_A01G0010;Gh_A01G1097;Gh_A03G0081;Gh_A05G0198;Gh_A09G1394;Gh_A12G0850;Gh_A12G2006;Gh_A13G1963;Gh_D01G0918;Gh_D03G1830;Gh_D04G1281;Gh_D05G2193;Gh_D09G1399;Gh_D09G2442;Gh_D10G0519;Gh_D12G2181;Gh_Sca035444G01;Gh_Sca073468G01
BP	GO:0000160	phosphorelay signal transduction system	6	172	0.957805	1	Gh_A09G2040;Gh_A09G2213;Gh_A10G0939;Gh_D02G0417;Gh_D09G1609;Gh_D09G2246
BP	GO:0008064	regulation of actin polymerization or depolymerization	1	50	0.9586	1	Gh_A10G1373
BP	GO:0030041	actin filament polymerization	1	50	0.9586	1	Gh_A10G1373
BP	GO:0030832	regulation of actin filament length	1	50	0.9586	1	Gh_A10G1373
BP	GO:0030833	regulation of actin filament polymerization	1	50	0.9586	1	Gh_A10G1373
BP	GO:0032271	regulation of protein polymerization	1	50	0.9586	1	Gh_A10G1373
BP	GO:0032956	regulation of actin cytoskeleton organization	1	50	0.9586	1	Gh_A10G1373
BP	GO:0032970	regulation of actin filament-based process	1	50	0.9586	1	Gh_A10G1373
BP	GO:0043254	regulation of protein complex assembly	1	50	0.9586	1	Gh_A10G1373
BP	GO:0009259	ribonucleotide metabolic process	16	377	0.958748	1	Gh_A01G0010;Gh_A01G1097;Gh_A03G0081;Gh_A05G0198;Gh_A12G0850;Gh_A12G2006;Gh_A13G1963;Gh_D01G0918;Gh_D03G1830;Gh_D04G1281;Gh_D05G2193;Gh_D09G2442;Gh_D10G0519;Gh_D12G2181;Gh_Sca035444G01;Gh_Sca073468G01
BP	GO:0044036	cell wall macromolecule metabolic process	3	104	0.958897	1	Gh_A09G1943;Gh_D09G2016;Gh_D10G1216
BP	GO:0046034	ATP metabolic process	12	299	0.960378	1	Gh_A01G0010;Gh_A01G1097;Gh_A05G0198;Gh_A12G0850;Gh_A12G2006;Gh_A13G1963;Gh_D01G0918;Gh_D05G2193;Gh_D09G2442;Gh_D12G2181;Gh_Sca035444G01;Gh_Sca073468G01
BP	GO:0051493	regulation of cytoskeleton organization	1	51	0.961157	1	Gh_A10G1373
BP	GO:0072350	tricarboxylic acid metabolic process	1	51	0.961157	1	Gh_A09G0273
BP	GO:0009987	cellular process	1070	17894	0.96214	1	Gh_A01G0010;Gh_A01G0043;Gh_A01G0102;Gh_A01G0119;Gh_A01G0239;Gh_A01G0261;Gh_A01G0271;Gh_A01G0305;Gh_A01G0457;Gh_A01G0475;Gh_A01G0497;Gh_A01G0558;Gh_A01G0605;Gh_A01G0629;Gh_A01G0680;Gh_A01G0744;Gh_A01G0745;Gh_A01G0796;Gh_A01G0894;Gh_A01G1078;Gh_A01G1097;Gh_A01G1341;Gh_A01G1411;Gh_A01G1412;Gh_A01G1463;Gh_A01G1506;Gh_A01G1521;Gh_A01G1537;Gh_A01G1655;Gh_A01G1666;Gh_A01G1782;Gh_A01G1870;Gh_A01G1886;Gh_…
BP	GO:0034220	ion transmembrane transport	16	381	0.962944	1	Gh_A01G1097;Gh_A04G1164;Gh_A08G1006;Gh_A11G2163;Gh_A12G0850;Gh_A13G1307;Gh_D01G0918;Gh_D03G0512;Gh_D05G0008;Gh_D05G3150;Gh_D08G0287;Gh_D11G0674;Gh_D11G2465;Gh_D13G1625;Gh_Sca013386G01;Gh_Sca035444G01
BP	GO:0032535	regulation of cellular component size	1	52	0.963556	1	Gh_A10G1373
BP	GO:0044087	regulation of cellular component biogenesis	1	52	0.963556	1	Gh_A10G1373
BP	GO:0090066	regulation of anatomical structure size	1	52	0.963556	1	Gh_A10G1373
BP	GO:0042451	purine nucleoside biosynthetic process	5	155	0.965666	1	Gh_A01G1097;Gh_A09G1394;Gh_A12G0850;Gh_D09G1399;Gh_Sca035444G01
BP	GO:0046129	purine ribonucleoside biosynthetic process	5	155	0.965666	1	Gh_A01G1097;Gh_A09G1394;Gh_A12G0850;Gh_D09G1399;Gh_Sca035444G01
BP	GO:0006357	regulation of transcription from RNA polymerase II promoter	1	53	0.965807	1	Gh_D04G1227
BP	GO:0006163	purine nucleotide metabolic process	16	385	0.966759	1	Gh_A01G0010;Gh_A01G1097;Gh_A03G0081;Gh_A05G0198;Gh_A12G0850;Gh_A12G2006;Gh_A13G1963;Gh_D01G0918;Gh_D03G1830;Gh_D04G1281;Gh_D05G2193;Gh_D09G2442;Gh_D10G0519;Gh_D12G2181;Gh_Sca035444G01;Gh_Sca073468G01
BP	GO:0035556	intracellular signal transduction	32	692	0.967361	1	Gh_A01G1341;Gh_A02G0251;Gh_A02G1717;Gh_A03G0969;Gh_A03G1715;Gh_A04G0312;Gh_A05G1203;Gh_A05G2877;Gh_A07G0155;Gh_A08G0513;Gh_A09G2040;Gh_A09G2213;Gh_A10G0939;Gh_A11G0251;Gh_A11G0742;Gh_A13G0938;Gh_D02G0172;Gh_D02G0321;Gh_D02G0417;Gh_D02G1352;Gh_D02G2357;Gh_D04G0930;Gh_D05G0052;Gh_D05G1380;Gh_D06G2356;Gh_D07G0151;Gh_D08G0601;Gh_D09G0410;Gh_D09G1609;Gh_D09G2246;Gh_D10G1063;Gh_Sca009673G01
BP	GO:0005984	disaccharide metabolic process	2	83	0.967362	1	Gh_A03G1983;XLOC_064590
BP	GO:0006754	ATP biosynthetic process	3	109	0.967599	1	Gh_A01G1097;Gh_A12G0850;Gh_Sca035444G01
BP	GO:0015985	energy coupled proton transport, down electrochemical gradient	3	109	0.967599	1	Gh_A01G1097;Gh_A12G0850;Gh_Sca035444G01
BP	GO:0015986	ATP synthesis coupled proton transport	3	109	0.967599	1	Gh_A01G1097;Gh_A12G0850;Gh_Sca035444G01
BP	GO:0005992	trehalose biosynthetic process	1	54	0.967919	1	Gh_A03G1983
BP	GO:0046148	pigment biosynthetic process	1	55	0.969901	1	Gh_A01G1411
BP	GO:0009119	ribonucleoside metabolic process	16	390	0.971036	1	Gh_A01G0010;Gh_A01G1097;Gh_A05G0198;Gh_A09G1394;Gh_A12G0850;Gh_A12G2006;Gh_A13G1963;Gh_D01G0918;Gh_D05G2193;Gh_D09G1399;Gh_D09G2442;Gh_D10G0519;Gh_D12G2181;Gh_D13G2067;Gh_Sca035444G01;Gh_Sca073468G01
BP	GO:0006508	proteolysis	66	1319	0.971149	1	Gh_A01G1078;Gh_A01G1084;Gh_A01G1814;Gh_A02G1797;Gh_A02G1809;Gh_A03G0007;Gh_A03G0191;Gh_A04G0217;Gh_A04G0470;Gh_A05G2472;Gh_A05G2762;Gh_A06G0137;Gh_A06G0180;Gh_A06G1260;Gh_A06G1355;Gh_A07G0199;Gh_A08G0797;Gh_A09G0509;Gh_A09G2162;Gh_A09G2482;Gh_A10G0820;Gh_A11G0245;Gh_A11G0825;Gh_A11G2269;Gh_A12G0107;Gh_A12G0805;Gh_A13G0093;Gh_A13G1034;Gh_A13G1306;Gh_A13G2286;Gh_D01G1131;Gh_D01G1173;Gh_D01G1945;Gh_…
BP	GO:0019725	cellular homeostasis	13	330	0.971268	1	Gh_A03G0969;Gh_A05G0320;Gh_A05G1428;Gh_A05G1744;Gh_A05G3724;Gh_A05G3839;Gh_A12G2492;Gh_A13G1494;Gh_D02G1352;Gh_D05G1600;Gh_D08G2154;Gh_D10G1112;Gh_D12G0592
BP	GO:0009144	purine nucleoside triphosphate metabolic process	12	310	0.971625	1	Gh_A01G0010;Gh_A01G1097;Gh_A05G0198;Gh_A12G0850;Gh_A12G2006;Gh_A13G1963;Gh_D01G0918;Gh_D05G2193;Gh_D09G2442;Gh_D12G2181;Gh_Sca035444G01;Gh_Sca073468G01
BP	GO:0009199	ribonucleoside triphosphate metabolic process	12	310	0.971625	1	Gh_A01G0010;Gh_A01G1097;Gh_A05G0198;Gh_A12G0850;Gh_A12G2006;Gh_A13G1963;Gh_D01G0918;Gh_D05G2193;Gh_D09G2442;Gh_D12G2181;Gh_Sca035444G01;Gh_Sca073468G01
BP	GO:0009205	purine ribonucleoside triphosphate metabolic process	12	310	0.971625	1	Gh_A01G0010;Gh_A01G1097;Gh_A05G0198;Gh_A12G0850;Gh_A12G2006;Gh_A13G1963;Gh_D01G0918;Gh_D05G2193;Gh_D09G2442;Gh_D12G2181;Gh_Sca035444G01;Gh_Sca073468G01
BP	GO:0009141	nucleoside triphosphate metabolic process	12	312	0.97333	1	Gh_A01G0010;Gh_A01G1097;Gh_A05G0198;Gh_A12G0850;Gh_A12G2006;Gh_A13G1963;Gh_D01G0918;Gh_D05G2193;Gh_D09G2442;Gh_D12G2181;Gh_Sca035444G01;Gh_Sca073468G01
BP	GO:0006366	transcription from RNA polymerase II promoter	2	87	0.973683	1	Gh_A05G2192;Gh_D04G1227
BP	GO:0016482	cytoplasmic transport	17	415	0.974855	1	Gh_A03G1715;Gh_A04G0312;Gh_A05G1203;Gh_A06G1921;Gh_A08G0513;Gh_A09G0664;Gh_A09G1752;Gh_A10G0890;Gh_A11G0251;Gh_D02G1087;Gh_D05G1380;Gh_D06G1968;Gh_D08G0601;Gh_D09G0667;Gh_D09G1861;Gh_D10G1063;XLOC_030518
BP	GO:0042278	purine nucleoside metabolic process	15	375	0.974866	1	Gh_A01G0010;Gh_A01G1097;Gh_A05G0198;Gh_A09G1394;Gh_A12G0850;Gh_A12G2006;Gh_A13G1963;Gh_D01G0918;Gh_D05G2193;Gh_D09G1399;Gh_D09G2442;Gh_D10G0519;Gh_D12G2181;Gh_Sca035444G01;Gh_Sca073468G01
BP	GO:0046128	purine ribonucleoside metabolic process	15	375	0.974866	1	Gh_A01G0010;Gh_A01G1097;Gh_A05G0198;Gh_A09G1394;Gh_A12G0850;Gh_A12G2006;Gh_A13G1963;Gh_D01G0918;Gh_D05G2193;Gh_D09G1399;Gh_D09G2442;Gh_D10G0519;Gh_D12G2181;Gh_Sca035444G01;Gh_Sca073468G01
BP	GO:0005991	trehalose metabolic process	1	58	0.975141	1	Gh_A03G1983
BP	GO:0046351	disaccharide biosynthetic process	1	58	0.975141	1	Gh_A03G1983
BP	GO:0048519	negative regulation of biological process	7	208	0.975151	1	Gh_A06G1260;Gh_A13G0681;Gh_D05G0906;Gh_D06G1581;Gh_D08G0013;XLOC_012273;XLOC_030518
BP	GO:0009163	nucleoside biosynthetic process	5	165	0.977322	1	Gh_A01G1097;Gh_A09G1394;Gh_A12G0850;Gh_D09G1399;Gh_Sca035444G01
BP	GO:0042455	ribonucleoside biosynthetic process	5	165	0.977322	1	Gh_A01G1097;Gh_A09G1394;Gh_A12G0850;Gh_D09G1399;Gh_Sca035444G01
BP	GO:0046488	phosphatidylinositol metabolic process	6	188	0.977324	1	Gh_A01G1341;Gh_A08G1438;Gh_A09G0232;Gh_D08G1732;Gh_D12G2096;Gh_Sca004734G05
BP	GO:0006650	glycerophospholipid metabolic process	7	211	0.977813	1	Gh_A01G1341;Gh_A08G1438;Gh_A09G0050;Gh_A09G0232;Gh_D08G1732;Gh_D12G2096;Gh_Sca004734G05
BP	GO:0072657	protein localization to membrane	1	60	0.978118	1	Gh_D02G1087
BP	GO:0090150	establishment of protein localization to membrane	1	60	0.978118	1	Gh_D02G1087
BP	GO:1901659	glycosyl compound biosynthetic process	5	167	0.979158	1	Gh_A01G1097;Gh_A09G1394;Gh_A12G0850;Gh_D09G1399;Gh_Sca035444G01
BP	GO:0016568	chromatin modification	2	92	0.979936	1	Gh_A08G1482;Gh_A09G1974
BP	GO:0065008	regulation of biological quality	21	503	0.980201	1	Gh_A01G0271;Gh_A03G0969;Gh_A05G0320;Gh_A05G1428;Gh_A05G1744;Gh_A05G3724;Gh_A05G3839;Gh_A10G1373;Gh_A11G2965;Gh_A12G2492;Gh_A13G1494;Gh_D02G1352;Gh_D04G0688;Gh_D05G1600;Gh_D07G1576;Gh_D08G2154;Gh_D10G1112;Gh_D11G0113;Gh_D11G2632;Gh_D12G0592;XLOC_030496
BP	GO:0072528	pyrimidine-containing compound biosynthetic process	1	62	0.980739	1	Gh_A01G0043
BP	GO:0006813	potassium ion transport	3	120	0.98101	1	Gh_A04G1164;Gh_D05G3150;Gh_Sca013386G01
BP	GO:0009142	nucleoside triphosphate biosynthetic process	3	120	0.98101	1	Gh_A01G1097;Gh_A12G0850;Gh_Sca035444G01
BP	GO:0009145	purine nucleoside triphosphate biosynthetic process	3	120	0.98101	1	Gh_A01G1097;Gh_A12G0850;Gh_Sca035444G01
BP	GO:0009201	ribonucleoside triphosphate biosynthetic process	3	120	0.98101	1	Gh_A01G1097;Gh_A12G0850;Gh_Sca035444G01
BP	GO:0009206	purine ribonucleoside triphosphate biosynthetic process	3	120	0.98101	1	Gh_A01G1097;Gh_A12G0850;Gh_Sca035444G01
BP	GO:0098655	cation transmembrane transport	12	326	0.982896	1	Gh_A01G1097;Gh_A04G1164;Gh_A08G1006;Gh_A12G0850;Gh_D01G0918;Gh_D03G0512;Gh_D05G3150;Gh_D08G0287;Gh_D11G0674;Gh_D13G1625;Gh_Sca013386G01;Gh_Sca035444G01
BP	GO:0098660	inorganic ion transmembrane transport	12	326	0.982896	1	Gh_A01G1097;Gh_A04G1164;Gh_A08G1006;Gh_A12G0850;Gh_D01G0918;Gh_D03G0512;Gh_D05G3150;Gh_D08G0287;Gh_D11G0674;Gh_D13G1625;Gh_Sca013386G01;Gh_Sca035444G01
BP	GO:0098662	inorganic cation transmembrane transport	12	326	0.982896	1	Gh_A01G1097;Gh_A04G1164;Gh_A08G1006;Gh_A12G0850;Gh_D01G0918;Gh_D03G0512;Gh_D05G3150;Gh_D08G0287;Gh_D11G0674;Gh_D13G1625;Gh_Sca013386G01;Gh_Sca035444G01
BP	GO:0007165	signal transduction	50	1061	0.983706	1	Gh_A01G0475;Gh_A01G1341;Gh_A02G0251;Gh_A02G1717;Gh_A03G0969;Gh_A03G1715;Gh_A04G0312;Gh_A05G1203;Gh_A05G2877;Gh_A07G0155;Gh_A08G0513;Gh_A09G0738;Gh_A09G2040;Gh_A09G2213;Gh_A10G0939;Gh_A11G0251;Gh_A11G0742;Gh_A11G1383;Gh_A12G1038;Gh_A13G0938;Gh_D01G0489;Gh_D01G1777;Gh_D02G0172;Gh_D02G0321;Gh_D02G0417;Gh_D02G1352;Gh_D02G1710;Gh_D02G1713;Gh_D02G2357;Gh_D03G1577;Gh_D03G1828;Gh_D04G0930;Gh_D05G0052;Gh_…
BP	GO:0023052	signaling	50	1061	0.983706	1	Gh_A01G0475;Gh_A01G1341;Gh_A02G0251;Gh_A02G1717;Gh_A03G0969;Gh_A03G1715;Gh_A04G0312;Gh_A05G1203;Gh_A05G2877;Gh_A07G0155;Gh_A08G0513;Gh_A09G0738;Gh_A09G2040;Gh_A09G2213;Gh_A10G0939;Gh_A11G0251;Gh_A11G0742;Gh_A11G1383;Gh_A12G1038;Gh_A13G0938;Gh_D01G0489;Gh_D01G1777;Gh_D02G0172;Gh_D02G0321;Gh_D02G0417;Gh_D02G1352;Gh_D02G1710;Gh_D02G1713;Gh_D02G2357;Gh_D03G1577;Gh_D03G1828;Gh_D04G0930;Gh_D05G0052;Gh_…
BP	GO:0044700	single organism signaling	50	1061	0.983706	1	Gh_A01G0475;Gh_A01G1341;Gh_A02G0251;Gh_A02G1717;Gh_A03G0969;Gh_A03G1715;Gh_A04G0312;Gh_A05G1203;Gh_A05G2877;Gh_A07G0155;Gh_A08G0513;Gh_A09G0738;Gh_A09G2040;Gh_A09G2213;Gh_A10G0939;Gh_A11G0251;Gh_A11G0742;Gh_A11G1383;Gh_A12G1038;Gh_A13G0938;Gh_D01G0489;Gh_D01G1777;Gh_D02G0172;Gh_D02G0321;Gh_D02G0417;Gh_D02G1352;Gh_D02G1710;Gh_D02G1713;Gh_D02G2357;Gh_D03G1577;Gh_D03G1828;Gh_D04G0930;Gh_D05G0052;Gh_…
BP	GO:1902589	single-organism organelle organization	15	391	0.984328	1	Gh_A01G1886;Gh_A03G0335;Gh_A03G1102;Gh_A06G1260;Gh_A08G1482;Gh_A10G1373;Gh_A11G0858;Gh_A11G2432;Gh_D01G2144;Gh_D05G0770;Gh_D05G2346;Gh_D06G1581;Gh_D12G1115;Gh_D13G0206;XLOC_018184
BP	GO:0009664	plant-type cell wall organization	3	125	0.98517	1	Gh_A03G0885;Gh_D02G0169;Gh_D05G1754
BP	GO:0071669	plant-type cell wall organization or biogenesis	3	126	0.98589	1	Gh_A03G0885;Gh_D02G0169;Gh_D05G1754
BP	GO:0015698	inorganic anion transport	1	69	0.987675	1	Gh_A01G2116
BP	GO:0046474	glycerophospholipid biosynthetic process	1	69	0.987675	1	Gh_A09G0050
BP	GO:0009116	nucleoside metabolic process	16	422	0.988569	1	Gh_A01G0010;Gh_A01G1097;Gh_A05G0198;Gh_A09G1394;Gh_A12G0850;Gh_A12G2006;Gh_A13G1963;Gh_D01G0918;Gh_D05G2193;Gh_D09G1399;Gh_D09G2442;Gh_D10G0519;Gh_D12G2181;Gh_D13G2067;Gh_Sca035444G01;Gh_Sca073468G01
BP	GO:0090407	organophosphate biosynthetic process	14	381	0.988757	1	Gh_A01G0043;Gh_A01G1097;Gh_A03G0081;Gh_A04G1402;Gh_A05G3793;Gh_A09G0050;Gh_A12G0665;Gh_A12G0850;Gh_D03G1747;Gh_D03G1830;Gh_D04G1266;Gh_D04G1281;Gh_D04G1883;Gh_Sca035444G01
BP	GO:0006260	DNA replication	3	131	0.989015	1	Gh_A01G0605;Gh_D01G0617;Gh_D04G0166
BP	GO:0022900	electron transport chain	2	103	0.989037	1	Gh_A01G0010;Gh_D12G2428
BP	GO:0042592	homeostatic process	13	361	0.989128	1	Gh_A03G0969;Gh_A05G0320;Gh_A05G1428;Gh_A05G1744;Gh_A05G3724;Gh_A05G3839;Gh_A12G2492;Gh_A13G1494;Gh_D02G1352;Gh_D05G1600;Gh_D08G2154;Gh_D10G1112;Gh_D12G0592
BP	GO:0044802	single-organism membrane organization	1	71	0.989152	1	Gh_D02G1087
BP	GO:1901657	glycosyl compound metabolic process	16	424	0.989243	1	Gh_A01G0010;Gh_A01G1097;Gh_A05G0198;Gh_A09G1394;Gh_A12G0850;Gh_A12G2006;Gh_A13G1963;Gh_D01G0918;Gh_D05G2193;Gh_D09G1399;Gh_D09G2442;Gh_D10G0519;Gh_D12G2181;Gh_D13G2067;Gh_Sca035444G01;Gh_Sca073468G01
BP	GO:0015672	monovalent inorganic cation transport	16	425	0.989566	1	Gh_A01G1097;Gh_A04G1164;Gh_A05G3071;Gh_A08G1006;Gh_A12G0850;Gh_D01G0918;Gh_D03G0512;Gh_D04G0572;Gh_D04G1759;Gh_D05G3150;Gh_D08G0287;Gh_D11G0674;Gh_D13G1625;Gh_Sca013386G01;Gh_Sca035444G01;XLOC_068040
BP	GO:0046486	glycerolipid metabolic process	7	231	0.989825	1	Gh_A01G1341;Gh_A08G1438;Gh_A09G0050;Gh_A09G0232;Gh_D08G1732;Gh_D12G2096;Gh_Sca004734G05
BP	GO:0022402	cell cycle process	3	135	0.991024	1	Gh_A03G1102;Gh_A06G1260;Gh_D06G1581
BP	GO:0007186	G-protein coupled receptor signaling pathway	1	74	0.991042	1	Gh_D01G1777
BP	GO:0061024	membrane organization	1	74	0.991042	1	Gh_D02G1087
BP	GO:0016569	covalent chromatin modification	1	75	0.991595	1	Gh_A08G1482
BP	GO:0016570	histone modification	1	75	0.991595	1	Gh_A08G1482
BP	GO:0015979	photosynthesis	10	305	0.991983	1	Gh_A05G3061;Gh_A07G0818;Gh_A10G0605;Gh_A13G1559;Gh_D04G0584;Gh_D07G0878;Gh_D10G1053;Gh_D13G1497;Gh_D13G1896;Gh_Sca006756G05
BP	GO:0009312	oligosaccharide biosynthetic process	1	76	0.992115	1	Gh_A03G1983
BP	GO:0019637	organophosphate metabolic process	36	839	0.993317	1	Gh_A01G0010;Gh_A01G0043;Gh_A01G1097;Gh_A01G1341;Gh_A03G0081;Gh_A03G1070;Gh_A04G1402;Gh_A05G0198;Gh_A05G3793;Gh_A08G1438;Gh_A09G0050;Gh_A09G0232;Gh_A12G0665;Gh_A12G0850;Gh_A12G1383;Gh_A12G2006;Gh_A13G1963;Gh_D01G0918;Gh_D02G0343;Gh_D02G1480;Gh_D03G1747;Gh_D03G1830;Gh_D04G1266;Gh_D04G1281;Gh_D04G1883;Gh_D05G2193;Gh_D06G1240;Gh_D08G1732;Gh_D09G2442;Gh_D10G0519;Gh_D12G1506;Gh_D12G2096;Gh_D12G2181;Gh_…
BP	GO:0051716	cellular response to stimulus	62	1332	0.993653	1	Gh_A01G0475;Gh_A01G1341;Gh_A02G0251;Gh_A02G1588;Gh_A02G1717;Gh_A02G1804;Gh_A03G0969;Gh_A03G1715;Gh_A04G0217;Gh_A04G0312;Gh_A04G0756;Gh_A05G1018;Gh_A05G1203;Gh_A05G2877;Gh_A05G3735;Gh_A07G0155;Gh_A07G2004;Gh_A08G0513;Gh_A09G0738;Gh_A09G2040;Gh_A09G2213;Gh_A10G0939;Gh_A11G0251;Gh_A11G0742;Gh_A11G1254;Gh_A11G1383;Gh_A12G1038;Gh_A13G0938;Gh_D01G0489;Gh_D01G1777;Gh_D02G0172;Gh_D02G0321;Gh_D02G0417;Gh_…
BP	GO:0045017	glycerolipid biosynthetic process	1	89	0.996561	1	Gh_A09G0050
BP	GO:0006643	membrane lipid metabolic process	1	90	0.996774	1	Gh_Sca004916G01
BP	GO:0009725	response to hormone	1	91	0.996973	1	Gh_A06G0332
BP	GO:0009719	response to endogenous stimulus	1	92	0.99716	1	Gh_A06G0332
BP	GO:0042545	cell wall modification	3	158	0.99726	1	Gh_A06G1550;Gh_D06G0866;Gh_D13G1150
BP	GO:0051179	localization	218	4169	0.997562	1	Gh_A01G0102;Gh_A01G1097;Gh_A01G1117;Gh_A01G1870;Gh_A01G2021;Gh_A01G2116;Gh_A02G0028;Gh_A02G0264;Gh_A02G0318;Gh_A02G0394;Gh_A02G1084;Gh_A02G1273;Gh_A02G1716;Gh_A03G0256;Gh_A03G0546;Gh_A03G0570;Gh_A03G0852;Gh_A03G0853;Gh_A03G0940;Gh_A03G1552;Gh_A03G1574;Gh_A03G1715;Gh_A03G1959;Gh_A03G1975;Gh_A03G2015;Gh_A03G2018;Gh_A03G2053;Gh_A04G0312;Gh_A04G0671;Gh_A04G1164;Gh_A04G1199;Gh_A04G1419;Gh_A05G0919;Gh_…
BP	GO:0006810	transport	215	4118	0.997597	1	Gh_A01G0102;Gh_A01G1097;Gh_A01G1117;Gh_A01G1870;Gh_A01G2021;Gh_A01G2116;Gh_A02G0028;Gh_A02G0264;Gh_A02G0318;Gh_A02G0394;Gh_A02G1084;Gh_A02G1273;Gh_A02G1716;Gh_A03G0256;Gh_A03G0546;Gh_A03G0570;Gh_A03G0852;Gh_A03G0853;Gh_A03G0940;Gh_A03G1552;Gh_A03G1574;Gh_A03G1715;Gh_A03G1959;Gh_A03G1975;Gh_A03G2015;Gh_A03G2018;Gh_A03G2053;Gh_A04G0312;Gh_A04G0671;Gh_A04G1164;Gh_A04G1199;Gh_A04G1419;Gh_A05G0919;Gh_…
BP	GO:0051234	establishment of localization	216	4138	0.997679	1	Gh_A01G0102;Gh_A01G1097;Gh_A01G1117;Gh_A01G1870;Gh_A01G2021;Gh_A01G2116;Gh_A02G0028;Gh_A02G0264;Gh_A02G0318;Gh_A02G0394;Gh_A02G1084;Gh_A02G1273;Gh_A02G1716;Gh_A03G0256;Gh_A03G0546;Gh_A03G0570;Gh_A03G0852;Gh_A03G0853;Gh_A03G0940;Gh_A03G1552;Gh_A03G1574;Gh_A03G1715;Gh_A03G1959;Gh_A03G1975;Gh_A03G2015;Gh_A03G2018;Gh_A03G2053;Gh_A04G0312;Gh_A04G0671;Gh_A04G1164;Gh_A04G1199;Gh_A04G1419;Gh_A05G0919;Gh_…
BP	GO:0055085	transmembrane transport	76	1673	0.99871	1	Gh_A01G0102;Gh_A01G1097;Gh_A01G2021;Gh_A02G1716;Gh_A03G0256;Gh_A03G0546;Gh_A03G1574;Gh_A03G2015;Gh_A03G2053;Gh_A04G1164;Gh_A04G1199;Gh_A04G1419;Gh_A05G0919;Gh_A07G0341;Gh_A07G0370;Gh_A08G0763;Gh_A08G1006;Gh_A08G1071;Gh_A08G1153;Gh_A08G2340;Gh_A09G2254;Gh_A10G0210;Gh_A11G0805;Gh_A11G1441;Gh_A11G2163;Gh_A11G2507;Gh_A11G2508;Gh_A12G0738;Gh_A12G0850;Gh_A13G1059;Gh_A13G1307;Gh_A13G2052;Gh_A13G2118;Gh_…
BP	GO:0044765	single-organism transport	134	2761	0.999197	1	Gh_A01G0102;Gh_A01G1097;Gh_A01G1870;Gh_A01G2021;Gh_A01G2116;Gh_A02G0028;Gh_A02G0264;Gh_A02G0318;Gh_A02G0394;Gh_A02G1084;Gh_A02G1273;Gh_A02G1716;Gh_A03G0256;Gh_A03G0546;Gh_A03G1574;Gh_A03G2015;Gh_A03G2053;Gh_A04G0671;Gh_A04G1164;Gh_A04G1199;Gh_A04G1419;Gh_A05G0919;Gh_A05G2337;Gh_A05G2805;Gh_A05G3071;Gh_A06G1921;Gh_A07G0341;Gh_A07G0370;Gh_A07G2000;Gh_A08G0413;Gh_A08G0763;Gh_A08G0898;Gh_A08G1006;Gh_…
BP	GO:0030001	metal ion transport	16	503	0.999213	1	Gh_A02G1273;Gh_A04G1164;Gh_A07G2000;Gh_A11G1441;Gh_D02G2447;Gh_D03G0414;Gh_D04G1545;Gh_D04G1759;Gh_D05G3150;Gh_D07G2221;Gh_D09G0837;Gh_D09G1375;Gh_D11G1515;Gh_D11G1596;Gh_Sca013386G01;XLOC_051517
BP	GO:0006091	generation of precursor metabolites and energy	10	366	0.999242	1	Gh_A01G0010;Gh_A05G0198;Gh_A07G1759;Gh_A12G2006;Gh_A13G1963;Gh_D05G2193;Gh_D09G2442;Gh_D12G2181;Gh_D12G2428;Gh_Sca073468G01
BP	GO:1902578	single-organism localization	135	2805	0.999486	1	Gh_A01G0102;Gh_A01G1097;Gh_A01G1870;Gh_A01G2021;Gh_A01G2116;Gh_A02G0028;Gh_A02G0264;Gh_A02G0318;Gh_A02G0394;Gh_A02G1084;Gh_A02G1273;Gh_A02G1716;Gh_A03G0256;Gh_A03G0546;Gh_A03G1574;Gh_A03G2015;Gh_A03G2053;Gh_A04G0671;Gh_A04G1164;Gh_A04G1199;Gh_A04G1419;Gh_A05G0919;Gh_A05G2337;Gh_A05G2805;Gh_A05G3071;Gh_A06G1921;Gh_A07G0341;Gh_A07G0370;Gh_A07G2000;Gh_A08G0413;Gh_A08G0763;Gh_A08G0898;Gh_A08G1006;Gh_…
BP	GO:0071555	cell wall organization	6	284	0.999671	1	Gh_A03G0885;Gh_A06G1550;Gh_D02G0169;Gh_D05G1754;Gh_D06G0866;Gh_D13G1150
BP	GO:0045229	external encapsulating structure organization	6	285	0.999686	1	Gh_A03G0885;Gh_A06G1550;Gh_D02G0169;Gh_D05G1754;Gh_D06G0866;Gh_D13G1150
BP	GO:0071554	cell wall organization or biogenesis	10	392	0.999742	1	Gh_A03G0885;Gh_A06G1550;Gh_A09G1943;Gh_D02G0169;Gh_D05G1754;Gh_D06G0866;Gh_D07G0643;Gh_D09G2016;Gh_D10G1216;Gh_D13G1150
BP	GO:0044699	single-organism process	644	11544	0.999756	1	Gh_A01G0010;Gh_A01G0043;Gh_A01G0102;Gh_A01G0271;Gh_A01G0305;Gh_A01G0457;Gh_A01G0475;Gh_A01G0629;Gh_A01G0745;Gh_A01G1097;Gh_A01G1341;Gh_A01G1411;Gh_A01G1506;Gh_A01G1521;Gh_A01G1790;Gh_A01G1870;Gh_A01G1886;Gh_A01G2000;Gh_A01G2021;Gh_A01G2034;Gh_A01G2116;Gh_A01G2121;Gh_A01G2156;Gh_A02G0028;Gh_A02G0061;Gh_A02G0121;Gh_A02G0133;Gh_A02G0170;Gh_A02G0221;Gh_A02G0225;Gh_A02G0251;Gh_A02G0264;Gh_A02G0318;Gh_…
BP	GO:0044763	single-organism cellular process	377	7195	0.99995	1	Gh_A01G0010;Gh_A01G0043;Gh_A01G0102;Gh_A01G0271;Gh_A01G0305;Gh_A01G0457;Gh_A01G0475;Gh_A01G0629;Gh_A01G0745;Gh_A01G1097;Gh_A01G1341;Gh_A01G1411;Gh_A01G1506;Gh_A01G1521;Gh_A01G1870;Gh_A01G1886;Gh_A01G2000;Gh_A01G2021;Gh_A01G2034;Gh_A01G2156;Gh_A02G0121;Gh_A02G0251;Gh_A02G1588;Gh_A02G1716;Gh_A02G1717;Gh_A02G1773;Gh_A02G1804;Gh_A03G0081;Gh_A03G0256;Gh_A03G0303;Gh_A03G0335;Gh_A03G0374;Gh_A03G0546;Gh_…
BP	GO:0006811	ion transport	47	1252	0.999959	1	Gh_A01G1097;Gh_A01G2116;Gh_A02G0028;Gh_A02G1273;Gh_A04G1164;Gh_A05G2805;Gh_A05G3071;Gh_A07G0341;Gh_A07G2000;Gh_A08G0413;Gh_A08G1006;Gh_A10G1574;Gh_A11G0599;Gh_A11G1441;Gh_A11G2163;Gh_A11G2248;Gh_A12G0850;Gh_A12G1538;Gh_A13G1307;Gh_D01G0918;Gh_D02G0625;Gh_D02G1385;Gh_D02G2447;Gh_D03G0414;Gh_D03G0512;Gh_D04G0572;Gh_D04G1545;Gh_D04G1759;Gh_D05G0008;Gh_D05G3150;Gh_D07G2221;Gh_D08G0287;Gh_D09G0837;Gh_…
BP	GO:0006812	cation transport	35	1010	0.999967	1	Gh_A01G1097;Gh_A02G1273;Gh_A04G1164;Gh_A05G2805;Gh_A05G3071;Gh_A07G0341;Gh_A07G2000;Gh_A08G0413;Gh_A08G1006;Gh_A11G1441;Gh_A11G2248;Gh_A12G0850;Gh_D01G0918;Gh_D02G1385;Gh_D02G2447;Gh_D03G0414;Gh_D03G0512;Gh_D04G0572;Gh_D04G1545;Gh_D04G1759;Gh_D05G3150;Gh_D07G2221;Gh_D08G0287;Gh_D09G0837;Gh_D09G1375;Gh_D09G2141;Gh_D11G0674;Gh_D11G1515;Gh_D11G1596;Gh_D13G1625;Gh_Sca013386G01;Gh_Sca035444G01;Gh_Sca0…
