# Supplementary material for: Transcriptomic analyses show that 24-epibrassinolide (EBR) promotes cold tolerance in cotton seedlings
Source: PLoS One. 2021 Feb 1;16(2):e0245070. doi: 10.1371/journal.pone.0245070 (PMC7850480; doi:10.1371/journal.pone.0245070)
Supplement: S2 Table — (XLSX) [file pone.0245070.s002.xlsx]

## Sheet: Sheet1
Supplementary table 3. KEGG pathway enrichment of DEGs regulated by the treatments of Cold+water and Cold+EBR.
#Term	Database	Ko ID	Input number	Background number	P-Value	Corrected P-Value	Input	Hyperlink
Plant hormone signal transduction	KEGG PATHWAY	Ko04075	68	800	0.000607074	0.00937939	Gh_D05G3929|Gh_D01G1903|Gh_A08G1686|Gh_A12G0052|Gh_A11G0870|Gh_A01G1990|Gh_D02G0417|Gh_A13G1480|Gh_A11G0443|Gh_D05G3907|Gh_D05G0352|Gh_A01G0153|Gh_D11G1989|Gh_D08G2564|Gh_A10G1998|Gh_D09G2246|Gh_A05G0782|Gh_A08G2485|Gh_A02G0866|Gh_D01G1406|Gh_D08G1981|Gh_A05G2447|Gh_A10G1008|Gh_A07G0123|Gh_D08G2484|Gh_A01G1655|Gh_A08G2199|Gh_A12G2380|Gh_A06G0351|Gh_D02G1776|Gh_D08G0262|Gh_A11G0474|Gh_D12G0066|Gh_…	http://www.genome.jp/kegg-bin/show_pathway?ghi04075/ghi:107951046%09red/ghi:107900296%09red/ghi:107958707%09red/ghi:107890767%09red/ghi:107932251%09red/ghi:107895419%09red/ghi:107941902%09red/ghi:107927510%09red/ghi:107890835%09red/ghi:107926328%09red/ghi:107886087%09red/ghi:107941282%09red/ghi:107956047%09red/ghi:107943945%09red/ghi:107946831%09red/ghi:107936899%09red/ghi:107933043%09red/ghi:107…
MAPK signaling pathway - plant	KEGG PATHWAY	Ko04016	51	420	7.96684e-07	4.5208e-05	Gh_A08G1686|Gh_A11G0831|Gh_A11G0870|Gh_A01G1990|Gh_D02G0417|Gh_A13G1480|Gh_A05G2316|Gh_D09G0130|Gh_A02G1046|Gh_A10G1998|Gh_D10G0119|Gh_A06G1191|Gh_D11G0974|Gh_D12G0590|Gh_A07G0123|Gh_D08G2484|Gh_A09G0137|Gh_A12G2380|Gh_D05G3907|Gh_A07G2325|Gh_A11G0474|Gh_A09G2213|Gh_D08G2044|Gh_A11G0224|Gh_A05G0782|Gh_Sca058017G01|XLOC_067702|Gh_A08G2192|Gh_A12G2671|Gh_A05G0085|Gh_A06G1629|Gh_D12G0002|Gh_D09G1743…	http://www.genome.jp/kegg-bin/show_pathway?ghi04016/ghi:107960357%09red/ghi:107945826%09red/ghi:107958707%09red/ghi:107890767%09red/ghi:107932251%09red/ghi:107924666%09red/ghi:107927510%09red/ghi:107956047%09red/ghi:107946831%09red/ghi:107909215%09red/ghi:107901844%09red/ghi:107935350%09red/ghi:107921990%09red/ghi:107938769%09red/ghi:107937354%09red/ghi:107899890%09red/ghi:107963220%09red/ghi:107…
RNA polymerase	KEGG PATHWAY	Ko03020	16	102	0.000418154	0.00790974	Gh_A04G0533|Gh_D03G0635|Gh_A09G0404|Gh_Sca005486G01|Gh_D06G1728|Gh_D04G1949|Gh_A03G0395|Gh_A06G1175|Gh_A09G2248|XLOC_046395|Gh_D10G1007|Gh_A01G0261|Gh_A03G0298|XLOC_040514|Gh_D03G0938|Gh_A02G1057	http://www.genome.jp/kegg-bin/show_pathway?ghi03020/ghi:107951811%09red/ghi:3989196%09red/ghi:107960277%09red/ghi:107888743%09red/ghi:107904804%09red/ghi:107886036%09red/ghi:107885964%09red/ghi:107922651%09red/ghi:107941303%09red/ghi:3989197%09red/ghi:107897505%09red/ghi:107950708%09red/ghi:107924482%09red/ghi:107946230%09red/ghi:107900558%09red
Ribosome biogenesis in eukaryotes	KEGG PATHWAY	Ko03008	21	176	0.00153161	0.0175439	Gh_A05G4025|Gh_A11G0445|Gh_D10G0949|Gh_D05G1194|Gh_A02G0702|Gh_A12G2490|Gh_D02G0747|Gh_D08G2357|Gh_D08G1066|Gh_A04G0589|Gh_A11G2939|Gh_A11G0842|Gh_A12G0831|XLOC_047305|Gh_D03G0249|Gh_A07G1468|Gh_A06G0481|Gh_D10G1123|Gh_A03G0452|Gh_D07G1564|Gh_D08G0199	http://www.genome.jp/kegg-bin/show_pathway?ghi03008/ghi:107941899%09red/ghi:107952030%09red/ghi:107941703%09red/ghi:107901875%09red/ghi:107917830%09red/ghi:107932568%09red/ghi:107887878%09red/ghi:107926233%09red/ghi:107886369%09red/ghi:107939305%09red/ghi:107906478%09red/ghi:107954913%09red/ghi:107962625%09red/ghi:107926365%09red/ghi:107909064%09red/ghi:107907492%09red/ghi:107910416%09red/ghi:107…
Biosynthesis of amino acids	KEGG PATHWAY	Ko01230	55	558	7.3496e-05	0.0018521	Gh_A09G0840|Gh_D13G1474|Gh_A07G2141|Gh_D13G1029|Gh_D13G1799|Gh_A13G1963|Gh_A13G0329|Gh_A03G1070|Gh_D11G3433|Gh_D10G2321|Gh_D13G0678|Gh_Sca073468G01|Gh_D12G0551|Gh_D02G1480|Gh_A13G0201|Gh_D06G1084|Gh_A11G0641|Gh_A12G0401|Gh_D05G1837|Gh_D07G1773|Gh_A11G0809|Gh_A13G1132|Gh_A02G0121|Gh_A13G0380|Gh_D13G0368|Gh_A02G0064|Gh_D12G2439|Gh_A12G0535|XLOC_074648|Gh_D09G2034|Gh_D05G2834|Gh_D05G2193|Gh_A09G2279…	http://www.genome.jp/kegg-bin/show_pathway?ghi01230/ghi:107905043%09red/ghi:107905736%09red/ghi:107940798%09red/ghi:107963806%09red/ghi:107909816%09red/ghi:107894299%09red/ghi:107919875%09red/ghi:107945781%09red/ghi:107924412%09red/ghi:107935332%09red/ghi:107918502%09red/ghi:107927325%09red/ghi:107954150%09red/ghi:107948413%09red/ghi:107893859%09red/ghi:107928527%09red/ghi:107906851%09red/ghi:107…
Biosynthesis of secondary metabolites	KEGG PATHWAY	Ko01110	214	2587	1.4988e-08	1.88849e-06	Gh_A08G0960|Gh_A06G1796|XLOC_003844|Gh_A11G0831|Gh_D05G1140|Gh_A02G0236|Gh_D08G0591|XLOC_028206|Gh_A13G1963|Gh_A11G1688|Gh_A13G0329|Gh_D12G1540|Gh_A02G0064|Gh_D06G1222|Gh_A11G0809|Gh_D10G1431|Gh_D05G2500|Gh_A13G0201|Gh_D13G0415|Gh_D10G1166|Gh_D03G1830|Gh_A13G1336|Gh_A13G1132|Gh_D01G0112|Gh_A01G0629|Gh_D13G1503|Gh_D01G1359|Gh_A07G2260|XLOC_073208|Gh_A02G1412|Gh_D09G2034|Gh_D05G2834|Gh_A06G0884|Gh_…	http://www.genome.jp/kegg-bin/show_pathway?ghi01110/ghi:107905043%09red/ghi:107899548%09red/ghi:107963806%09red/ghi:107906426%09red/ghi:107928183%09red/ghi:107904438%09red/ghi:107904929%09red/ghi:107962221%09red/ghi:107914161%09red/ghi:107961667%09red/ghi:107929190%09red/ghi:107886427%09red/ghi:107945781%09red/ghi:107910301%09red/ghi:107935332%09red/ghi:107901493%09red/ghi:107939451%09red/ghi:107…
Metabolic pathways	KEGG PATHWAY	Ko01100	372	5402	1.02748e-05	0.000323656	Gh_A08G0960|Gh_D10G2242|Gh_A05G2819|Gh_D13G1898|Gh_D06G1771|Gh_A01G1341|Gh_A05G3557|Gh_D10G1166|Gh_D09G1127|Gh_A01G0629|Gh_A02G1412|Gh_D09G2034|Gh_D05G2834|XLOC_028206|Gh_D07G0326|Gh_D07G0320|Gh_A13G0512|Gh_D12G1540|Gh_A11G0321|Gh_D04G1424|Gh_D02G0343|Gh_A08G0414|Gh_A11G2619|Gh_A11G2269|Gh_A09G1787|Gh_A09G0840|Gh_D05G0339|Gh_A03G1070|Gh_A08G1006|Gh_A13G2072|Gh_D06G1084|Gh_A07G1759|Gh_A03G0374|Gh_…	http://www.genome.jp/kegg-bin/show_pathway?ghi01100/ghi:107905043%09red/ghi:107951043%09red/ghi:107936187%09red/ghi:107899548%09red/ghi:107949570%09red/ghi:107906426%09red/ghi:107928183%09red/ghi:107904438%09red/ghi:107911340%09red/ghi:107962250%09red/ghi:107900488%09red/ghi:107962221%09red/ghi:107918230%09red/ghi:107958572%09red/ghi:107950248%09red/ghi:107914161%09red/ghi:107960006%09red/ghi:107…
Aminoacyl-tRNA biosynthesis	KEGG PATHWAY	Ko00970	16	121	0.0021075	0.0221288	Gh_D01G1751|Gh_A05G2819|Gh_Sca039890G01|Gh_D10G2435|Gh_D09G2236|Gh_D01G0339|Gh_D01G2379|Gh_A01G1506|Gh_A01G0305|Gh_D10G2554|Gh_A01G1521|Gh_A10G2190|Gh_A01G2156|Gh_D10G1375|Gh_A09G2025|Gh_D04G1647	http://www.genome.jp/kegg-bin/show_pathway?ghi00970/ghi:107959926%09red/ghi:107915745%09red/ghi:107925479%09red/ghi:107943115%09red/ghi:107925486%09red/ghi:107914790%09red/ghi:107898564%09red/ghi:107934601%09red/ghi:107928115%09red/ghi:107939671%09red/ghi:107933932%09red/ghi:107922018%09red/ghi:107929166%09red/ghi:107942342%09red
alpha-Linolenic acid metabolism	KEGG PATHWAY	Ko00592	17	118	0.000669956	0.00937939	Gh_A07G2260|Gh_D07G2009|Gh_D06G0777|Gh_D06G0091|Gh_D06G0090|Gh_D06G2176|Gh_D05G0339|Gh_D07G0905|Gh_A07G1803|Gh_D04G0497|Gh_A07G1804|Gh_A07G1805|Gh_D07G2010|Gh_Sca016044G01|Gh_D11G0264|Gh_A05G3948|Gh_A06G1802	http://www.genome.jp/kegg-bin/show_pathway?ghi00592/ghi:107907104%09red/ghi:107955394%09red/ghi:107904934%09red/ghi:107955390%09red/ghi:107925999%09red/ghi:107955391%09red/ghi:107943452%09red/ghi:107954963%09red/ghi:107935572%09red/ghi:107954965%09red/ghi:107912210%09red/ghi:107958786%09red/ghi:107960209%09red
Amino sugar and nucleotide sugar metabolism	KEGG PATHWAY	Ko00520	34	318	0.00043943	0.00790974	Gh_A12G0851|Gh_D07G0692|Gh_A06G1051|Gh_A08G1162|Gh_D12G1004|Gh_A01G1202|Gh_D12G2670|Gh_A07G1759|Gh_D11G0363|Gh_D09G2016|Gh_A07G0561|Gh_A06G0487|Gh_D11G0880|Gh_D10G1216|XLOC_069214|Gh_D04G0339|Gh_A11G0308|Gh_D12G0930|Gh_D07G0246|Gh_A07G0194|Gh_D12G1056|Gh_D12G2669|Gh_D06G0542|Gh_A11G1044|Gh_D04G1424|Gh_D07G0627|Gh_A07G0724|Gh_D08G1205|Gh_A05G0404|Gh_A08G1623|Gh_A11G3052|Gh_D05G0848|Gh_A09G0864|Gh_…	http://www.genome.jp/kegg-bin/show_pathway?ghi00520/ghi:107934308%09red/ghi:107889045%09red/ghi:107922324%09red/ghi:107957289%09red/ghi:107900488%09red/ghi:107962181%09red/ghi:107929190%09red/ghi:107927003%09red/ghi:107914622%09red/ghi:107953544%09red/ghi:107906653%09red/ghi:107955363%09red/ghi:107924022%09red/ghi:107911931%09red/ghi:107890470%09red/ghi:107901281%09red/ghi:107953815%09red/ghi:107…
Glutathione metabolism	KEGG PATHWAY	Ko00480	33	218	1.07638e-06	4.5208e-05	Gh_A03G0384|Gh_A02G0259|Gh_A10G1891|Gh_D04G0767|Gh_A07G0716|Gh_A13G0203|Gh_A04G0409|Gh_D07G0778|Gh_A05G3064|Gh_A07G1593|Gh_D11G2311|Gh_D11G2829|Gh_D02G0331|XLOC_036245|Gh_D08G1956|Gh_D07G0326|Gh_A08G2385|Gh_A11G1459|Gh_D05G3222|Gh_A02G0260|Gh_A09G0273|Gh_D13G1618|XLOC_036246|Gh_D11G1615|Gh_D02G0343|Gh_A08G0633|Gh_D10G2161|Gh_D02G0328|Gh_D13G1635|Gh_A11G3269|Gh_A09G1509|XLOC_006574|Gh_D02G0326	http://www.genome.jp/kegg-bin/show_pathway?ghi00480/ghi:107953969%09red/ghi:107886161%09red/ghi:107911340%09red/ghi:107889738%09red/ghi:107927646%09red/ghi:107924433%09red/ghi:107886427%09red/ghi:107952791%09red/ghi:107913317%09red/ghi:107927241%09red/ghi:107920650%09red/ghi:107953728%09red/ghi:107920527%09red/ghi:107930662%09red/ghi:107927807%09red/ghi:107927802%09red/ghi:107927800%09red/ghi:107…
Phenylalanine, tyrosine and tryptophan biosynthesis	KEGG PATHWAY	Ko00400	13	96	0.00440308	0.0396277	Gh_A04G0795|Gh_D13G0678|Gh_A10G2135|Gh_D13G1474|Gh_D05G2834|Gh_D06G1084|Gh_A11G0641|Gh_A07G1359|Gh_A05G0467|Gh_D11G3433|Gh_A12G1421|Gh_D12G1540|Gh_D12G2439	http://www.genome.jp/kegg-bin/show_pathway?ghi00400/ghi:107947315%09red/ghi:107899556%09red/ghi:107918502%09red/ghi:107904083%09red/ghi:107961739%09red/ghi:107952896%09red/ghi:107948413%09red/ghi:107906851%09red/ghi:107931251%09red/ghi:107919875%09red/ghi:107922832%09red/ghi:107946310%09red/ghi:107918099%09red
Tyrosine metabolism	KEGG PATHWAY	Ko00350	13	94	0.00375287	0.0363739	Gh_A06G1796|Gh_A08G0960|Gh_D10G0793|Gh_D13G0678|Gh_D12G1017|Gh_D02G2150|Gh_A07G1439|Gh_A01G2034|Gh_D01G0156|Gh_A05G0467|Gh_A10G0606|Gh_D08G1170|Gh_A06G2061	http://www.genome.jp/kegg-bin/show_pathway?ghi00350/ghi:107918502%09red/ghi:107886301%09red/ghi:107897329%09red/ghi:107952740%09red/ghi:107908785%09red/ghi:107960202%09red/ghi:107906851%09red/ghi:107945618%09red/ghi:107928801%09red/ghi:107911778%09red/ghi:107914190%09red
Cysteine and methionine metabolism	KEGG PATHWAY	Ko00270	27	246	0.00113551	0.0143074	Gh_A11G0831|Gh_D13G1029|Gh_D12G2181|Gh_A02G1046|Gh_A08G0310|Gh_A01G0457|Gh_D08G1665|Gh_D11G0974|Gh_D12G1473|Gh_A11G0809|Gh_A07G0774|Gh_A13G1132|Gh_A13G0380|XLOC_030473|Gh_D13G0678|Gh_D09G2034|Gh_D13G1547|Gh_A10G1314|Gh_A09G2279|Gh_A02G1431|Gh_A12G2006|Gh_D11G2060|Gh_D13G0423|Gh_D03G0678|Gh_A05G0467|Gh_D11G1565|Gh_A07G2141	http://www.genome.jp/kegg-bin/show_pathway?ghi00270/ghi:107916742%09red/ghi:107894299%09red/ghi:107946940%09red/ghi:107943858%09red/ghi:107950911%09red/ghi:107893859%09red/ghi:107924412%09red/ghi:107914562%09red/ghi:107918502%09red/ghi:107946252%09red/ghi:107920116%09red/ghi:107928527%09red/ghi:107906851%09red/ghi:107917240%09red/ghi:107929437%09red/ghi:107911503%09red/ghi:107898601%09red/ghi:107…
C5-Branched dibasic acid metabolism	KEGG PATHWAY	Ko00660	5	19	0.00703856	0.0591239	Gh_A13G0201|Gh_A09G0578|Gh_A02G0064|Gh_D09G0575|Gh_A02G0121	http://www.genome.jp/kegg-bin/show_pathway?ghi00660/ghi:107940798%09red/ghi:107888894%09red/ghi:107927463%09red/ghi:107927325%09red/ghi:107891890%09red
Galactose metabolism	KEGG PATHWAY	Ko00052	17	154	0.00813444	0.0629345	Gh_A02G1119|XLOC_074648|Gh_A08G1811|Gh_A13G1561|Gh_D08G2171|Gh_D12G1244|Gh_A01G1202|Gh_D08G1205|Gh_A05G0198|Gh_A13G1088|Gh_D03G0541|Gh_A08G1623|Gh_D08G1936|Gh_A13G0935|Gh_D13G1898|Gh_D04G0532|Gh_A05G3108	http://www.genome.jp/kegg-bin/show_pathway?ghi00052/ghi:107933752%09red/ghi:107905736%09red/ghi:107893295%09red/ghi:107922324%09red/ghi:107888661%09red/ghi:107946009%09red/ghi:107893753%09red/ghi:107911231%09red/ghi:107958729%09red/ghi:107950663%09red/ghi:107893739%09red/ghi:107895160%09red/ghi:107888347%09red/ghi:107927003%09red
Fatty acid elongation	KEGG PATHWAY	Ko00062	10	70	0.00849116	0.0629345	Gh_D12G0957|Gh_A01G2000|Gh_D06G0558|Gh_D10G2242|Gh_Sca047531G01|Gh_D03G1252|Gh_D10G2189|Gh_A11G3137|Gh_D11G2117|Gh_Sca128048G01	http://www.genome.jp/kegg-bin/show_pathway?ghi00062/ghi:107954085%09red/ghi:107934412%09red/ghi:107913394%09red/ghi:107945558%09red/ghi:107907251%09red/ghi:107930667%09red/ghi:107928537%09red/ghi:107927815%09red/ghi:107950284%09red
Plant-pathogen interaction	KEGG PATHWAY	Ko04626	40	485	0.0110405	0.0733573	Gh_Sca136100G01|XLOC_025323|Gh_D09G2029|Gh_D01G0932|Gh_D09G0130|Gh_A06G0104|Gh_D01G1852|Gh_D02G1973|Gh_A09G0137|Gh_A09G2289|Gh_A02G0920|Gh_A09G1157|Gh_A06G1191|Gh_D05G3567|Gh_Sca004942G03|Gh_D12G2436|Gh_A10G1756|Gh_A01G0542|Gh_Sca004871G01|Gh_D02G1227|Gh_D02G1319|Gh_A12G2671|Gh_Sca006892G01|Gh_D13G0033|Gh_D01G0761|Gh_A11G0364|Gh_D12G1968|Gh_D04G0438|Gh_D12G1987|Gh_D06G2353|Gh_D10G1788|Gh_A04G0123…	http://www.genome.jp/kegg-bin/show_pathway?ghi04626/ghi:107929782%09red/ghi:107960357%09red/ghi:107908483%09red/ghi:107954949%09red/ghi:107942236%09red/ghi:107910175%09red/ghi:107918132%09red/ghi:107942982%09red/ghi:107940634%09red/ghi:107902193%09red/ghi:107936466%09red/ghi:107901844%09red/ghi:107891295%09red/ghi:107941184%09red/ghi:107938769%09red/ghi:107955121%09red/ghi:107896275%09red/ghi:107…
Isoquinoline alkaloid biosynthesis	KEGG PATHWAY	Ko00950	8	51	0.0110618	0.0733573	Gh_A06G1796|Gh_D13G0678|Gh_A07G1439|Gh_A01G2034|Gh_D01G0156|Gh_A05G0467|Gh_D02G2150|Gh_A06G2061	http://www.genome.jp/kegg-bin/show_pathway?ghi00950/ghi:107918502%09red/ghi:107886301%09red/ghi:107952740%09red/ghi:107908785%09red/ghi:107960202%09red/ghi:107906851%09red/ghi:107928801%09red
Ubiquitin mediated proteolysis	KEGG PATHWAY	Ko04120	29	333	0.0148794	0.0937402	Gh_A12G1527|Gh_Sca079762G01|Gh_A05G3581|Gh_D05G1814|Gh_A11G1724|Gh_A06G1244|Gh_A01G0391|Gh_D13G1580|Gh_A10G0820|Gh_Sca004965G02|Gh_A11G0098|Gh_A13G1276|Gh_D11G2370|Gh_A11G2066|Gh_A01G1393|Gh_A03G0469|Gh_D11G0474|Gh_D11G2962|Gh_A11G0412|XLOC_030496|Gh_D11G1882|Gh_D12G1650|Gh_D05G2285|Gh_D05G3306|Gh_A03G1737|Gh_A11G2595|Gh_D07G0950|Gh_D10G0399|Gh_D10G1896	http://www.genome.jp/kegg-bin/show_pathway?ghi04120/ghi:107913786%09red/ghi:107916315%09red/ghi:107912004%09red/ghi:107904607%09red/ghi:107918116%09red/ghi:107957428%09red/ghi:107935668%09red/ghi:107920403%09red/ghi:107954070%09red/ghi:107886608%09red/ghi:107961837%09red/ghi:107896533%09red/ghi:107910805%09red/ghi:107895235%09red/ghi:107914131%09red/ghi:107917794%09red/ghi:107886222%09red/ghi:107…
Ribosome	KEGG PATHWAY	Ko03010	68	933	0.0161833	0.0971001	Gh_D07G0566|Gh_D05G0817|Gh_A13G0858|Gh_D04G1932|Gh_D08G2266|Gh_A09G1915|Gh_A11G1212|Gh_A02G0641|Gh_D11G3507|Gh_A09G1014|Gh_D08G2220|Gh_A13G2099|Gh_D09G0547|Gh_D10G2190|Gh_D05G2672|Gh_A09G0401|Gh_D02G0391|Gh_D09G1030|Gh_A06G1457|Gh_D10G1490|Gh_D06G2054|Gh_D11G3227|Gh_D05G0819|Gh_D01G0566|Gh_D13G0920|Gh_A08G0444|Gh_A02G0909|Gh_D08G1070|Gh_A13G0164|Gh_D11G2623|Gh_A09G0549|Gh_D05G0855|Gh_A03G1973|Gh_…	http://www.genome.jp/kegg-bin/show_pathway?ghi03010/ghi:107940974%09red/ghi:107930746%09red/ghi:107912675%09red/ghi:107937246%09red/ghi:107928498%09red/ghi:107889272%09red/ghi:107897793%09red/ghi:107961561%09red/ghi:107951713%09red/ghi:107962264%09red/ghi:107918484%09red/ghi:107918575%09red/ghi:107939261%09red/ghi:107950999%09red/ghi:107933679%09red/ghi:107901807%09red/ghi:107951009%09red/ghi:107…
Alanine, aspartate and glutamate metabolism	KEGG PATHWAY	Ko00250	13	119	0.0203767	0.116703	Gh_A09G0840|Gh_A10G0543|Gh_D05G2500|Gh_A03G0575|Gh_A10G1314|Gh_D07G1773|Gh_A07G1585|Gh_A13G0512|Gh_Sca147046G01|Gh_A05G0467|Gh_D12G1004|Gh_A05G2240|Gh_Sca047307G01	http://www.genome.jp/kegg-bin/show_pathway?ghi00250/ghi:107948303%09red/ghi:107914562%09red/ghi:107949839%09red/ghi:107962250%09red/ghi:107891603%09red/ghi:107939451%09red/ghi:107954816%09red/ghi:107906851%09red/ghi:107947371%09red/ghi:107916349%09red/ghi:107910301%09red/ghi:107945602%09red
Diterpenoid biosynthesis	KEGG PATHWAY	Ko00904	9	71	0.0230336	0.126184	Gh_D01G0300|Gh_A05G1382|Gh_A05G1383|Gh_D07G0910|Gh_A13G1308|Gh_A13G0244|Gh_D05G1550|Gh_A07G0841|Gh_A03G0973	http://www.genome.jp/kegg-bin/show_pathway?ghi00904/ghi:107936157%09red/ghi:107886345%09red/ghi:107914127%09red/ghi:107954054%09red/ghi:107913496%09red/ghi:107914460%09red/ghi:107912927%09red
Autophagy - other	KEGG PATHWAY	Ko04136	10	85	0.0260249	0.136631	Gh_A12G0637|Gh_A01G1341|Gh_A11G0927|Gh_A09G0664|Gh_A01G1671|Gh_D01G1941|Gh_D09G1861|Gh_D09G0667|Gh_D12G0007|Gh_A09G1752	http://www.genome.jp/kegg-bin/show_pathway?ghi04136/ghi:107916519%09red/ghi:107888977%09red/ghi:107923950%09red/ghi:107925655%09red/ghi:107890646%09red/ghi:107933140%09red/ghi:107922480%09red/ghi:107896519%09red/ghi:107931241%09red/ghi:107891818%09red
Ascorbate and aldarate metabolism	KEGG PATHWAY	Ko00053	12	112	0.0283826	0.143048	Gh_A07G0716|Gh_D05G0697|Gh_D08G2100|Gh_A08G1751|Gh_A10G1891|Gh_D10G2161|Gh_D07G0692|Gh_A05G3064|Gh_D05G3859|Gh_D07G0778|Gh_A06G1256|Gh_A05G0568	http://www.genome.jp/kegg-bin/show_pathway?ghi00053/ghi:107887344%09red/ghi:107953969%09red/ghi:107953472%09red/ghi:107959887%09red/ghi:107930662%09red/ghi:107900603%09red/ghi:107943178%09red/ghi:107906127%09red/ghi:107962792%09red/ghi:107897777%09red/ghi:107959306%09red
Cutin, suberine and wax biosynthesis	KEGG PATHWAY	Ko00073	9	77	0.0347574	0.16844	Gh_A04G1232|Gh_D05G0879|Gh_A10G0624|Gh_D04G0694|Gh_A09G0895|Gh_A07G0991|Gh_D09G0573|Gh_A06G1390|Gh_D07G1069	http://www.genome.jp/kegg-bin/show_pathway?ghi00073/ghi:107889164%09red/ghi:107961703%09red/ghi:107906610%09red/ghi:107948639%09red/ghi:107953279%09red/ghi:107962103%09red/ghi:107897316%09red/ghi:107891891%09red/ghi:107911556%09red
Protein processing in endoplasmic reticulum	KEGG PATHWAY	Ko04141	43	581	0.0387955	0.181046	Gh_A05G3724|Gh_D09G1614|Gh_D07G0690|Gh_D12G1971|Gh_A02G1715|Gh_A05G3839|Gh_D06G0647|Gh_D01G1589|Gh_A06G0572|Gh_D05G1614|Gh_A03G2136|Gh_A02G0907|Gh_A10G0028|Gh_A06G1244|Gh_D05G0057|Gh_D12G2436|Gh_D06G2388|Gh_A11G2485|Gh_A09G1410|Gh_D01G0168|Gh_D11G2806|Gh_D02G1319|Gh_A03G1795|Gh_D01G0761|Gh_A02G1051|Gh_A10G0820|Gh_Sca013597G01|Gh_D12G2052|Gh_D08G1737|Gh_A01G2121|Gh_D04G1624|Gh_D01G0932|Gh_D03G0651…	http://www.genome.jp/kegg-bin/show_pathway?ghi04141/ghi:107885957%09red/ghi:107918230%09red/ghi:107941082%09red/ghi:107954949%09red/ghi:107901178%09red/ghi:107921797%09red/ghi:107918132%09red/ghi:107949536%09red/ghi:107922345%09red/ghi:107940634%09red/ghi:107953475%09red/ghi:107924006%09red/ghi:107936466%09red/ghi:107946773%09red/ghi:107954070%09red/ghi:107886383%09red/ghi:107961837%09red/ghi:107…
Arginine biosynthesis	KEGG PATHWAY	Ko00220	9	81	0.0445303	0.200386	Gh_A13G0512|Gh_A10G0543|Gh_D05G1837|Gh_D07G1773|Gh_A07G1585|Gh_A13G0329|Gh_A05G0467|Gh_D13G0368|Gh_D12G1968	http://www.genome.jp/kegg-bin/show_pathway?ghi00220/ghi:107955121%09red/ghi:107962250%09red/ghi:107954150%09red/ghi:107954816%09red/ghi:107906851%09red/ghi:107947371%09red/ghi:107916349%09red/ghi:107905438%09red
Nitrogen metabolism	KEGG PATHWAY	Ko00910	9	82	0.0472332	0.20522	Gh_A03G0256|Gh_A10G0543|Gh_D12G1457|Gh_D07G1773|Gh_A07G1585|Gh_A13G0512|Gh_A11G1961|Gh_D12G2605|Gh_A05G0919	http://www.genome.jp/kegg-bin/show_pathway?ghi00910/ghi:107913275%09red/ghi:107939310%09red/ghi:107962250%09red/ghi:107958556%09red/ghi:107928661%09red/ghi:107954816%09red/ghi:107947371%09red/ghi:107916349%09red/ghi:107963902%09red
Terpenoid backbone biosynthesis	KEGG PATHWAY	Ko00900	13	141	0.0590175	0.242134	Gh_A11G0825|Gh_D06G1222|Gh_A10G0844|XLOC_012136|Gh_A06G1018|Gh_D11G0966|Gh_D11G0475|Gh_D10G0423|Gh_D09G0075|Gh_A08G2461|Gh_D08G0270|Gh_A01G0629|Gh_D01G0642	http://www.genome.jp/kegg-bin/show_pathway?ghi00900/ghi:107912003%09red/ghi:107897524%09red/ghi:107913810%09red/ghi:107901766%09red/ghi:107895305%09red/ghi:107916920%09red/ghi:107907177%09red/ghi:107924227%09red/ghi:107939025%09red/ghi:107918891%09red
Glycolysis / Gluconeogenesis	KEGG PATHWAY	Ko00010	25	320	0.0609234	0.242134	Gh_A08G0960|XLOC_028206|Gh_D12G2181|Gh_A13G1963|Gh_A11G1688|Gh_D06G1771|Gh_D04G1202|Gh_Sca073468G01|Gh_A01G1202|Gh_D08G1170|Gh_D05G2193|XLOC_074648|Gh_A10G1786|Gh_A12G2006|Gh_D09G2442|Gh_D11G3317|Gh_A06G1256|Gh_A11G2932|Gh_D05G0697|Gh_A06G1423|Gh_D11G1848|Gh_A05G0198|Gh_A11G2619|Gh_D02G1553|Gh_A05G0568	http://www.genome.jp/kegg-bin/show_pathway?ghi00010/ghi:107905043%09red/ghi:107935612%09red/ghi:107899342%09red/ghi:107942814%09red/ghi:107941694%09red/ghi:107905736%09red/ghi:107913084%09red/ghi:107963806%09red/ghi:107896312%09red/ghi:107922324%09red/ghi:107923382%09red/ghi:107955204%09red/ghi:107962236%09red/ghi:107946940%09red/ghi:107958729%09red/ghi:107900603%09red/ghi:107911778%09red/ghi:107…
2-Oxocarboxylic acid metabolism	KEGG PATHWAY	Ko01210	13	142	0.0614943	0.242134	Gh_A09G0273|Gh_A02G0064|Gh_D12G0551|Gh_A13G0201|Gh_A09G0578|Gh_A13G0329|Gh_A12G0535|Gh_A02G0121|Gh_A07G2141|Gh_D13G0368|Gh_D01G1313|Gh_D09G0575|Gh_A05G0467	http://www.genome.jp/kegg-bin/show_pathway?ghi01210/ghi:107888894%09red/ghi:107927325%09red/ghi:107940798%09red/ghi:107934909%09red/ghi:107954150%09red/ghi:107922512%09red/ghi:107927463%09red/ghi:107906851%09red/ghi:107892269%09red/ghi:107891890%09red/ghi:107945781%09red
N-Glycan biosynthesis	KEGG PATHWAY	Ko00510	12	129	0.0644971	0.246262	Gh_A01G2121|Gh_A02G0907|Gh_A10G0028|Gh_D09G1127|Gh_D12G2052|Gh_D10G2244|Gh_D06G0647|Gh_A10G1962|Gh_A09G1123|Gh_D01G1589|Gh_A10G2171|Gh_A06G0572	http://www.genome.jp/kegg-bin/show_pathway?ghi00510/ghi:107918230%09red/ghi:107951043%09red/ghi:107891344%09red/ghi:107901178%09red/ghi:107930424%09red/ghi:107922345%09red/ghi:107943257%09red/ghi:107889428%09red/ghi:107936328%09red/ghi:107934363%09red/ghi:107946773%09red
Lysine biosynthesis	KEGG PATHWAY	Ko00300	4	27	0.0752873	0.279006	Gh_A07G2141|Gh_D05G3814|Gh_D12G0266|Gh_A12G0401	http://www.genome.jp/kegg-bin/show_pathway?ghi00300/ghi:107945027%09red/ghi:107934909%09red/ghi:107957920%09red
Pentose phosphate pathway	KEGG PATHWAY	Ko00030	12	136	0.0855702	0.308053	XLOC_074648|Gh_D02G1480|Gh_A01G1202|Gh_D12G1506|Gh_A05G0198|Gh_A12G1383|Gh_A03G1070|Gh_D11G2829|Gh_D11G3317|Gh_A11G3269|Gh_D04G0767|Gh_A11G2932	http://www.genome.jp/kegg-bin/show_pathway?ghi00030/ghi:107927241%09red/ghi:107941694%09red/ghi:107905736%09red/ghi:107922324%09red/ghi:107886437%09red/ghi:107910027%09red/ghi:107958729%09red/ghi:107946276%09red/ghi:107899693%09red/ghi:107886427%09red
Arginine and proline metabolism	KEGG PATHWAY	Ko00330	12	142	0.10668	0.373381	Gh_A11G1551|Gh_A03G0575|Gh_D05G0697|Gh_A12G1701|Gh_D10G2321|Gh_A09G2040|Gh_A08G1292|Gh_A05G0467|Gh_A05G0568|Gh_D12G1968|Gh_A06G1256|Gh_A08G0310	http://www.genome.jp/kegg-bin/show_pathway?ghi00330/ghi:107935332%09red/ghi:107949839%09red/ghi:107929006%09red/ghi:107916742%09red/ghi:107955121%09red/ghi:107900603%09red/ghi:107901817%09red/ghi:107906851%09red/ghi:107900764%09red/ghi:107895437%09red/ghi:107959306%09red
Glucosinolate biosynthesis	KEGG PATHWAY	Ko00966	3	20	0.11494	0.391417	Gh_A09G0578|Gh_D01G1313|Gh_D09G0575	http://www.genome.jp/kegg-bin/show_pathway?ghi00966/ghi:107922512%09red/ghi:107888894%09red/ghi:107891890%09red
Glycine, serine and threonine metabolism	KEGG PATHWAY	Ko00260	12	146	0.122311	0.405559	Gh_D13G0423|Gh_D13G1474|Gh_A07G2141|Gh_A05G3546|Gh_D13G1799|Gh_D06G0935|Gh_D05G2193|Gh_A02G1185|Gh_A10G1314|Gh_A13G0380|Gh_Sca047307G01|Gh_A06G1256	http://www.genome.jp/kegg-bin/show_pathway?ghi00260/ghi:107905043%09red/ghi:107936772%09red/ghi:107949570%09red/ghi:107900603%09red/ghi:107934909%09red/ghi:107939451%09red/ghi:107904302%09red/ghi:107894299%09red/ghi:107943858%09red/ghi:107914562%09red/ghi:107919875%09red/ghi:107901493%09red
Arachidonic acid metabolism	KEGG PATHWAY	Ko00590	4	34	0.133671	0.431861	Gh_D07G0326|Gh_A08G0633|Gh_A08G2385|Gh_D08G1956	http://www.genome.jp/kegg-bin/show_pathway?ghi00590/ghi:107953728%09red/ghi:107886161%09red/ghi:107962973%09red/ghi:107936710%09red
Histidine metabolism	KEGG PATHWAY	Ko00340	4	35	0.143194	0.45106	Gh_D05G0697|Gh_A06G1256|Gh_A07G0748|Gh_A05G0568	http://www.genome.jp/kegg-bin/show_pathway?ghi00340/ghi:107900603%09red/ghi:107920534%09red/ghi:107959306%09red
Homologous recombination	KEGG PATHWAY	Ko03440	9	108	0.156131	0.45983	Gh_D03G1746|Gh_D01G0617|Gh_A04G0217|Gh_A02G1087|Gh_A01G0605|Gh_A11G1577|Gh_A11G1254|Gh_D01G0938|Gh_D04G1382	http://www.genome.jp/kegg-bin/show_pathway?ghi03440/ghi:107895547%09red/ghi:107898976%09red/ghi:107918164%09red/ghi:107938642%09red/ghi:107917795%09red/ghi:107924310%09red/ghi:107903527%09red/ghi:107952113%09red/ghi:107903981%09red
Porphyrin and chlorophyll metabolism	KEGG PATHWAY	Ko00860	9	108	0.156131	0.45983	Gh_D05G2491|Gh_D05G2660|Gh_D04G1452|Gh_A05G2395|Gh_A05G2230|Gh_D02G0764|Gh_A02G0721|Gh_D10G2554|Gh_Sca055215G01	http://www.genome.jp/kegg-bin/show_pathway?ghi00860/ghi:107910395%09red/ghi:107915745%09red/ghi:107898868%09red/ghi:107904438%09red/ghi:107904929%09red/ghi:107886685%09red/ghi:107951459%09red/ghi:107957551%09red
Valine, leucine and isoleucine biosynthesis	KEGG PATHWAY	Ko00290	5	50	0.156926	0.45983	Gh_A13G0201|Gh_A09G0578|Gh_A02G0064|Gh_D09G0575|Gh_A02G0121	http://www.genome.jp/kegg-bin/show_pathway?ghi00290/ghi:107940798%09red/ghi:107888894%09red/ghi:107927463%09red/ghi:107927325%09red/ghi:107891890%09red
Sesquiterpenoid and triterpenoid biosynthesis	KEGG PATHWAY	Ko00909	6	65	0.163805	0.469078	Gh_D04G2024|Gh_D01G1963|Gh_A13G1207|Gh_A04G1295|Gh_D05G3507|Gh_D13G1503	http://www.genome.jp/kegg-bin/show_pathway?ghi00909/ghi:107920688%09red/ghi:107898506%09red/ghi:107903500%09red/ghi:107928183%09red/ghi:107895206%09red/ghi:107918752%09red
Zeatin biosynthesis	KEGG PATHWAY	Ko00908	5	53	0.183012	0.50322	Gh_D08G1604|Gh_D04G0688|Gh_A09G1351|Gh_D05G3327|Gh_D01G1899	http://www.genome.jp/kegg-bin/show_pathway?ghi00908/ghi:107900739%09red/ghi:107922142%09red/ghi:107903664%09red/ghi:107948716%09red/ghi:107890155%09red
Other glycan degradation	KEGG PATHWAY	Ko00511	4	39	0.183715	0.50322	Gh_D03G0078|Gh_A03G0487|Gh_D03G1050|Gh_A05G2916	http://www.genome.jp/kegg-bin/show_pathway?ghi00511/ghi:107949631%09red/ghi:107909461%09red/ghi:107948508%09red
Monoterpenoid biosynthesis	KEGG PATHWAY	Ko00902	3	27	0.203358	0.529321	Gh_D10G2036|Gh_A12G2571|Gh_A07G1324	http://www.genome.jp/kegg-bin/show_pathway?ghi00902/ghi:107952923%09red/ghi:107925779%09red/ghi:107896281%09red
Tryptophan metabolism	KEGG PATHWAY	Ko00380	8	101	0.207184	0.529321	Gh_D07G2062|Gh_A07G1439|Gh_A01G2034|Gh_D01G0156|Gh_D05G0697|Gh_D01G1313|Gh_A06G1256|Gh_A05G0568	http://www.genome.jp/kegg-bin/show_pathway?ghi00380/ghi:107952740%09red/ghi:107922512%09red/ghi:107900603%09red/ghi:107925754%09red/ghi:107928801%09red/ghi:107959306%09red
Steroid biosynthesis	KEGG PATHWAY	Ko00100	7	86	0.209921	0.529321	Gh_D06G0846|Gh_D04G2024|Gh_A01G1790|Gh_A03G0374|Gh_A06G0725|Gh_D08G0591|Gh_A03G1352	http://www.genome.jp/kegg-bin/show_pathway?ghi00100/ghi:107898506%09red/ghi:107942121%09red/ghi:107915814%09red/ghi:107961633%09red/ghi:107896963%09red/ghi:107901017%09red/ghi:107950248%09red
SNARE interactions in vesicular transport	KEGG PATHWAY	Ko04130	9	117	0.210048	0.529321	Gh_A12G1499|Gh_A10G2055|Gh_A01G1117|XLOC_059685|Gh_A03G1975|Gh_A13G1602|Gh_D01G1191|Gh_A06G1921|Gh_D06G1968	http://www.genome.jp/kegg-bin/show_pathway?ghi04130/ghi:107919957%09red/ghi:107916972%09red/ghi:107888407%09red/ghi:107951555%09red/ghi:107934644%09red/ghi:107962413%09red/ghi:107921249%09red/ghi:107942028%09red/ghi:107916408%09red
Phagosome	KEGG PATHWAY	Ko04145	19	280	0.216146	0.534007	Gh_A01G1341|Gh_D11G2806|Gh_A03G0694|Gh_D08G0287|Gh_A11G2485|Gh_A10G2055|Gh_A03G1715|Gh_D03G0651|Gh_D03G0512|Gh_D05G0057|Gh_A03G1975|Gh_Sca192591G01|Gh_D03G1452|Gh_D11G2411|Gh_A02G1051|Gh_A08G1006|XLOC_059685|Gh_D01G0918|Gh_D11G0674	http://www.genome.jp/kegg-bin/show_pathway?ghi04145/ghi:107916519%09red/ghi:107944250%09red/ghi:107887091%09red/ghi:107927994%09red/ghi:107947841%09red/ghi:107951555%09red/ghi:107887056%09red/ghi:107922407%09red/ghi:107927296%09red/ghi:107949536%09red/ghi:107926303%09red/ghi:107942028%09red/ghi:107935236%09red/ghi:107907467%09red/ghi:107951946%09red/ghi:107916408%09red/ghi:107929279%09red/ghi:107…
Flavonoid biosynthesis	KEGG PATHWAY	Ko00941	8	103	0.221016	0.535539	Gh_D10G1431|Gh_A13G2072|Gh_A02G0236|Gh_D10G1429|Gh_D10G1166|Gh_D04G1586|XLOC_073141|Gh_Sca006253G01	http://www.genome.jp/kegg-bin/show_pathway?ghi00941/ghi:107943854%09red/ghi:107950342%09red/ghi:107934821%09red/ghi:107914895%09red/ghi:107962221%09red/ghi:107914559%09red/ghi:107927759%09red
Fatty acid degradation	KEGG PATHWAY	Ko00071	9	121	0.236134	0.561375	Gh_A08G0960|Gh_A11G0227|Gh_D05G0879|Gh_D05G0697|Gh_A01G1527|Gh_D11G0264|Gh_D08G1170|Gh_A06G1256|Gh_A05G0568	http://www.genome.jp/kegg-bin/show_pathway?ghi00071/ghi:107925470%09red/ghi:107906610%09red/ghi:107900603%09red/ghi:107912210%09red/ghi:107959306%09red/ghi:107911778%09red/ghi:107904465%09red
Pyrimidine metabolism	KEGG PATHWAY	Ko00240	10	141	0.261589	0.58554	Gh_A09G0351|Gh_A01G0043|Gh_D01G0767|Gh_A05G3557|Gh_D02G0343|Gh_A01G0747|Gh_D13G2067|Gh_A13G0108|Gh_A13G1097|Gh_D13G0125	http://www.genome.jp/kegg-bin/show_pathway?ghi00240/ghi:107904290%09red/ghi:107927807%09red/ghi:107920073%09red/ghi:107933299%09red/ghi:107888854%09red/ghi:107895166%09red/ghi:107937003%09red/ghi:107893328%09red/ghi:107922201%09red
beta-Alanine metabolism	KEGG PATHWAY	Ko00410	8	109	0.264377	0.58554	Gh_D11G1599|Gh_D05G0697|Gh_D07G0320|Gh_A08G1292|Gh_Sca147046G01|Gh_D11G0264|Gh_A06G1256|Gh_A05G0568	http://www.genome.jp/kegg-bin/show_pathway?ghi00410/ghi:107948303%09red/ghi:107912664%09red/ghi:107953737%09red/ghi:107900603%09red/ghi:107912210%09red/ghi:107900764%09red/ghi:107959306%09red
Linoleic acid metabolism	KEGG PATHWAY	Ko00591	3	32	0.273529	0.58554	Gh_D13G1129|Gh_A06G1802|Gh_D06G2176	http://www.genome.jp/kegg-bin/show_pathway?ghi00591/ghi:107919998%09red/ghi:107960209%09red
Biosynthesis of unsaturated fatty acids	KEGG PATHWAY	Ko01040	5	63	0.279139	0.58554	Gh_D03G1252|Gh_D10G2242|Gh_D11G2117|Gh_D11G0264|Gh_A11G3137	http://www.genome.jp/kegg-bin/show_pathway?ghi01040/ghi:107912210%09red/ghi:107913394%09red/ghi:107934412%09red/ghi:107950284%09red
ABC transporters	KEGG PATHWAY	Ko02010	5	63	0.279139	0.58554	Gh_Sca167387G01|Gh_A08G1071|Gh_D08G1352|Gh_D12G1213|Gh_D01G1164	http://www.genome.jp/kegg-bin/show_pathway?ghi02010/ghi:107910566%09red/ghi:107945989%09red/ghi:107922075%09red/ghi:107897158%09red
Limonene and pinene degradation	KEGG PATHWAY	Ko00903	2	18	0.279408	0.58554	Gh_D05G0697|Gh_A05G0568	http://www.genome.jp/kegg-bin/show_pathway?ghi00903/ghi:107959306%09red
RNA transport	KEGG PATHWAY	Ko03013	26	415	0.283468	0.58554	Gh_D06G1040|Gh_D08G2357|Gh_D13G1456|Gh_A03G2018|Gh_D12G1109|Gh_A07G0302|Gh_A07G0006|Gh_D13G1838|XLOC_030518|Gh_D10G0786|Gh_A13G1882|Gh_D13G1113|Gh_A09G0605|Gh_A10G1043|Gh_D07G0012|Gh_A13G0820|Gh_A09G2073|Gh_D11G3118|Gh_D10G0640|Gh_D01G2359|Gh_D13G1065|Gh_A10G0614|Gh_A11G3053|Gh_A07G0780|Gh_A08G2263|Gh_D13G2269	http://www.genome.jp/kegg-bin/show_pathway?ghi03013/ghi:107957286%09red/ghi:107940913%09red/ghi:107895001%09red/ghi:107962898%09red/ghi:107912617%09red/ghi:107914183%09red/ghi:107932997%09red/ghi:107963675%09red/ghi:107893603%09red/ghi:107909064%09red/ghi:107925888%09red/ghi:107891860%09red/ghi:107895031%09red/ghi:107917803%09red/ghi:107933173%09red/ghi:107920042%09red/ghi:107913895%09red/ghi:107…
Carbon metabolism	KEGG PATHWAY	Ko01200	40	658	0.28639	0.58554	XLOC_003844|Gh_D11G1599|Gh_D03G0562|XLOC_028206|Gh_A13G1963|Gh_A07G2014|Gh_A03G1070|Gh_A02G1185|Gh_D04G0053|Gh_D13G0423|Gh_D04G0767|Gh_Sca073468G01|Gh_D12G0551|Gh_D02G1480|Gh_A11G0809|Gh_D11G0264|Gh_D11G2829|Gh_A13G0380|XLOC_074648|Gh_D09G2034|Gh_A13G1132|Gh_A09G2279|Gh_D05G2193|Gh_D07G0320|Gh_D06G0935|Gh_A10G1786|Gh_D09G2442|Gh_D11G3317|Gh_A04G0532|Gh_A09G0273|Gh_A11G2932|Gh_D12G1506|Gh_A05G0198…	http://www.genome.jp/kegg-bin/show_pathway?ghi01200/ghi:107905043%09red/ghi:107913275%09red/ghi:107943658%09red/ghi:107905736%09red/ghi:107963806%09red/ghi:107909816%09red/ghi:107894299%09red/ghi:107958572%09red/ghi:107886427%09red/ghi:107945781%09red/ghi:107924412%09red/ghi:107927241%09red/ghi:107949570%09red/ghi:107923382%09red/ghi:107939451%09red/ghi:107928527%09red/ghi:107958729%09red/ghi:107…
Peroxisome	KEGG PATHWAY	Ko04146	13	195	0.288123	0.58554	Gh_A09G0273|Gh_A11G0227|Gh_D08G1833|Gh_D11G3493|Gh_A08G1533|Gh_A09G0895|Gh_A11G1539|Gh_A07G0991|Gh_D11G0264|Gh_A01G1527|Gh_Sca047307G01|Gh_D10G2344|Gh_D07G1069	http://www.genome.jp/kegg-bin/show_pathway?ghi04146/ghi:107925470%09red/ghi:107929325%09red/ghi:107889164%09red/ghi:107935413%09red/ghi:107961703%09red/ghi:107912763%09red/ghi:107912909%09red/ghi:107912210%09red/ghi:107939451%09red/ghi:107953279%09red/ghi:107892269%09red/ghi:107934061%09red/ghi:107904465%09red
Nucleotide excision repair	KEGG PATHWAY	Ko03420	10	147	0.301293	0.59317	Gh_A07G2004|Gh_D01G0617|Gh_A05G3735|Gh_A01G0605|Gh_D09G1668|Gh_D04G0166|Gh_D10G0399|Gh_A09G1581|Gh_D04G1382|Gh_D11G2362	http://www.genome.jp/kegg-bin/show_pathway?ghi03420/ghi:107899055%09red/ghi:107898976%09red/ghi:107913786%09red/ghi:107890841%09red/ghi:107938642%09red/ghi:107917795%09red/ghi:107905007%09red/ghi:107955581%09red/ghi:107927582%09red/ghi:107913609%09red
Photosynthesis	KEGG PATHWAY	Ko00195	10	147	0.301293	0.59317	Gh_Sca006756G05|Gh_D07G0878|Gh_D12G1385|Gh_A07G0232|Gh_D13G1497|Gh_Sca035444G01|Gh_A12G1258|Gh_A05G0670|Gh_A07G0818|Gh_A12G0547	http://www.genome.jp/kegg-bin/show_pathway?ghi00195/ghi:107945802%09red/ghi:107960871%09red/ghi:107918496%09red/ghi:107901956%09red/ghi:107933978%09red/ghi:107953773%09red/ghi:107946154%09red/ghi:107932612%09red/ghi:107940564%09red/ghi:107954007%09red
Tropane, piperidine and pyridine alkaloid biosynthesis	KEGG PATHWAY	Ko00960	4	50	0.308842	0.595609	Gh_A05G3031|Gh_D13G0678|Gh_D04G0611|Gh_A05G0467	http://www.genome.jp/kegg-bin/show_pathway?ghi00960/ghi:107918502%09red/ghi:107906851%09red/ghi:107955135%09red
Isoflavonoid biosynthesis	KEGG PATHWAY	Ko00943	1	6	0.311995	0.595609	Gh_D07G0776	http://www.genome.jp/kegg-bin/show_pathway?ghi00943/ghi:107953970%09red
Circadian rhythm - plant	KEGG PATHWAY	Ko04712	8	117	0.32551	0.595609	Gh_D10G1431|Gh_A11G0445|Gh_D10G0949|Gh_A02G0236|Gh_D10G1429|Gh_A11G1383|Gh_D03G0249|Gh_Sca006253G01	http://www.genome.jp/kegg-bin/show_pathway?ghi04712/ghi:107941899%09red/ghi:107923974%09red/ghi:107932568%09red/ghi:107934821%09red/ghi:107914895%09red/ghi:107927759%09red/ghi:107914335%09red
Base excision repair	KEGG PATHWAY	Ko03410	6	84	0.326802	0.595609	Gh_A05G1018|Gh_D01G0617|Gh_A02G1588|Gh_A05G0677|Gh_A01G0605|Gh_A02G1804	http://www.genome.jp/kegg-bin/show_pathway?ghi03410/ghi:107951865%09red/ghi:107959367%09red/ghi:107938642%09red/ghi:107917795%09red/ghi:107906421%09red/ghi:107909405%09red
Propanoate metabolism	KEGG PATHWAY	Ko00640	7	101	0.330869	0.595609	XLOC_003844|Gh_D11G1599|Gh_D07G0320|Gh_D12G2181|Gh_A12G2006|Gh_D11G0264|Gh_A09G2089	http://www.genome.jp/kegg-bin/show_pathway?ghi00640/ghi:107912664%09red/ghi:107953737%09red/ghi:107912210%09red/ghi:107946940%09red/ghi:107895051%09red/ghi:107935162%09red
Pyruvate metabolism	KEGG PATHWAY	Ko00620	15	237	0.33334	0.595609	Gh_Sca073468G01|Gh_A06G0847|XLOC_003844|Gh_D03G0562|Gh_D05G0697|XLOC_028206|Gh_D12G2181|Gh_A06G1256|Gh_D04G0053|Gh_A12G2006|Gh_D09G2442|Gh_A10G1786|Gh_A06G1307|Gh_D13G2432|Gh_A05G0568	http://www.genome.jp/kegg-bin/show_pathway?ghi00620/ghi:107962888%09red/ghi:107943658%09red/ghi:107942814%09red/ghi:107900603%09red/ghi:107950654%09red/ghi:107963806%09red/ghi:107896312%09red/ghi:107961996%09red/ghi:107891656%09red/ghi:107946940%09red/ghi:107895051%09red/ghi:107923382%09red/ghi:107959306%09red
Phosphatidylinositol signaling system	KEGG PATHWAY	Ko04070	11	169	0.335621	0.595609	Gh_A05G2877|Gh_D10G1788|Gh_A01G1341|Gh_A09G0137|Gh_D09G0130|Gh_A12G1771|Gh_A02G1699|Gh_D06G2356|Gh_A05G3171|Gh_D04G0438|Gh_D03G0020	http://www.genome.jp/kegg-bin/show_pathway?ghi04070/ghi:107916519%09red/ghi:107960357%09red/ghi:107943730%09red/ghi:107946903%09red/ghi:107900445%09red/ghi:107937406%09red/ghi:107960006%09red/ghi:107937826%09red/ghi:107890452%09red/ghi:107888591%09red/ghi:107916233%09red
Fructose and mannose metabolism	KEGG PATHWAY	Ko00051	9	136	0.3421	0.598676	Gh_A07G0561|XLOC_074648|Gh_A11G2932|Gh_D07G0627|Gh_D05G1835|Gh_A05G0198|Gh_D11G3317|Gh_D12G1056|Gh_A08G1162	http://www.genome.jp/kegg-bin/show_pathway?ghi00051/ghi:107934308%09red/ghi:107905443%09red/ghi:107953544%09red/ghi:107941694%09red/ghi:107905736%09red/ghi:107958729%09red/ghi:107929190%09red/ghi:107926700%09red
Lipoic acid metabolism	KEGG PATHWAY	Ko00785	1	7	0.347788	0.600291	Gh_A13G1857	http://www.genome.jp/kegg-bin/show_pathway?ghi00785/ghi:107945377%09red
Glycerophospholipid metabolism	KEGG PATHWAY	Ko00564	15	242	0.361054	0.614768	Gh_A07G2133|Gh_A03G0081|Gh_D06G1240|Gh_D10G0773|Gh_A09G0050|Gh_D04G1883|Gh_A06G0884|Gh_D07G2342|Gh_D03G1830|Gh_D06G0131|Gh_D10G2294|Gh_A13G0409|Gh_D09G1169|Gh_D05G2583|Gh_Sca011628G01	http://www.genome.jp/kegg-bin/show_pathway?ghi00564/ghi:107904919%09red/ghi:107942651%09red/ghi:107932289%09red/ghi:107901686%09red/ghi:107898745%09red/ghi:107894195%09red/ghi:107935840%09red/ghi:107914174%09red/ghi:107929998%09red/ghi:107888495%09red/ghi:107914161%09red/ghi:107961667%09red/ghi:107891288%09red/ghi:107943413%09red
Phenylalanine metabolism	KEGG PATHWAY	Ko00360	5	72	0.372205	0.618123	Gh_A07G1439|Gh_D13G0678|Gh_A01G2034|Gh_A05G0467|Gh_D01G0156	http://www.genome.jp/kegg-bin/show_pathway?ghi00360/ghi:107952740%09red/ghi:107918502%09red/ghi:107906851%09red/ghi:107928801%09red
Basal transcription factors	KEGG PATHWAY	Ko03022	8	123	0.372849	0.618123	Gh_A11G2339|Gh_D11G2653|Gh_A08G1894|Gh_A05G3735|Gh_D09G1384|Gh_D09G1668|Gh_A05G2192|Gh_A09G1581	http://www.genome.jp/kegg-bin/show_pathway?ghi03022/ghi:107899055%09red/ghi:107890841%09red/ghi:107905007%09red/ghi:107904967%09red/ghi:107899139%09red/ghi:107891147%09red
Butanoate metabolism	KEGG PATHWAY	Ko00650	4	56	0.380572	0.618123	Gh_A13G0201|Gh_A02G0064|Gh_Sca147046G01|Gh_A02G0121	http://www.genome.jp/kegg-bin/show_pathway?ghi00650/ghi:107948303%09red/ghi:107940798%09red/ghi:107927463%09red/ghi:107927325%09red
Lysine degradation	KEGG PATHWAY	Ko00310	5	73	0.382647	0.618123	Gh_A06G1256|Gh_D05G0697|Gh_A08G1482|Gh_D11G1949|Gh_A05G0568	http://www.genome.jp/kegg-bin/show_pathway?ghi00310/ghi:107898158%09red/ghi:107900603%09red/ghi:107920357%09red/ghi:107959306%09red
Cyanoamino acid metabolism	KEGG PATHWAY	Ko00460	7	108	0.390708	0.623154	Gh_A05G2240|Gh_D09G0509|Gh_D06G0935|Gh_A11G0809|Gh_A11G1961|Gh_D05G2500|Gh_A13G1231	http://www.genome.jp/kegg-bin/show_pathway?ghi00460/ghi:107913275%09red/ghi:107910301%09red/ghi:107895281%09red/ghi:107945844%09red/ghi:107901493%09red/ghi:107924412%09red
Thiamine metabolism	KEGG PATHWAY	Ko00730	4	58	0.404399	0.634483	Gh_D10G2125|Gh_D07G0529|Gh_A08G2461|Gh_D08G0270	http://www.genome.jp/kegg-bin/show_pathway?ghi00730/ghi:107921780%09red/ghi:107930721%09red/ghi:107907177%09red/ghi:107918891%09red
Valine, leucine and isoleucine degradation	KEGG PATHWAY	Ko00280	7	110	0.407882	0.634483	Gh_D05G0697|Gh_D07G0320|Gh_D11G1599|Gh_A10G1314|Gh_A05G0568|Gh_A06G1256|Gh_A09G2089	http://www.genome.jp/kegg-bin/show_pathway?ghi00280/ghi:107914562%09red/ghi:107912664%09red/ghi:107953737%09red/ghi:107900603%09red/ghi:107935162%09red/ghi:107959306%09red
Mismatch repair	KEGG PATHWAY	Ko03430	5	77	0.424266	0.651921	Gh_D04G0166|Gh_D12G1322|Gh_D03G0012|Gh_D04G1382|Gh_D11G2362	http://www.genome.jp/kegg-bin/show_pathway?ghi03430/ghi:107927582%09red/ghi:107946086%09red/ghi:107913609%09red/ghi:107898976%09red/ghi:107937809%09red
Folate biosynthesis	KEGG PATHWAY	Ko00790	3	43	0.43118	0.654562	Gh_D01G0279|Gh_A01G0043|Gh_D04G1507	http://www.genome.jp/kegg-bin/show_pathway?ghi00790/ghi:107936180%09red/ghi:107937003%09red/ghi:107898920%09red
Purine metabolism	KEGG PATHWAY	Ko00230	13	221	0.444272	0.657485	Gh_Sca073468G01|Gh_D09G1399|Gh_D07G0529|Gh_D04G1281|Gh_D10G0519|Gh_A01G1202|Gh_D10G2125|Gh_D02G0343|Gh_A09G1394|Gh_D09G1164|XLOC_064590|Gh_D09G2442|Gh_A09G1787	http://www.genome.jp/kegg-bin/show_pathway?ghi00230/ghi:107930721%09red/ghi:107942814%09red/ghi:107946699%09red/ghi:107899548%09red/ghi:107963806%09red/ghi:107921780%09red/ghi:107922324%09red/ghi:107927807%09red/ghi:107935211%09red/ghi:107889546%09red/ghi:107891140%09red/ghi:107913865%09red
Glycosphingolipid biosynthesis - lacto and neolacto series	KEGG PATHWAY	Ko00601	1	10	0.444378	0.657485	Gh_D04G1254	http://www.genome.jp/kegg-bin/show_pathway?ghi00601/ghi:107899526%09red
Carbon fixation in photosynthetic organisms	KEGG PATHWAY	Ko00710	11	186	0.44876	0.657485	Gh_D11G3317|Gh_A11G2932|Gh_D03G0562|Gh_D12G1506|Gh_D04G0053|Gh_A12G1383|Gh_A03G1070|Gh_A11G2619|Gh_D02G1553|Gh_D02G1480|Gh_A04G0532	http://www.genome.jp/kegg-bin/show_pathway?ghi00710/ghi:107943658%09red/ghi:3989157%09red/ghi:107941694%09red/ghi:107950654%09red/ghi:107909816%09red/ghi:107962236%09red/ghi:107886437%09red/ghi:107910027%09red/ghi:107946276%09red
Taurine and hypotaurine metabolism	KEGG PATHWAY	Ko00430	2	28	0.467173	0.676437	Gh_A11G0321|Gh_Sca147046G01	http://www.genome.jp/kegg-bin/show_pathway?ghi00430/ghi:107948303%09red/ghi:107943921%09red
Glycosylphosphatidylinositol (GPI)-anchor biosynthesis	KEGG PATHWAY	Ko00563	3	46	0.472432	0.676437	Gh_D03G0395|Gh_A11G2269|XLOC_046653	http://www.genome.jp/kegg-bin/show_pathway?ghi00563/ghi:107958588%09red/ghi:107950408%09red/ghi:107889289%09red
Phosphonate and phosphinate metabolism	KEGG PATHWAY	Ko00440	1	12	0.500688	0.70884	Gh_D04G1883	http://www.genome.jp/kegg-bin/show_pathway?ghi00440/ghi:107898745%09red
Sulfur metabolism	KEGG PATHWAY	Ko00920	5	86	0.515297	0.721416	Gh_A11G0809|Gh_A09G2279|Gh_D09G2034|Gh_Sca004734G05|Gh_A13G1132	http://www.genome.jp/kegg-bin/show_pathway?ghi00920/ghi:107928527%09red/ghi:107938212%09red/ghi:107898601%09red/ghi:107924412%09red
Endocytosis	KEGG PATHWAY	Ko04144	24	438	0.532298	0.729589	Gh_A11G2432|Gh_D08G2722|Gh_D05G1048|Gh_D11G0286|Gh_D05G2734|Gh_Sca011628G01|Gh_A11G0742|Gh_A13G0938|Gh_A06G0046|Gh_D03G1631|Gh_D12G1550|Gh_A10G1373|Gh_D06G0694|Gh_A06G0613|Gh_A11G0267|Gh_A09G1005|Gh_Sca013597G01|Gh_A08G0898|Gh_A05G0963|Gh_A01G0652|Gh_D05G2346|Gh_A03G1715|Gh_Sca016997G01|Gh_D02G1781	http://www.genome.jp/kegg-bin/show_pathway?ghi04144/ghi:107923843%09red/ghi:107933736%09red/ghi:107924474%09red/ghi:107912021%09red/ghi:107896882%09red/ghi:107957704%09red/ghi:107906316%09red/ghi:107914161%09red/ghi:107889264%09red/ghi:107904768%09red/ghi:107920316%09red/ghi:107946648%09red/ghi:107959100%09red/ghi:107946319%09red/ghi:107893321%09red/ghi:107886724%09red/ghi:107958512%09red/ghi:107…
Stilbenoid, diarylheptanoid and gingerol biosynthesis	KEGG PATHWAY	Ko00945	3	51	0.537903	0.729589	Gh_D10G1166|Gh_D04G1586|Gh_A13G2072	http://www.genome.jp/kegg-bin/show_pathway?ghi00945/ghi:107943854%09red/ghi:107950342%09red/ghi:107914559%09red
DNA replication	KEGG PATHWAY	Ko03030	6	107	0.538506	0.729589	Gh_D12G2010|Gh_D01G0617|Gh_A01G0605|Gh_D04G0166|Gh_D04G1382|Gh_D11G2362	http://www.genome.jp/kegg-bin/show_pathway?ghi03030/ghi:107898976%09red/ghi:107938642%09red/ghi:107917795%09red/ghi:107947366%09red/ghi:107927582%09red/ghi:107913609%09red
Vitamin B6 metabolism	KEGG PATHWAY	Ko00750	2	34	0.565207	0.751166	Gh_D04G1266|Gh_A04G1402	http://www.genome.jp/kegg-bin/show_pathway?ghi00750/ghi:107899534%09red
Fatty acid metabolism	KEGG PATHWAY	Ko01212	10	186	0.570418	0.751166	Gh_A11G0227|XLOC_003844|Gh_D12G0957|Gh_D13G1705|Gh_D10G2242|Gh_D03G1252|Gh_D11G0264|Gh_A01G1527|Gh_D11G2117|Gh_A11G3137	http://www.genome.jp/kegg-bin/show_pathway?ghi01212/ghi:107925470%09red/ghi:107934412%09red/ghi:107913394%09red/ghi:107904465%09red/ghi:107893372%09red/ghi:107945558%09red/ghi:107912210%09red/ghi:107895051%09red/ghi:107950284%09red
Phenylpropanoid biosynthesis	KEGG PATHWAY	Ko00940	20	373	0.572317	0.751166	Gh_D05G1140|Gh_A13G2028|Gh_D12G0788|Gh_A05G3489|Gh_A13G2072|Gh_D09G0509|Gh_A06G0526|Gh_D13G0415|Gh_D10G1166|Gh_D04G1586|Gh_D12G0204|Gh_A13G0371|Gh_A09G1020|Gh_D02G0215|Gh_D09G1041|Gh_D06G0580|Gh_A12G0611|Gh_A13G1231|Gh_D01G1359|Gh_D01G0112	http://www.genome.jp/kegg-bin/show_pathway?ghi00940/ghi:107953382%09red/ghi:107943854%09red/ghi:107936187%09red/ghi:107950342%09red/ghi:107928809%09red/ghi:107906426%09red/ghi:107962664%09red/ghi:107920494%09red/ghi:107895281%09red/ghi:107945392%09red/ghi:107945844%09red/ghi:107891457%09red/ghi:107914559%09red/ghi:107934808%09red/ghi:107894291%09red/ghi:107901219%09red/ghi:107936009%09red/ghi:107…
Glyoxylate and dicarboxylate metabolism	KEGG PATHWAY	Ko00630	9	173	0.609246	0.774346	Gh_A07G2014|Gh_A04G0532|Gh_D06G0935|Gh_D07G1773|Gh_A07G1585|Gh_A13G0512|Gh_A11G1961|Gh_A02G1185|Gh_Sca047307G01	http://www.genome.jp/kegg-bin/show_pathway?ghi00630/ghi:107913275%09red/ghi:107949570%09red/ghi:3989157%09red/ghi:107939451%09red/ghi:107954816%09red/ghi:107958572%09red/ghi:107947371%09red/ghi:107901493%09red/ghi:107962250%09red
mRNA surveillance pathway	KEGG PATHWAY	Ko03015	19	363	0.612342	0.774346	Gh_D06G1040|Gh_A13G1882|Gh_D13G1793|Gh_D07G0991|Gh_A11G2440|Gh_A05G3914|Gh_D05G0445|Gh_D12G2647|Gh_D04G1239|Gh_A07G0916|Gh_D01G1941|Gh_A04G0756|Gh_A11G3053|Gh_D11G2538|Gh_A08G2263|Gh_D13G2269|Gh_A09G1580|Gh_D09G1666|Gh_D10G1676	http://www.genome.jp/kegg-bin/show_pathway?ghi03015/ghi:107957286%09red/ghi:107906995%09red/ghi:107926821%09red/ghi:107890842%09red/ghi:107927172%09red/ghi:107899038%09red/ghi:107962898%09red/ghi:107960018%09red/ghi:107948699%09red/ghi:107948869%09red/ghi:107937919%09red/ghi:107939466%09red/ghi:107943185%09red/ghi:107925655%09red/ghi:107898132%09red/ghi:107936814%09red/ghi:107916036%09red
Carotenoid biosynthesis	KEGG PATHWAY	Ko00906	4	77	0.613206	0.774346	Gh_D05G0771|Gh_A13G1336|XLOC_073208|Gh_D10G1327	http://www.genome.jp/kegg-bin/show_pathway?ghi00906/ghi:107914777%09red/ghi:107944539%09red/ghi:107912958%09red
Glycerolipid metabolism	KEGG PATHWAY	Ko00561	11	212	0.61456	0.774346	Gh_A13G0409|Gh_D05G0697|Gh_A06G0884|Gh_D08G2559|Gh_D06G0131|Gh_A02G1185|Gh_D09G1169|Gh_D04G1202|Gh_A06G1256|Gh_D10G2294|Gh_A05G0568	http://www.genome.jp/kegg-bin/show_pathway?ghi00561/ghi:107949570%09red/ghi:107899342%09red/ghi:107942651%09red/ghi:107891288%09red/ghi:107932867%09red/ghi:107894195%09red/ghi:107900603%09red/ghi:107961667%09red/ghi:107929998%09red/ghi:107959306%09red
Brassinosteroid biosynthesis	KEGG PATHWAY	Ko00905	3	58	0.621175	0.774931	XLOC_074345|Gh_D13G0628|Gh_A10G0500	http://www.genome.jp/kegg-bin/show_pathway?ghi00905/ghi:107924517%09red/ghi:107918380%09red/ghi:107894092%09red
RNA degradation	KEGG PATHWAY	Ko03018	15	292	0.634971	0.784376	Gh_D08G0013|Gh_A05G1083|Gh_D10G1996|XLOC_074648|Gh_D13G1017|Gh_A06G1024|Gh_D05G1261|Gh_A08G0636|Gh_D09G1919|Gh_A05G0198|Gh_A13G1963|Gh_D08G0971|Gh_A13G2279|Gh_D07G0312|Gh_D06G2341	http://www.genome.jp/kegg-bin/show_pathway?ghi03018/ghi:107915751%09red/ghi:107948451%09red/ghi:107905736%09red/ghi:107901685%09red/ghi:107953746%09red/ghi:107906140%09red/ghi:107932485%09red/ghi:107935612%09red/ghi:107949227%09red/ghi:107958729%09red/ghi:107918674%09red/ghi:107895043%09red/ghi:107890588%09red/ghi:107912378%09red
Inositol phosphate metabolism	KEGG PATHWAY	Ko00562	9	178	0.641426	0.784657	Gh_A05G2877|Gh_A01G1341|Gh_A06G1423|Gh_D05G3859|Gh_A02G1699|Gh_A12G1771|Gh_D06G2356|Gh_D06G1771|Gh_D03G0020	http://www.genome.jp/kegg-bin/show_pathway?ghi00562/ghi:107916519%09red/ghi:107946903%09red/ghi:107900445%09red/ghi:107955204%09red/ghi:107960006%09red/ghi:107906127%09red/ghi:107943730%09red/ghi:107937826%09red
Non-homologous end-joining	KEGG PATHWAY	Ko03450	1	19	0.656494	0.794731	Gh_A04G0217	http://www.genome.jp/kegg-bin/show_pathway?ghi03450/ghi:107903527%09red
Biosynthesis of secondary metabolites - unclassified	KEGG PATHWAY	Ko00999	2	41	0.662276	0.794731	Gh_A13G2028|Gh_D04G1586	http://www.genome.jp/kegg-bin/show_pathway?ghi00999/ghi:107943854%09red/ghi:107936009%09red
Sulfur relay system	KEGG PATHWAY	Ko04122	1	21	0.691311	0.821748	Gh_D11G0892	http://www.genome.jp/kegg-bin/show_pathway?ghi04122/ghi:107911941%09red
Monobactam biosynthesis	KEGG PATHWAY	Ko00261	1	22	0.707374	0.827698	Gh_A07G2141	http://www.genome.jp/kegg-bin/show_pathway?ghi00261/ghi:107934909%09red
Nicotinate and nicotinamide metabolism	KEGG PATHWAY	Ko00760	2	45	0.709455	0.827698	Gh_D03G1747|Gh_A12G0665	http://www.genome.jp/kegg-bin/show_pathway?ghi00760/ghi:107903980%09red/ghi:107925136%09red
Sphingolipid metabolism	KEGG PATHWAY	Ko00600	4	90	0.726721	0.833554	Gh_Sca004916G01|Gh_D07G0583|Gh_D02G1252|Gh_Sca071452G01	http://www.genome.jp/kegg-bin/show_pathway?ghi00600/ghi:107908453%09red/ghi:107935994%09red/ghi:107953354%09red/ghi:107908455%09red
Pantothenate and CoA biosynthesis	KEGG PATHWAY	Ko00770	3	69	0.730006	0.833554	Gh_A13G0201|Gh_A02G0064|Gh_A02G0121	http://www.genome.jp/kegg-bin/show_pathway?ghi00770/ghi:107940798%09red/ghi:107927463%09red/ghi:107927325%09red
Ubiquinone and other terpenoid-quinone biosynthesis	KEGG PATHWAY	Ko00130	4	91	0.734321	0.833554	Gh_A03G0938|Gh_A13G2028|Gh_D13G0678|Gh_A08G0167	http://www.genome.jp/kegg-bin/show_pathway?ghi00130/ghi:107918502%09red/ghi:107887399%09red/ghi:107936009%09red/ghi:107926104%09red
AGE-RAGE signaling pathway in diabetic complications	KEGG PATHWAY	Ko04933	2	49	0.750987	0.84486	Gh_A05G2877|Gh_D06G2356	http://www.genome.jp/kegg-bin/show_pathway?ghi04933/ghi:107900445%09red/ghi:107960006%09red
One carbon pool by folate	KEGG PATHWAY	Ko00670	2	55	0.80364	0.896094	Gh_A01G0043|Gh_D06G0935	http://www.genome.jp/kegg-bin/show_pathway?ghi00670/ghi:107901493%09red/ghi:107937003%09red
Glycosaminoglycan degradation	KEGG PATHWAY	Ko00531	2	57	0.818856	0.905052	Gh_A08G1291|Gh_D11G2750	http://www.genome.jp/kegg-bin/show_pathway?ghi00531/ghi:107942396%09red/ghi:107927289%09red
Citrate cycle (TCA cycle)	KEGG PATHWAY	Ko00020	5	135	0.858501	0.934518	Gh_A10G1786|Gh_A09G0273|XLOC_028206|Gh_A12G0535|Gh_D12G0551	http://www.genome.jp/kegg-bin/show_pathway?ghi00020/ghi:107896312%09red/ghi:107892269%09red/ghi:107923382%09red/ghi:107945781%09red
Selenocompound metabolism	KEGG PATHWAY	Ko00450	1	36	0.861523	0.934518	Gh_D06G1283	http://www.genome.jp/kegg-bin/show_pathway?ghi00450/ghi:107902056%09red
Protein export	KEGG PATHWAY	Ko03060	4	114	0.867804	0.934518	Gh_D03G1749|Gh_D02G1087|Gh_A02G1084|Gh_D05G0057	http://www.genome.jp/kegg-bin/show_pathway?ghi03060/ghi:107907467%09red/ghi:107910266%09red/ghi:107949480%09red
Ether lipid metabolism	KEGG PATHWAY	Ko00565	2	67	0.880116	0.934518	Gh_D04G1883|Gh_Sca011628G01	http://www.genome.jp/kegg-bin/show_pathway?ghi00565/ghi:107898745%09red/ghi:107914161%09red
Oxidative phosphorylation	KEGG PATHWAY	Ko00190	15	361	0.883973	0.934518	Gh_A01G0010|Gh_A12G0850|Gh_D11G0674|Gh_Sca035444G01|Gh_D03G0512|Gh_D08G0287|XLOC_068040|Gh_A12G0280|Gh_A07G0232|Gh_A08G0832|Gh_A08G0414|Gh_A08G1006|Gh_A01G1097|Gh_D01G0918|Gh_D12G2428	http://www.genome.jp/kegg-bin/show_pathway?ghi00190/ghi:107961044%09red/ghi:107946670%09red/ghi:107947841%09red/ghi:107901956%09red/ghi:107930653%09red/ghi:107934796%09red/ghi:107953773%09red/ghi:107932167%09red/ghi:107944435%09red/ghi:107926303%09red/ghi:107922407%09red/ghi:107939233%09red/ghi:107950528%09red/ghi:107911742%09red
Starch and sucrose metabolism	KEGG PATHWAY	Ko00500	15	364	0.890575	0.934518	Gh_A03G1983|Gh_A02G1119|Gh_A12G1530|Gh_A02G1412|Gh_A01G1202|Gh_D02G1441|Gh_D09G0509|Gh_D10G1605|Gh_D03G0541|Gh_D09G0578|Gh_A07G1759|Gh_A04G0116|Gh_A13G1231|Gh_A09G0145|Gh_D03G0307	http://www.genome.jp/kegg-bin/show_pathway?ghi00500/ghi:107920127%09red/ghi:107909898%09red/ghi:107955363%09red/ghi:107922324%09red/ghi:107895281%09red/ghi:107935278%09red/ghi:107943939%09red/ghi:107914952%09red/ghi:107945844%09red/ghi:107950663%09red/ghi:107950505%09red/ghi:107932778%09red/ghi:107890446%09red/ghi:107891884%09red
Biotin metabolism	KEGG PATHWAY	Ko00780	1	42	0.899515	0.934518	Gh_D13G1705	http://www.genome.jp/kegg-bin/show_pathway?ghi00780/ghi:107893372%09red
Fatty acid biosynthesis	KEGG PATHWAY	Ko00061	4	124	0.904851	0.934518	Gh_D13G1705|Gh_A11G0227|XLOC_003844|Gh_A01G1527	http://www.genome.jp/kegg-bin/show_pathway?ghi00061/ghi:107925470%09red/ghi:107895051%09red/ghi:107893372%09red/ghi:107904465%09red
Glycosphingolipid biosynthesis - globo and isoglobo series	KEGG PATHWAY	Ko00603	1	45	0.914403	0.935594	Gh_D04G1254	http://www.genome.jp/kegg-bin/show_pathway?ghi00603/ghi:107899526%09red
Spliceosome	KEGG PATHWAY	Ko03040	17	423	0.920743	0.935594	Gh_A10G1376|Gh_D08G2189|Gh_D04G1651|Gh_A06G0481|Gh_A04G1473|Gh_D06G1040|Gh_A08G0636|Gh_A06G1355|Gh_A10G0982|Gh_A13G1946|Gh_D10G1567|Gh_A08G1829|Gh_A13G1882|Gh_A08G2263|Gh_Sca013597G01|Gh_D12G1306|Gh_D13G2269	http://www.genome.jp/kegg-bin/show_pathway?ghi03040/ghi:107953016%09red/ghi:107898558%09red/ghi:107914941%09red/ghi:107962898%09red/ghi:107959100%09red/ghi:107948699%09red/ghi:107933814%09red/ghi:107949227%09red/ghi:107962625%09red/ghi:107914486%09red/ghi:107939466%09red/ghi:107897745%09red/ghi:107949108%09red/ghi:107946067%09red/ghi:107961935%09red/ghi:107893941%09red
Proteasome	KEGG PATHWAY	Ko03050	4	162	0.975456	0.98326	Gh_D13G1176|Gh_D08G0213|XLOC_046918|Gh_A13G2286	http://www.genome.jp/kegg-bin/show_pathway?ghi03050/ghi:107919942%09red/ghi:107901053%09red/ghi:107926275%09red
Pentose and glucuronate interconversions	KEGG PATHWAY	Ko00040	3	343	0.999998	0.999998	Gh_D13G1150|Gh_D07G0692|Gh_D04G1202	http://www.genome.jp/kegg-bin/show_pathway?ghi00040/ghi:107953472%09red/ghi:107899342%09red/ghi:107918890%09red

## Sheet: up
S2 Table. KEGG pathway enrichment of DEGs up-regulated by the Cold+water and Cold+EBR treatments.
#Term	Database	Ko ID	Input number	Background number	P-Value	Corrected P-Value	Input
Autophagy - other	KEGG PATHWAY	ghi04136	10	85	0.0017576	0.0222829	Gh_A12G0637|Gh_A01G1341|Gh_A11G0927|Gh_A09G0664|Gh_A01G1671|Gh_D01G1941|Gh_D09G1861|Gh_D09G0667|Gh_D12G0007|Gh_A09G1752
Aminoacyl-tRNA biosynthesis	KEGG PATHWAY	ghi00970	16	121	2.45036e-05	0.000592987	Gh_D01G1751|Gh_A05G2819|Gh_Sca039890G01|Gh_D10G2435|Gh_D09G2236|Gh_D01G0339|Gh_D01G2379|Gh_A01G1506|Gh_A01G0305|Gh_D10G2554|Gh_A01G1521|Gh_A10G2190|Gh_A01G2156|Gh_D10G1375|Gh_A09G2025|Gh_D04G1647
Ribosome biogenesis in eukaryotes	KEGG PATHWAY	ghi03008	21	176	6.12849e-06	0.000185387	Gh_A05G4025|Gh_A11G0445|Gh_D10G0949|Gh_D05G1194|Gh_A02G0702|Gh_A12G2490|Gh_D02G0747|Gh_D08G2357|Gh_D08G1066|Gh_A04G0589|Gh_A11G2939|Gh_A11G0842|Gh_A12G0831|XLOC_047305|Gh_D03G0249|Gh_A07G1468|Gh_A06G0481|Gh_D10G1123|Gh_A03G0452|Gh_D07G1564|Gh_D08G0199
Ribosome	KEGG PATHWAY	ghi03010	66	933	7.58382e-07	9.17642e-05	Gh_D07G0566|Gh_D05G0817|Gh_A13G0858|Gh_D04G1932|Gh_D08G2266|Gh_A09G1915|Gh_A11G1212|Gh_A02G0641|Gh_D11G3507|Gh_A09G1014|Gh_D08G2220|Gh_A13G2099|Gh_D09G0547|Gh_D10G2190|Gh_D05G2672|Gh_D02G0391|Gh_D09G1030|Gh_A06G1457|Gh_A09G0401|Gh_D06G2054|Gh_D11G3227|Gh_D05G0819|Gh_D01G0566|Gh_D13G0920|Gh_A08G0444|Gh_A02G0909|Gh_D08G1070|Gh_A13G0164|Gh_D11G2623|Gh_A09G0549|Gh_D05G0855|Gh_A03G1973|Gh_A03G0056|Gh_…
RNA polymerase	KEGG PATHWAY	ghi03020	16	102	3.58177e-06	0.000185387	Gh_A04G0533|Gh_D03G0635|Gh_A09G0404|Gh_Sca005486G01|Gh_D06G1728|Gh_D04G1949|Gh_A03G0395|Gh_A06G1175|Gh_A09G2248|XLOC_046395|Gh_D10G1007|Gh_A01G0261|Gh_A03G0298|XLOC_040514|Gh_D03G0938|Gh_A02G1057
Ubiquitin mediated proteolysis	KEGG PATHWAY	ghi04120	26	333	0.000408674	0.00824159	Gh_A12G1527|Gh_Sca079762G01|Gh_A05G3581|Gh_D05G1814|Gh_A11G1724|Gh_A06G1244|Gh_A01G0391|Gh_A10G0820|Gh_Sca004965G02|Gh_D13G1580|Gh_A13G1276|Gh_D11G2370|Gh_A11G2066|Gh_A01G1393|Gh_A03G0469|Gh_D11G0474|Gh_D11G2962|Gh_A11G0412|XLOC_030496|Gh_D11G1882|Gh_D12G1650|Gh_D05G3306|Gh_A03G1737|Gh_A11G2595|Gh_D07G0950|Gh_D10G0399
Phenylalanine, tyrosine and tryptophan biosynthesis	KEGG PATHWAY	ghi00400	11	96	0.00128534	0.0194408	Gh_A04G0795|Gh_D13G0678|Gh_A10G2135|Gh_D05G2834|Gh_D11G3433|Gh_A11G0641|Gh_A07G1359|Gh_A05G0467|Gh_A12G1421|Gh_D12G1540|Gh_D12G2439
Glutathione metabolism	KEGG PATHWAY	ghi00480	24	218	4.88642e-06	0.000185387	Gh_A03G0384|Gh_A10G1891|Gh_A08G2385|Gh_D04G0767|Gh_A07G0716|Gh_A13G0203|Gh_A04G0409|Gh_D07G0778|Gh_A05G3064|Gh_D11G2311|Gh_D11G2829|Gh_D02G0331|Gh_D08G1956|Gh_D07G0326|Gh_A11G1459|Gh_D05G3222|Gh_A09G0273|Gh_D13G1618|Gh_D11G1615|Gh_D02G0343|Gh_A08G0633|Gh_D10G2161|Gh_A11G3269|XLOC_006574
N-Glycan biosynthesis	KEGG PATHWAY	ghi00510	12	129	0.00392871	0.0432158	Gh_A01G2121|Gh_A02G0907|Gh_A10G0028|Gh_D09G1127|Gh_D12G2052|Gh_D10G2244|Gh_D06G0647|Gh_A10G1962|Gh_A09G1123|Gh_D01G1589|Gh_A10G2171|Gh_A06G0572
Amino sugar and nucleotide sugar metabolism	KEGG PATHWAY	ghi00520	22	318	0.00433786	0.0437401	Gh_A12G0851|Gh_A06G1051|Gh_A08G1162|Gh_D12G1004|Gh_A01G1202|Gh_A07G1759|Gh_A06G0487|Gh_D11G0880|XLOC_069214|Gh_D04G0339|Gh_D12G0930|Gh_D08G1936|Gh_D12G1056|Gh_A07G0561|Gh_D06G0542|Gh_D04G1424|Gh_D07G0627|Gh_A05G0404|Gh_A08G1623|Gh_A11G3052|Gh_D05G0848|Gh_A09G0864
Metabolic pathways	KEGG PATHWAY	ghi01100	239	5402	0.000934261	0.0161494	XLOC_003844|Gh_A05G2819|Gh_D09G1127|Gh_D08G0591|Gh_D13G1029|Gh_A03G0384|Gh_D05G2583|Gh_A13G1963|Gh_A09G2040|Gh_A13G0329|Gh_A06G1051|Gh_D12G1540|Gh_D06G1222|Gh_Sca004734G05|Gh_A08G0310|Gh_A07G0716|Gh_A01G1341|Gh_D08G1665|Gh_A02G0907|Gh_A10G0028|Gh_A05G3557|Gh_D13G1705|Gh_A03G0938|Gh_D10G1166|Gh_A11G0809|Gh_D12G1473|Gh_D03G1830|Gh_A01G0457|Gh_A05G3064|Gh_A13G1336|Gh_D11G2311|XLOC_046653|Gh_A12G1511…
Biosynthesis of secondary metabolites	KEGG PATHWAY	ghi01110	123	2587	0.00184156	0.0222829	XLOC_003844|Gh_D08G0591|XLOC_028206|Gh_A13G1963|Gh_A13G0329|Gh_D12G1056|Gh_D06G1222|Gh_A11G0809|Gh_A13G0201|Gh_A03G0938|Gh_D10G1166|Gh_D03G1830|Gh_A13G1336|Gh_A13G1231|Gh_D12G2439|XLOC_073208|Gh_A02G1412|Gh_D09G2034|Gh_D05G2834|Gh_A06G0884|Gh_D12G1540|Gh_D03G0307|Gh_A07G0561|Gh_D05G3327|Gh_A05G0467|Gh_D10G2189|Gh_A07G2141|Gh_D12G0266|Gh_D04G1281|Gh_A13G0409|Gh_D09G0509|Gh_A02G0721|Gh_A03G0081|Gh_…
Fatty acid elongation	KEGG PATHWAY	ghi00062	8	70	0.00575041	0.053523	Gh_D12G0957|Gh_D06G0558|Gh_D10G2242|Gh_Sca047531G01|Gh_D03G1252|Gh_D10G2189|Gh_D11G2117|Gh_A11G3137
Biosynthesis of amino acids	KEGG PATHWAY	ghi01230	32	558	0.00982271	0.0809649	Gh_D13G1029|Gh_A13G1963|Gh_A13G0329|Gh_D13G0678|Gh_A13G0201|Gh_D11G3433|Gh_A11G0641|Gh_A12G0401|Gh_D05G1837|Gh_D10G2321|Gh_A11G0809|Gh_D05G2193|Gh_D13G0368|Gh_A02G0064|Gh_D12G2439|XLOC_030473|XLOC_074648|Gh_D09G2034|Gh_D05G2834|Gh_A09G2279|Gh_D06G0935|Gh_A12G1421|Gh_D12G1540|Gh_A09G0273|Gh_A04G0795|Gh_A10G2135|Gh_A07G1359|Gh_A09G0578|Gh_A05G0467|Gh_A11G2619|Gh_A07G2141|Gh_D12G0266
Protein processing in endoplasmic reticulum	KEGG PATHWAY	ghi04141	33	581	0.010037	0.0809649	Gh_A05G3724|Gh_D09G1614|Gh_D01G0932|Gh_A05G3839|Gh_D06G0647|Gh_D01G1589|Gh_A06G0572|Gh_D05G1614|Gh_A02G0907|Gh_A10G0028|Gh_A06G1244|Gh_D05G0057|Gh_D06G2388|Gh_A11G2485|Gh_A09G1410|Gh_D11G2806|Gh_D02G1319|Gh_A03G1795|Gh_D01G0761|Gh_A02G1051|Gh_A10G0820|Gh_D12G2052|Gh_A01G2121|Gh_D04G1624|Gh_D03G0651|Gh_A01G0894|Gh_A04G1049|Gh_D01G0652|Gh_A10G0249|Gh_D07G0950|Gh_A01G1393|Gh_A07G1723|Gh_D09G1415
Arginine and proline metabolism	KEGG PATHWAY	ghi00330	11	142	0.0184605	0.139608	Gh_A11G1551|Gh_A03G0575|Gh_D05G0697|Gh_A12G1701|Gh_D10G2321|Gh_A09G2040|Gh_A05G0467|Gh_A05G0568|Gh_D12G1968|Gh_A06G1256|Gh_A08G0310
RNA transport	KEGG PATHWAY	ghi03013	24	415	0.020988	0.142963	Gh_D06G1040|Gh_D08G2357|Gh_A10G1043|Gh_A03G2018|Gh_A07G0302|Gh_A07G0006|Gh_D13G1838|XLOC_030518|Gh_D10G0786|Gh_A13G1882|Gh_D13G1113|Gh_A09G0605|Gh_D07G0012|Gh_D13G1456|Gh_A09G2073|Gh_D11G3118|Gh_D10G0640|Gh_D13G1065|Gh_A10G0614|Gh_A11G3053|Gh_A07G0780|Gh_A08G2263|Gh_D13G2269|Gh_A13G0820
Porphyrin and chlorophyll metabolism	KEGG PATHWAY	ghi00860	9	108	0.0212672	0.142963	Gh_D05G2491|Gh_D05G2660|Gh_D04G1452|Gh_A05G2395|Gh_A05G2230|Gh_D02G0764|Gh_A02G0721|Gh_D10G2554|Gh_Sca055215G01
Plant-pathogen interaction	KEGG PATHWAY	ghi04626	27	485	0.0227587	0.144937	XLOC_025323|Gh_D09G2029|Gh_D01G0932|Gh_D09G0130|Gh_D01G1852|Gh_D02G1973|Gh_A09G0137|Gh_A09G2289|Gh_A06G1191|Gh_D05G3567|Gh_Sca004942G03|Gh_A10G1756|Gh_A01G0542|Gh_Sca004871G01|Gh_D02G1319|Gh_D13G0033|Gh_D01G0761|Gh_A11G0364|Gh_D12G1968|Gh_D04G0438|Gh_D06G2353|Gh_A04G0123|Gh_A01G0894|Gh_D02G0933|Gh_A06G1687|Gh_A07G1723|Gh_A05G3171
Ascorbate and aldarate metabolism	KEGG PATHWAY	ghi00053	9	112	0.0257766	0.155949	Gh_A07G0716|Gh_D05G0697|Gh_A10G1891|Gh_D10G2161|Gh_A05G3064|Gh_D05G3859|Gh_D07G0778|Gh_A06G1256|Gh_A05G0568
Cutin, suberine and wax biosynthesis	KEGG PATHWAY	ghi00073	7	77	0.0271677	0.156537	Gh_A04G1232|Gh_D04G0694|Gh_A09G0895|Gh_A07G0991|Gh_D09G0573|Gh_A06G1390|Gh_D07G1069
Phagosome	KEGG PATHWAY	ghi04145	17	280	0.0321305	0.176718	Gh_A01G1341|Gh_D11G2806|Gh_A03G0694|Gh_D08G0287|Gh_D11G0674|Gh_A10G2055|Gh_A03G1715|Gh_D03G0651|Gh_D03G0512|Gh_D05G0057|Gh_A03G1975|Gh_D11G2411|Gh_A11G2485|Gh_A02G1051|Gh_A08G1006|XLOC_059685|Gh_D01G0918
Pyrimidine metabolism	KEGG PATHWAY	ghi00240	10	141	0.0389295	0.189252	Gh_A09G0351|Gh_A01G0043|Gh_D01G0767|Gh_A05G3557|Gh_D02G0343|Gh_A01G0747|Gh_D13G2067|Gh_A13G0108|Gh_A13G1097|Gh_D13G0125
Terpenoid backbone biosynthesis	KEGG PATHWAY	ghi00900	10	141	0.0389295	0.189252	Gh_A11G0825|Gh_D09G0075|XLOC_012136|Gh_A06G1018|Gh_D11G0966|Gh_D11G0475|Gh_D10G0423|Gh_A08G2461|Gh_D08G0270|Gh_D06G1222
C5-Branched dibasic acid metabolism	KEGG PATHWAY	ghi00660	3	19	0.0395498	0.189252	Gh_A13G0201|Gh_A09G0578|Gh_A02G0064
Cysteine and methionine metabolism	KEGG PATHWAY	ghi00270	15	246	0.0409296	0.189252	Gh_A01G0457|Gh_D08G1665|Gh_D13G0678|Gh_D09G2034|Gh_D13G1547|Gh_A09G2279|Gh_D03G0678|Gh_D13G1029|Gh_D12G1473|Gh_A11G0809|Gh_A07G2141|Gh_A05G0467|Gh_A02G1046|XLOC_030473|Gh_A08G0310
Arachidonic acid metabolism	KEGG PATHWAY	ghi00590	4	34	0.0422298	0.189252	Gh_D07G0326|Gh_A08G0633|Gh_A08G2385|Gh_D08G1956
Histidine metabolism	KEGG PATHWAY	ghi00340	4	35	0.0458063	0.197949	Gh_D05G0697|Gh_A06G1256|Gh_A07G0748|Gh_A05G0568
Homologous recombination	KEGG PATHWAY	ghi03440	8	108	0.0499578	0.208445	Gh_D03G1746|Gh_D01G0617|Gh_A04G0217|Gh_A02G1087|Gh_A01G0605|Gh_A11G1577|Gh_A11G1254|Gh_D01G0938
Endocytosis	KEGG PATHWAY	ghi04144	23	438	0.0555819	0.22418	Gh_A11G2432|Gh_D08G2722|Gh_D05G1048|Gh_D11G0286|Gh_D05G2734|Gh_Sca011628G01|Gh_A11G0742|Gh_A13G0938|Gh_A06G0046|Gh_D03G1631|Gh_D12G1550|Gh_A10G1373|Gh_D06G0694|Gh_A06G0613|Gh_A11G0267|Gh_A09G1005|Gh_A08G0898|Gh_A05G0963|Gh_A01G0652|Gh_D05G2346|Gh_A03G1715|Gh_Sca016997G01|Gh_D02G1781
Other glycan degradation	KEGG PATHWAY	ghi00511	4	39	0.0617381	0.240978	Gh_D03G0078|Gh_A03G0487|Gh_D03G1050|Gh_A05G2916
Glycerophospholipid metabolism	KEGG PATHWAY	ghi00564	14	242	0.0654136	0.247345	Gh_A07G2133|Gh_A03G0081|Gh_D06G1240|Gh_D10G0773|Gh_A09G0050|Gh_D04G1883|Gh_A06G0884|Gh_D07G2342|Gh_D03G1830|Gh_D06G0131|Gh_A13G0409|Gh_D09G1169|Gh_D05G2583|Gh_Sca011628G01
Arginine biosynthesis	KEGG PATHWAY	ghi00220	6	81	0.0829242	0.303143	Gh_A10G0543|Gh_D05G1837|Gh_A13G0329|Gh_A05G0467|Gh_D13G0368|Gh_D12G1968
Lysine biosynthesis	KEGG PATHWAY	ghi00300	3	27	0.0851807	0.303143	Gh_A07G2141|Gh_D12G0266|Gh_A12G0401
Photosynthesis	KEGG PATHWAY	ghi00195	9	147	0.0956091	0.324176	Gh_Sca006756G05|Gh_D07G0878|Gh_D12G1385|Gh_D13G1497|Gh_Sca035444G01|Gh_A12G1258|Gh_A07G0232|Gh_A07G0818|Gh_A12G0547
Phosphatidylinositol signaling system	KEGG PATHWAY	ghi04070	10	169	0.0964492	0.324176	Gh_A05G2877|Gh_A01G1341|Gh_A09G0137|Gh_D09G0130|Gh_A12G1771|Gh_A02G1699|Gh_D06G2356|Gh_A05G3171|Gh_D04G0438|Gh_D03G0020
Steroid biosynthesis	KEGG PATHWAY	ghi00100	6	86	0.101708	0.332613	Gh_D06G0846|Gh_A01G1790|Gh_A03G0374|Gh_A06G0725|Gh_D08G0591|Gh_A03G1352
Tropane, piperidine and pyridine alkaloid biosynthesis	KEGG PATHWAY	ghi00960	4	50	0.118211	0.371077	Gh_A05G3031|Gh_D13G0678|Gh_D04G0611|Gh_A05G0467
mRNA surveillance pathway	KEGG PATHWAY	ghi03015	18	363	0.119603	0.371077	Gh_D06G1040|Gh_A13G1882|Gh_D13G1793|Gh_D07G0991|Gh_A05G3914|Gh_D05G0445|Gh_D12G2647|Gh_D04G1239|Gh_A07G0916|Gh_D01G1941|Gh_A04G0756|Gh_A11G3053|Gh_D11G2538|Gh_A08G2263|Gh_D13G2269|Gh_A09G1580|Gh_D09G1666|Gh_D10G1676
Glycolysis / Gluconeogenesis	KEGG PATHWAY	ghi00010	16	320	0.129579	0.391619	XLOC_074648|Gh_D11G3317|Gh_A11G2932|Gh_A01G1202|Gh_A11G1688|Gh_D05G0697|Gh_A06G1423|XLOC_028206|Gh_D11G1848|Gh_A13G1963|Gh_D05G2193|Gh_A11G2619|Gh_A10G1786|Gh_A06G1256|Gh_D06G1771|Gh_A05G0568
Lysine degradation	KEGG PATHWAY	ghi00310	5	73	0.135579	0.391619	Gh_A06G1256|Gh_D05G0697|Gh_A08G1482|Gh_D11G1949|Gh_A05G0568
Tyrosine metabolism	KEGG PATHWAY	ghi00350	6	94	0.135934	0.391619	Gh_D10G0793|Gh_D13G0678|Gh_D12G1017|Gh_A07G1439|Gh_A05G0467|Gh_A10G0606
SNARE interactions in vesicular transport	KEGG PATHWAY	ghi04130	7	117	0.142108	0.399885	Gh_A12G1499|Gh_A10G2055|XLOC_059685|Gh_A03G1975|Gh_A13G1602|Gh_A06G1921|Gh_D06G1968
Limonene and pinene degradation	KEGG PATHWAY	ghi00903	2	18	0.152397	0.412385	Gh_D05G0697|Gh_A05G0568
2-Oxocarboxylic acid metabolism	KEGG PATHWAY	ghi01210	8	142	0.153366	0.412385	Gh_A09G0273|Gh_A13G0201|Gh_A09G0578|Gh_A13G0329|Gh_A05G0467|Gh_A07G2141|Gh_D13G0368|Gh_A02G0064
RNA degradation	KEGG PATHWAY	ghi03018	14	292	0.182979	0.481314	Gh_D08G0013|Gh_A05G1083|Gh_D10G1996|XLOC_074648|Gh_D13G1017|Gh_A06G1024|Gh_D05G1261|Gh_A08G0636|Gh_D09G1919|Gh_A13G1963|Gh_D08G0971|Gh_A13G2279|Gh_D07G0312|Gh_D06G2341
Base excision repair	KEGG PATHWAY	ghi03410	5	84	0.198269	0.507975	Gh_A05G1018|Gh_A05G0677|Gh_D01G0617|Gh_A02G1804|Gh_A01G0605
Biosynthesis of unsaturated fatty acids	KEGG PATHWAY	ghi01040	4	63	0.204437	0.507975	Gh_D03G1252|Gh_D10G2242|Gh_D11G2117|Gh_A11G3137
Inositol phosphate metabolism	KEGG PATHWAY	ghi00562	9	178	0.205709	0.507975	Gh_A05G2877|Gh_A01G1341|Gh_A06G1423|Gh_D05G3859|Gh_A02G1699|Gh_A12G1771|Gh_D06G2356|Gh_D06G1771|Gh_D03G0020
Folate biosynthesis	KEGG PATHWAY	ghi00790	3	43	0.214824	0.516315	Gh_D01G0279|Gh_A01G0043|Gh_D04G1507
Valine, leucine and isoleucine degradation	KEGG PATHWAY	ghi00280	6	110	0.21762	0.516315	Gh_D05G0697|Gh_D07G0320|Gh_D11G1599|Gh_A05G0568|Gh_A06G1256|Gh_A09G2089
Fructose and mannose metabolism	KEGG PATHWAY	ghi00051	7	136	0.231352	0.52818	Gh_A07G0561|XLOC_074648|Gh_A11G2932|Gh_D07G0627|Gh_D11G3317|Gh_D12G1056|Gh_A08G1162
Pentose phosphate pathway	KEGG PATHWAY	ghi00030	7	136	0.231352	0.52818	XLOC_074648|Gh_A11G2932|Gh_A01G1202|Gh_D11G2829|Gh_D11G3317|Gh_A11G3269|Gh_D04G0767
Fatty acid metabolism	KEGG PATHWAY	ghi01212	9	186	0.24028	0.533056	Gh_A11G0227|XLOC_003844|Gh_D12G0957|Gh_D13G1705|Gh_D10G2242|Gh_D03G1252|Gh_A01G1527|Gh_D11G2117|Gh_A11G3137
Glycosylphosphatidylinositol (GPI)-anchor biosynthesis	KEGG PATHWAY	ghi00563	3	46	0.242575	0.533056	Gh_D03G0395|Gh_A11G2269|XLOC_046653
Lipoic acid metabolism	KEGG PATHWAY	ghi00785	1	7	0.246703	0.533056	Gh_A13G1857
Monoterpenoid biosynthesis	KEGG PATHWAY	ghi00902	2	27	0.267545	0.567947	Gh_D10G2036|Gh_A07G1324
Valine, leucine and isoleucine biosynthesis	KEGG PATHWAY	ghi00290	3	50	0.280364	0.575053	Gh_A13G0201|Gh_A09G0578|Gh_A02G0064
Peroxisome	KEGG PATHWAY	ghi04146	9	195	0.281363	0.575053	Gh_A09G0273|Gh_A11G0227|Gh_D08G1833|Gh_A08G1533|Gh_A09G0895|Gh_A07G0991|Gh_A01G1527|Gh_D10G2344|Gh_D07G1069
Nucleotide excision repair	KEGG PATHWAY	ghi03420	7	147	0.289872	0.575053	Gh_A07G2004|Gh_D01G0617|Gh_A05G3735|Gh_A01G0605|Gh_D04G0166|Gh_D10G0399|Gh_D11G2362
Isoquinoline alkaloid biosynthesis	KEGG PATHWAY	ghi00950	3	51	0.289903	0.575053	Gh_A07G1439|Gh_D13G0678|Gh_A05G0467
Mismatch repair	KEGG PATHWAY	ghi03430	4	77	0.311305	0.597903	Gh_D04G0166|Gh_D12G1322|Gh_D03G0012|Gh_D11G2362
Carotenoid biosynthesis	KEGG PATHWAY	ghi00906	4	77	0.311305	0.597903	Gh_D05G0771|Gh_A13G1336|XLOC_073208|Gh_D10G1327
Glycosphingolipid biosynthesis - lacto and neolacto series	KEGG PATHWAY	ghi00601	1	10	0.322632	0.609976	Gh_D04G1254
DNA replication	KEGG PATHWAY	ghi03030	5	107	0.350561	0.637234	Gh_D04G0166|Gh_D12G2010|Gh_D11G2362|Gh_D01G0617|Gh_A01G0605
Thiamine metabolism	KEGG PATHWAY	ghi00730	3	58	0.356941	0.637234	Gh_D07G0529|Gh_A08G2461|Gh_D08G0270
Cyanoamino acid metabolism	KEGG PATHWAY	ghi00460	5	108	0.357478	0.637234	Gh_A11G0809|Gh_A13G1231|Gh_D06G0935|Gh_A11G1961|Gh_D09G0509
Pyruvate metabolism	KEGG PATHWAY	ghi00620	10	237	0.358115	0.637234	Gh_A06G0847|XLOC_003844|Gh_D05G0697|XLOC_028206|Gh_A06G1256|Gh_D04G0053|Gh_A10G1786|Gh_A06G1307|Gh_D13G2432|Gh_A05G0568
beta-Alanine metabolism	KEGG PATHWAY	ghi00410	5	109	0.3644	0.637759	Gh_D05G0697|Gh_D07G0320|Gh_A06G1256|Gh_D11G1599|Gh_A05G0568
Phosphonate and phosphinate metabolism	KEGG PATHWAY	ghi00440	1	12	0.368951	0.637759	Gh_D04G1883
Sulfur metabolism	KEGG PATHWAY	ghi00920	4	86	0.382642	0.652107	Gh_A11G0809|Gh_A09G2279|Gh_D09G2034|Gh_Sca004734G05
Ubiquinone and other terpenoid-quinone biosynthesis	KEGG PATHWAY	ghi00130	4	91	0.422013	0.709217	Gh_A03G0938|Gh_A13G2028|Gh_D13G0678|Gh_A08G0167
Oxidative phosphorylation	KEGG PATHWAY	ghi00190	14	361	0.432153	0.711932	Gh_A12G0850|Gh_D11G0674|Gh_Sca035444G01|Gh_D03G0512|Gh_D08G0287|XLOC_068040|Gh_A12G0280|Gh_A07G0232|Gh_A08G0832|Gh_A08G0414|Gh_A08G1006|Gh_A01G1097|Gh_D01G0918|Gh_A01G0010
Glycine, serine and threonine metabolism	KEGG PATHWAY	ghi00260	6	146	0.435396	0.711932	Gh_A05G3546|Gh_D06G0935|Gh_A07G2141|Gh_A02G1185|Gh_D05G2193|Gh_A06G1256
Fatty acid degradation	KEGG PATHWAY	ghi00071	5	121	0.447031	0.721209	Gh_D05G0697|Gh_A11G0227|Gh_A01G1527|Gh_A06G1256|Gh_A05G0568
Basal transcription factors	KEGG PATHWAY	ghi03022	5	123	0.460589	0.733307	Gh_A11G2339|Gh_D11G2653|Gh_A08G1894|Gh_A05G2192|Gh_A05G3735
Phenylalanine metabolism	KEGG PATHWAY	ghi00360	3	72	0.486679	0.746316	Gh_A07G1439|Gh_D13G0678|Gh_A05G0467
Nicotinate and nicotinamide metabolism	KEGG PATHWAY	ghi00760	2	45	0.489999	0.746316	Gh_D03G1747|Gh_A12G0665
Propanoate metabolism	KEGG PATHWAY	ghi00640	4	101	0.498528	0.746316	XLOC_003844|Gh_D07G0320|Gh_D11G1599|Gh_A09G2089
Tryptophan metabolism	KEGG PATHWAY	ghi00380	4	101	0.498528	0.746316	Gh_A07G1439|Gh_D05G0697|Gh_A06G1256|Gh_A05G0568
Glycerolipid metabolism	KEGG PATHWAY	ghi00561	8	212	0.4996	0.746316	Gh_A13G0409|Gh_D05G0697|Gh_A06G0884|Gh_D06G0131|Gh_A02G1185|Gh_D09G1169|Gh_A06G1256|Gh_A05G0568
Non-homologous end-joining	KEGG PATHWAY	ghi03450	1	19	0.507519	0.7489	Gh_A04G0217
Glucosinolate biosynthesis	KEGG PATHWAY	ghi00966	1	20	0.524657	0.764862	Gh_A09G0578
AGE-RAGE signaling pathway in diabetic complications	KEGG PATHWAY	ghi04933	2	49	0.533686	0.766866	Gh_A05G2877|Gh_D06G2356
Sulfur relay system	KEGG PATHWAY	ghi04122	1	21	0.5412	0.766866	Gh_D11G0892
Purine metabolism	KEGG PATHWAY	ghi00230	8	221	0.545045	0.766866	Gh_D09G1399|Gh_D07G0529|Gh_D04G1281|Gh_A01G1202|Gh_D02G0343|Gh_A09G1394|XLOC_064590|Gh_A09G1787
Monobactam biosynthesis	KEGG PATHWAY	ghi00261	1	22	0.557166	0.77156	Gh_A07G2141
Spliceosome	KEGG PATHWAY	ghi03040	15	423	0.561134	0.77156	Gh_A10G1376|Gh_D08G2189|Gh_D04G1651|Gh_A06G0481|Gh_A04G1473|Gh_D06G1040|Gh_A08G0636|Gh_A06G1355|Gh_A10G0982|Gh_D10G1567|Gh_A08G1829|Gh_A13G1882|Gh_A08G2263|Gh_D12G1306|Gh_D13G2269
Zeatin biosynthesis	KEGG PATHWAY	ghi00908	2	53	0.574734	0.78138	Gh_D08G1604|Gh_D05G3327
Protein export	KEGG PATHWAY	ghi03060	4	114	0.590719	0.785743	Gh_D03G1749|Gh_D02G1087|Gh_A02G1084|Gh_D05G0057
One carbon pool by folate	KEGG PATHWAY	ghi00670	2	55	0.594246	0.785743	Gh_A01G0043|Gh_D06G0935
Butanoate metabolism	KEGG PATHWAY	ghi00650	2	56	0.603747	0.785743	Gh_A13G0201|Gh_A02G0064
Circadian rhythm - plant	KEGG PATHWAY	ghi04712	4	117	0.610528	0.785743	Gh_A11G1383|Gh_A11G0445|Gh_D10G0949|Gh_D03G0249
Glycosaminoglycan degradation	KEGG PATHWAY	ghi00531	2	57	0.613078	0.785743	Gh_A08G1291|Gh_D11G2750
Brassinosteroid biosynthesis	KEGG PATHWAY	ghi00905	2	58	0.62224	0.785743	XLOC_074345|Gh_D13G0628
Alanine, aspartate and glutamate metabolism	KEGG PATHWAY	ghi00250	4	119	0.623399	0.785743	Gh_A10G0543|Gh_D12G1004|Gh_A05G0467|Gh_A03G0575
Sphingolipid metabolism	KEGG PATHWAY	ghi00600	3	90	0.632129	0.788532	Gh_Sca004916G01|Gh_D07G0583|Gh_D02G1252
Taurine and hypotaurine metabolism	KEGG PATHWAY	ghi00430	1	28	0.641955	0.791794	Gh_A11G0321
Galactose metabolism	KEGG PATHWAY	ghi00052	5	154	0.651852	0.791794	Gh_A13G1088|XLOC_074648|Gh_A08G1623|Gh_D08G1936|Gh_A01G1202
Fatty acid biosynthesis	KEGG PATHWAY	ghi00061	4	124	0.654375	0.791794	Gh_D13G1705|Gh_A11G0227|XLOC_003844|Gh_A01G1527
Carbon metabolism	KEGG PATHWAY	ghi01200	22	658	0.665579	0.797377	XLOC_003844|Gh_D11G1599|XLOC_028206|Gh_A13G1963|Gh_A02G1185|Gh_D04G0053|Gh_D04G0767|Gh_A11G0809|Gh_D11G2829|Gh_D05G2193|XLOC_074648|Gh_D09G2034|Gh_D07G0320|Gh_A09G2279|Gh_D06G0935|Gh_D11G3317|Gh_A09G0273|Gh_A11G2932|Gh_A11G1961|Gh_A11G2619|Gh_A10G1786|Gh_A11G3269
Sesquiterpenoid and triterpenoid biosynthesis	KEGG PATHWAY	ghi00909	2	65	0.681693	0.808675	Gh_A04G1295|Gh_D05G3507
Ether lipid metabolism	KEGG PATHWAY	ghi00565	2	67	0.697209	0.819051	Gh_D04G1883|Gh_Sca011628G01
Pantothenate and CoA biosynthesis	KEGG PATHWAY	ghi00770	2	69	0.712091	0.828491	Gh_A13G0201|Gh_A02G0064
Diterpenoid biosynthesis	KEGG PATHWAY	ghi00904	2	71	0.726355	0.833664	Gh_D01G0300|Gh_A13G0244
Selenocompound metabolism	KEGG PATHWAY	ghi00450	1	36	0.730317	0.833664	Gh_D06G1283
MAPK signaling pathway - plant	KEGG PATHWAY	ghi04016	13	420	0.742868	0.840065	Gh_A11G0224|Gh_D01G1468|Gh_A06G1191|XLOC_067702|Gh_D03G0678|Gh_A13G1480|Gh_A09G0137|Gh_A11G0474|Gh_D09G0130|Gh_A02G1046|Gh_A05G3171|Gh_D04G0438|Gh_D06G2353
Biosynthesis of secondary metabolites - unclassified	KEGG PATHWAY	ghi00999	1	41	0.774098	0.867277	Gh_A13G2028
Biotin metabolism	KEGG PATHWAY	ghi00780	1	42	0.781962	0.868049	Gh_D13G1705
Nitrogen metabolism	KEGG PATHWAY	ghi00910	2	82	0.794454	0.873899	Gh_A10G0543|Gh_A11G1961
Glycosphingolipid biosynthesis - globo and isoglobo series	KEGG PATHWAY	ghi00603	1	45	0.803949	0.876377	Gh_D04G1254
Proteasome	KEGG PATHWAY	ghi03050	4	162	0.832763	0.899681	Gh_D13G1176|Gh_D08G0213|XLOC_046918|Gh_A13G2286
Stilbenoid, diarylheptanoid and gingerol biosynthesis	KEGG PATHWAY	ghi00945	1	51	0.841497	0.901073	Gh_D10G1166
Citrate cycle (TCA cycle)	KEGG PATHWAY	ghi00020	3	135	0.862471	0.91543	Gh_A10G1786|Gh_A09G0273|XLOC_028206
Flavonoid biosynthesis	KEGG PATHWAY	ghi00941	2	103	0.884001	0.926756	Gh_D10G1166|XLOC_073141
ABC transporters	KEGG PATHWAY	ghi02010	1	63	0.896403	0.926756	Gh_D01G1164
Carbon fixation in photosynthetic organisms	KEGG PATHWAY	ghi00710	4	186	0.899908	0.926756	Gh_D04G0053|Gh_D11G3317|Gh_A11G2932|Gh_A11G2619
Starch and sucrose metabolism	KEGG PATHWAY	ghi00500	9	364	0.903778	0.926756	Gh_A03G1983|Gh_A12G1530|Gh_A04G0116|Gh_D09G0509|Gh_A01G1202|Gh_A02G1412|Gh_A07G1759|Gh_A13G1231|Gh_D03G0307
Glyoxylate and dicarboxylate metabolism	KEGG PATHWAY	ghi00630	3	173	0.946447	0.962354	Gh_A11G1961|Gh_A02G1185|Gh_D06G0935
Plant hormone signal transduction	KEGG PATHWAY	ghi04075	20	800	0.964075	0.972109	Gh_D05G3929|Gh_A02G0866|Gh_D10G0965|Gh_A05G3992|Gh_D06G0382|Gh_A11G3159|Gh_A13G1934|Gh_A08G2485|Gh_A13G1480|Gh_A08G0184|Gh_D11G2243|Gh_A11G0224|Gh_A11G2361|Gh_A06G0351|Gh_D08G0262|Gh_A10G0939|Gh_A11G0474|Gh_D13G2428|Gh_D09G2246|Gh_D09G1609
Phenylpropanoid biosynthesis	KEGG PATHWAY	ghi00940	6	373	0.991485	0.991485	Gh_A13G2028|Gh_D09G0509|Gh_D10G1166|Gh_D12G0204|Gh_A12G0611|Gh_A13G1231
