# Supplementary material for: Transcriptomic analyses show that 24-epibrassinolide (EBR) promotes cold tolerance in cotton seedlings
Source: PLoS One. 2021 Feb 1;16(2):e0245070. doi: 10.1371/journal.pone.0245070 (PMC7850480; doi:10.1371/journal.pone.0245070)
Supplement: S3 Table — (XLSX) [file pone.0245070.s003.xlsx]

## Sheet: Sheet1
S3 Table. KEGG pathway enrichment of DEGs down-regulated by the Cold+water and Cold+EBR treatments.
#Term	Database	Ko ID	Input number	Background number	P-Value	Corrected P-Value	Input
Galactose metabolism	KEGG PATHWAY	ghi00052	12	154	6.79393e-05	0.0012365	Gh_A02G1119|Gh_D04G0532|Gh_A13G1561|Gh_D08G2171|Gh_D12G1244|Gh_D08G1205|Gh_A05G0198|Gh_D03G0541|Gh_A08G1811|Gh_A13G0935|Gh_D13G1898|Gh_A05G3108
Alanine, aspartate and glutamate metabolism	KEGG PATHWAY	ghi00250	9	119	0.000656296	0.00746537	Gh_A09G0840|Gh_D05G2500|Gh_A10G1314|Gh_D07G1773|Gh_A07G1585|Gh_A13G0512|Gh_Sca147046G01|Gh_A05G2240|Gh_Sca047307G01
Cysteine and methionine metabolism	KEGG PATHWAY	ghi00270	12	246	0.00337981	0.0256302	Gh_A11G0831|Gh_D11G0974|Gh_A10G1314|Gh_D12G2181|Gh_A02G1431|Gh_A12G2006|Gh_A13G1132|Gh_D11G1565|Gh_A13G0380|Gh_A07G0774|Gh_D11G2060|Gh_D13G0423
Tyrosine metabolism	KEGG PATHWAY	ghi00350	7	94	0.00276807	0.0228995	Gh_A06G1796|Gh_A08G0960|Gh_A01G2034|Gh_D01G0156|Gh_D02G2150|Gh_D08G1170|Gh_A06G2061
alpha-Linolenic acid metabolism	KEGG PATHWAY	ghi00592	17	118	6.46001e-10	1.95954e-08	Gh_A07G2260|Gh_D07G2009|Gh_D06G0777|Gh_D06G0091|Gh_D06G0090|Gh_D06G2176|Gh_D07G2010|Gh_D04G0497|Gh_A07G1803|Gh_A07G1805|Gh_A07G1804|Gh_D05G0339|Gh_Sca016044G01|Gh_D11G0264|Gh_D07G0905|Gh_A05G3948|Gh_A06G1802
Diterpenoid biosynthesis	KEGG PATHWAY	ghi00904	7	71	0.000612108	0.00746537	Gh_A05G1382|Gh_A05G1383|Gh_D07G0910|Gh_A13G1308|Gh_D05G1550|Gh_A07G0841|Gh_A03G0973
Nitrogen metabolism	KEGG PATHWAY	ghi00910	7	82	0.00134064	0.0121999	Gh_A03G0256|Gh_D12G1457|Gh_D07G1773|Gh_A07G1585|Gh_A13G0512|Gh_D12G2605|Gh_A05G0919
Isoquinoline alkaloid biosynthesis	KEGG PATHWAY	ghi00950	5	51	0.00374879	0.0262415	Gh_A06G1796|Gh_A01G2034|Gh_A06G2061|Gh_D02G2150|Gh_D01G0156
Metabolic pathways	KEGG PATHWAY	ghi01100	133	5402	0.00123753	0.0121999	Gh_A08G0960|Gh_D04G2024|Gh_A11G0831|Gh_D05G1140|Gh_A02G0236|Gh_D13G1898|Gh_D10G1431|Gh_D05G2500|Gh_A13G1561|Gh_D02G1441|Gh_D07G1500|Gh_D03G0562|Gh_A13G1132|Gh_A13G1133|Gh_A01G0629|Gh_D01G1359|Gh_A07G2014|Gh_A08G1811|Gh_D08G2559|Gh_A13G0512|Gh_D07G0246|Gh_D07G2062|Gh_A01G2000|Gh_D10G1429|Gh_D08G1205|Gh_Sca016044G01|Gh_A09G0840|Gh_A07G0724|Gh_D12G0788|Gh_D10G0519|Gh_D05G0339|Gh_A05G3108|Gh_A02G0259…
Biosynthesis of secondary metabolites	KEGG PATHWAY	ghi01110	91	2587	2.91929e-08	6.64139e-07	Gh_A08G0960|Gh_D04G2024|Gh_A11G0831|Gh_D05G1140|Gh_A02G0236|Gh_D10G1431|Gh_D05G2500|Gh_D13G0415|Gh_A13G1132|Gh_A01G0629|Gh_D01G1359|Gh_A07G2260|Gh_A09G1020|Gh_A01G2000|Gh_D10G1429|Gh_A09G1351|Gh_Sca016044G01|Gh_A09G0840|Gh_D12G0788|Gh_D05G0339|Gh_A03G1070|Gh_D04G1202|Gh_A13G2072|Gh_D06G1084|Gh_D02G0215|Gh_A12G1383|Gh_A07G0774|Gh_A02G0121|Gh_Sca006253G01|Gh_Sca128048G01|Gh_A10G0500|Gh_D05G3814|Gh_…
Biosynthesis of amino acids	KEGG PATHWAY	ghi01230	23	558	0.000634278	0.00746537	Gh_A09G0840|Gh_D13G1474|Gh_D13G1799|Gh_A03G1070|Gh_Sca073468G01|Gh_D12G0551|Gh_D02G1480|Gh_D06G1084|Gh_D07G1773|Gh_A13G1132|Gh_A02G0121|Gh_A13G0380|Gh_D05G3814|Gh_A13G0512|Gh_D09G2442|Gh_D09G0575|Gh_D13G0423|Gh_D12G1506|Gh_A05G0198|Gh_A07G1585|Gh_A12G1383|Gh_A12G0535|Gh_D02G1553
MAPK signaling pathway - plant	KEGG PATHWAY	ghi04016	38	420	2.49549e-14	2.2709e-12	Gh_A08G1686|Gh_A11G0831|Gh_A11G0870|Gh_A01G1990|Gh_D02G0417|Gh_A05G2316|Gh_A10G1998|Gh_A05G1922|Gh_D11G0974|Gh_D12G0590|Gh_A07G0123|Gh_D08G2484|Gh_A12G2380|Gh_D05G3907|Gh_A07G2325|Gh_A09G2213|Gh_D08G2044|Gh_A06G1629|Gh_A05G0782|Gh_Sca058017G01|Gh_A08G2192|Gh_A12G2671|Gh_D10G0119|Gh_A05G0085|Gh_Sca009206G01|Gh_D09G1743|Gh_D10G1788|Gh_A11G2281|Gh_A11G2280|Gh_D12G2508|Gh_A10G0115|Gh_A10G1008|Gh_D06G…
Plant hormone signal transduction	KEGG PATHWAY	ghi04075	48	800	1.53824e-11	6.99901e-10	Gh_A11G0443|Gh_A08G1686|Gh_A12G0052|Gh_A11G0870|Gh_A01G1990|Gh_D02G0417|Gh_A08G2199|Gh_D05G3907|Gh_D05G0352|Gh_A01G0153|Gh_D08G2564|Gh_D11G1989|Gh_A10G1998|Gh_A05G0782|Gh_A05G1922|Gh_D08G1981|Gh_A05G2447|Gh_D12G2168|Gh_D08G2484|Gh_A01G1655|Gh_A12G2380|Gh_D02G1776|Gh_D12G0066|Gh_A09G2213|Gh_D08G2044|Gh_Sca006599G01|Gh_A05G0260|Gh_D11G1242|Gh_A08G2192|Gh_D11G0514|Gh_A05G0085|Gh_D01G1406|Gh_D09G1743…
Phenylpropanoid biosynthesis	KEGG PATHWAY	ghi00940	14	373	0.0140062	0.0910402	Gh_D05G1140|Gh_D12G0788|Gh_A05G3489|Gh_A13G2072|Gh_A06G0526|Gh_D13G0415|Gh_D04G1586|Gh_A13G0371|Gh_A09G1020|Gh_D02G0215|Gh_D09G1041|Gh_D06G0580|Gh_D01G1359|Gh_D01G0112
Flavonoid biosynthesis	KEGG PATHWAY	ghi00941	6	103	0.0159937	0.0970287	Gh_D10G1431|Gh_A13G2072|Gh_A02G0236|Gh_D10G1429|Gh_D04G1586|Gh_Sca006253G01
Amino sugar and nucleotide sugar metabolism	KEGG PATHWAY	ghi00520	12	318	0.0210387	0.119658	Gh_D12G2669|Gh_A11G1044|Gh_D10G1216|Gh_A07G0724|Gh_D08G1205|Gh_D07G0692|Gh_D12G2670|Gh_A11G0308|Gh_D11G0363|Gh_D07G0246|Gh_A07G0194|Gh_D09G2016
Glutathione metabolism	KEGG PATHWAY	ghi00480	9	218	0.0262869	0.134341	XLOC_036245|XLOC_036246|Gh_D02G0326|Gh_A02G0259|Gh_D02G0328|Gh_A07G1593|Gh_D13G1635|Gh_A09G1509|Gh_A02G0260
Linoleic acid metabolism	KEGG PATHWAY	ghi00591	3	32	0.0265728	0.134341	Gh_D13G1129|Gh_A06G1802|Gh_D06G2176
ABC transporters	KEGG PATHWAY	ghi02010	4	63	0.0355979	0.170495	Gh_A08G1071|Gh_Sca167387G01|Gh_D08G1352|Gh_D12G1213
Sesquiterpenoid and triterpenoid biosynthesis	KEGG PATHWAY	ghi00909	4	65	0.0390256	0.177566	Gh_D04G2024|Gh_D01G1963|Gh_A13G1207|Gh_D13G1503
C5-Branched dibasic acid metabolism	KEGG PATHWAY	ghi00660	2	19	0.0568379	0.246298	Gh_D09G0575|Gh_A02G0121
Glucosinolate biosynthesis	KEGG PATHWAY	ghi00966	2	20	0.0617757	0.252846	Gh_D01G1313|Gh_D09G0575
Glycine, serine and threonine metabolism	KEGG PATHWAY	ghi00260	6	146	0.0639061	0.252846	Gh_D13G0423|Gh_D13G1474|Gh_A10G1314|Gh_D13G1799|Gh_A13G0380|Gh_Sca047307G01
Carbon fixation in photosynthetic organisms	KEGG PATHWAY	ghi00710	7	186	0.0684636	0.259591	Gh_A04G0532|Gh_D03G0562|Gh_D12G1506|Gh_A12G1383|Gh_A03G1070|Gh_D02G1553|Gh_D02G1480
Carbon metabolism	KEGG PATHWAY	ghi01200	18	658	0.0809117	0.294519	Gh_Sca073468G01|Gh_A07G2014|Gh_D12G0551|Gh_A04G0532|Gh_D03G0562|Gh_D12G1506|Gh_A05G0198|Gh_A13G0380|Gh_A12G1383|Gh_A03G1070|Gh_A12G0535|Gh_D11G0264|Gh_D09G2442|Gh_D02G1553|Gh_D02G1480|Gh_Sca047307G01|Gh_A13G1132|Gh_D13G0423
Zeatin biosynthesis	KEGG PATHWAY	ghi00908	3	53	0.0850357	0.297625	Gh_D01G1899|Gh_A09G1351|Gh_D04G0688
Glyoxylate and dicarboxylate metabolism	KEGG PATHWAY	ghi00630	6	173	0.115922	0.384125	Gh_A07G2014|Gh_A04G0532|Gh_D07G1773|Gh_A07G1585|Gh_A13G0512|Gh_Sca047307G01
Pentose phosphate pathway	KEGG PATHWAY	ghi00030	5	136	0.121343	0.384125	Gh_A12G1383|Gh_A03G1070|Gh_D12G1506|Gh_A05G0198|Gh_D02G1480
Isoflavonoid biosynthesis	KEGG PATHWAY	ghi00943	1	6	0.122413	0.384125	Gh_D07G0776
Tryptophan metabolism	KEGG PATHWAY	ghi00380	4	101	0.130418	0.391227	Gh_D07G2062|Gh_D01G1313|Gh_A01G2034|Gh_D01G0156
Plant-pathogen interaction	KEGG PATHWAY	ghi04626	13	485	0.136737	0.391227	Gh_D10G1788|Gh_A09G1157|Gh_D12G1987|Gh_Sca136100G01|Gh_D02G1227|Gh_A12G2671|Gh_D12G2436|Gh_Sca006892G01|Gh_D06G1960|Gh_A06G0104|Gh_A02G0920|Gh_Sca009206G01|Gh_D12G2429
2-Oxocarboxylic acid metabolism	KEGG PATHWAY	ghi01210	5	142	0.137574	0.391227	Gh_D01G1313|Gh_D12G0551|Gh_A12G0535|Gh_D09G0575|Gh_A02G0121
Vitamin B6 metabolism	KEGG PATHWAY	ghi00750	2	34	0.142719	0.39356	Gh_D04G1266|Gh_A04G1402
Glycolysis / Gluconeogenesis	KEGG PATHWAY	ghi00010	9	320	0.15877	0.424943	Gh_A08G0960|Gh_Sca073468G01|Gh_D09G2442|Gh_D12G2181|Gh_A05G0198|Gh_A12G2006|Gh_D08G1170|Gh_D02G1553|Gh_D04G1202
Circadian rhythm - plant	KEGG PATHWAY	ghi04712	4	117	0.186239	0.48422	Gh_A02G0236|Gh_D10G1429|Gh_D10G1431|Gh_Sca006253G01
Fatty acid degradation	KEGG PATHWAY	ghi00071	4	121	0.201253	0.499909	Gh_A08G0960|Gh_D05G0879|Gh_D11G0264|Gh_D08G1170
Arginine biosynthesis	KEGG PATHWAY	ghi00220	3	81	0.20326	0.499909	Gh_A07G1585|Gh_A13G0512|Gh_D07G1773
Valine, leucine and isoleucine biosynthesis	KEGG PATHWAY	ghi00290	2	50	0.24974	0.598062	Gh_D09G0575|Gh_A02G0121
Stilbenoid, diarylheptanoid and gingerol biosynthesis	KEGG PATHWAY	ghi00945	2	51	0.256602	0.598738	Gh_D04G1586|Gh_A13G2072
Butanoate metabolism	KEGG PATHWAY	ghi00650	2	56	0.290904	0.661808	Gh_Sca147046G01|Gh_A02G0121
Propanoate metabolism	KEGG PATHWAY	ghi00640	3	101	0.301991	0.670274	Gh_A12G2006|Gh_D12G2181|Gh_D11G0264
beta-Alanine metabolism	KEGG PATHWAY	ghi00410	3	109	0.342395	0.741855	Gh_A08G1292|Gh_Sca147046G01|Gh_D11G0264
Ascorbate and aldarate metabolism	KEGG PATHWAY	ghi00053	3	112	0.357518	0.756607	Gh_D07G0692|Gh_D08G2100|Gh_A08G1751
Fatty acid elongation	KEGG PATHWAY	ghi00062	2	70	0.385115	0.760517	Gh_A01G2000|Gh_Sca128048G01
Phenylalanine metabolism	KEGG PATHWAY	ghi00360	2	72	0.398171	0.760517	Gh_A01G2034|Gh_D01G0156
Purine metabolism	KEGG PATHWAY	ghi00230	5	221	0.405987	0.760517	Gh_Sca073468G01|Gh_D10G2125|Gh_D09G2442|Gh_D10G0519|Gh_D09G1164
Lysine biosynthesis	KEGG PATHWAY	ghi00300	1	27	0.406901	0.760517	Gh_D05G3814
Monoterpenoid biosynthesis	KEGG PATHWAY	ghi00902	1	27	0.406901	0.760517	Gh_A12G2571
Basal transcription factors	KEGG PATHWAY	ghi03022	3	123	0.412396	0.760517	Gh_D09G1668|Gh_A09G1581|Gh_D09G1384
Taurine and hypotaurine metabolism	KEGG PATHWAY	ghi00430	1	28	0.417866	0.760517	Gh_Sca147046G01
Cutin, suberine and wax biosynthesis	KEGG PATHWAY	ghi00073	2	77	0.430222	0.76765	Gh_D05G0879|Gh_A10G0624
Pyruvate metabolism	KEGG PATHWAY	ghi00620	5	237	0.463612	0.811321	Gh_D03G0562|Gh_Sca073468G01|Gh_A12G2006|Gh_D12G2181|Gh_D09G2442
Terpenoid backbone biosynthesis	KEGG PATHWAY	ghi00900	3	141	0.498508	0.847115	Gh_A01G0629|Gh_D01G0642|Gh_A10G0844
Peroxisome	KEGG PATHWAY	ghi04146	4	195	0.502684	0.847115	Gh_A11G1539|Gh_D11G0264|Gh_D11G3493|Gh_Sca047307G01
Nucleotide excision repair	KEGG PATHWAY	ghi03420	3	147	0.525785	0.86733	Gh_D09G1668|Gh_A09G1581|Gh_D04G1382
Phenylalanine, tyrosine and tryptophan biosynthesis	KEGG PATHWAY	ghi00400	2	96	0.542856	0.86733	Gh_D06G1084|Gh_D13G1474
Biosynthesis of secondary metabolites - unclassified	KEGG PATHWAY	ghi00999	1	41	0.543272	0.86733	Gh_D04G1586
Cyanoamino acid metabolism	KEGG PATHWAY	ghi00460	2	108	0.605586	0.950144	Gh_A05G2240|Gh_D05G2500
SNARE interactions in vesicular transport	KEGG PATHWAY	ghi04130	2	117	0.648196	0.97966	Gh_A01G1117|Gh_D01G1191
Protein processing in endoplasmic reticulum	KEGG PATHWAY	ghi04141	10	581	0.653803	0.97966	Gh_A03G2136|Gh_D07G0690|Gh_D12G1971|Gh_D12G2436|Gh_A02G1715|Gh_A03G0309|Gh_Sca013597G01|Gh_D01G0168|Gh_D08G1737|Gh_A12G0616
Brassinosteroid biosynthesis	KEGG PATHWAY	ghi00905	1	58	0.667461	0.97966	Gh_A10G0500
Thiamine metabolism	KEGG PATHWAY	ghi00730	1	58	0.667461	0.97966	Gh_D10G2125
Starch and sucrose metabolism	KEGG PATHWAY	ghi00500	6	364	0.681015	0.983688	Gh_A02G1119|Gh_D02G1441|Gh_D10G1605|Gh_D03G0541|Gh_D09G0578|Gh_A09G0145
Biosynthesis of unsaturated fatty acids	KEGG PATHWAY	ghi01040	1	63	0.697097	0.990403	Gh_D11G0264
Citrate cycle (TCA cycle)	KEGG PATHWAY	ghi00020	2	135	0.722335	0.990403	Gh_D12G0551|Gh_A12G0535
Fructose and mannose metabolism	KEGG PATHWAY	ghi00051	2	136	0.726039	0.990403	Gh_D05G1835|Gh_A05G0198
Pantothenate and CoA biosynthesis	KEGG PATHWAY	ghi00770	1	69	0.729198	0.990403	Gh_A02G0121
Glycerolipid metabolism	KEGG PATHWAY	ghi00561	3	212	0.761122	1	Gh_D08G2559|Gh_D10G2294|Gh_D04G1202
Mismatch repair	KEGG PATHWAY	ghi03430	1	77	0.766774	1	Gh_D04G1382
Base excision repair	KEGG PATHWAY	ghi03410	1	84	0.795353	1	Gh_A02G1588
Sulfur metabolism	KEGG PATHWAY	ghi00920	1	86	0.802856	1	Gh_A13G1132
Steroid biosynthesis	KEGG PATHWAY	ghi00100	1	86	0.802856	1	Gh_D04G2024
Sphingolipid metabolism	KEGG PATHWAY	ghi00600	1	90	0.817047	1	Gh_Sca071452G01
DNA replication	KEGG PATHWAY	ghi03030	1	107	0.866822	1	Gh_D04G1382
Homologous recombination	KEGG PATHWAY	ghi03440	1	108	0.869287	1	Gh_D04G1382
Valine, leucine and isoleucine degradation	KEGG PATHWAY	ghi00280	1	110	0.874081	1	Gh_A10G1314
Arginine and proline metabolism	KEGG PATHWAY	ghi00330	1	142	0.930753	1	Gh_A08G1292
Photosynthesis	KEGG PATHWAY	ghi00195	1	147	0.936931	1	Gh_A05G0670
Ubiquitin mediated proteolysis	KEGG PATHWAY	ghi04120	3	333	0.948628	1	Gh_A11G0098|Gh_D05G2285|Gh_D10G1896
Pentose and glucuronate interconversions	KEGG PATHWAY	ghi00040	3	343	0.955217	1	Gh_D13G1150|Gh_D07G0692|Gh_D04G1202
Phosphatidylinositol signaling system	KEGG PATHWAY	ghi04070	1	169	0.958198	1	Gh_D10G1788
Phagosome	KEGG PATHWAY	ghi04145	2	280	0.967456	1	Gh_D03G1452|Gh_Sca192591G01
Fatty acid metabolism	KEGG PATHWAY	ghi01212	1	186	0.969582	1	Gh_D11G0264
Glycerophospholipid metabolism	KEGG PATHWAY	ghi00564	1	242	0.989331	1	Gh_D10G2294
RNA degradation	KEGG PATHWAY	ghi03018	1	292	0.995816	1	Gh_A05G0198
RNA transport	KEGG PATHWAY	ghi03013	2	415	0.996358	1	Gh_D12G1109|Gh_D01G2359
Spliceosome	KEGG PATHWAY	ghi03040	2	423	0.996812	1	Gh_Sca013597G01|Gh_A13G1946
Oxidative phosphorylation	KEGG PATHWAY	ghi00190	1	361	0.998852	1	Gh_D12G2428
mRNA surveillance pathway	KEGG PATHWAY	ghi03015	1	363	0.998894	1	Gh_A11G2440
Endocytosis	KEGG PATHWAY	ghi04144	1	438	0.999729	1	Gh_Sca013597G01
Ribosome	KEGG PATHWAY	ghi03010	2	933	1	1	Gh_D01G0072|Gh_A05G0713
