# Supplementary material for: Transcriptomic analyses show that 24-epibrassinolide (EBR) promotes cold tolerance in cotton seedlings
Source: PLoS One. 2021 Feb 1;16(2):e0245070. doi: 10.1371/journal.pone.0245070 (PMC7850480; doi:10.1371/journal.pone.0245070)
Supplement: S4 Table — (XLSX) [file pone.0245070.s004.xlsx]

## Sheet: 原始数据
id	Cold_6h_1_fpkm	Cold_6h_2_fpkm	Cold_6h_3_fpkm	Cold_12h_1_fpkm	Cold_12h_2_fpkm	Cold_12h_3_fpkm	Cold_24h_1_fpkm	Cold_24h_2_fpkm	Cold_24h_3_fpkm	EBR_6h_1_fpkm	EBR_6h_2_fpkm	EBR_6h_3_fpkm	EBR_12h_1_fpkm	EBR_12h_2_fpkm	EBR_12h_3_fpkm	EBR_24h_1_fpkm	EBR_24h_2_fpkm	EBR_24h_3_fpkm	Cold_6h_1_count	Cold_6h_2_count	Cold_6h_3_count	Cold_12h_1_count	Cold_12h_2_count	Cold_12h_3_count	Cold_24h_1_count	Cold_24h_2_count	Cold_24h_3_count	EBR_6h_1_count	EBR_6h_2_count	EBR_6h_3_count	EBR_12h_1_count	EBR_12h_2_count	EBR_12h_3_count	EBR_24h_1_count	EBR_24h_2_count	EBR_24h_3_count	Symbol	Description	KEGG_A_class	KEGG_B_class	Pathway	K_ID	GO Component	GO Function	GO Process
Gh_A09G0273	1.18	2.73	1.78	1.2	2.09	0.52	0.98	0.83	0.68	2.19	2.24	1.58	2.72	1.72	2.95	2.67	1.68	1.83	25	58	39	27	39	10	22	17	11	50.28	44	36	34	26	83.34	54	35	39.24	Gh_A09G0273	ICDHP_ARATH Isocitrate dehydrogenase [NADP], chloroplastic/mitochondrial OS=Arabidopsis thaliana GN=At5g14590 PE=1 SV=1	Metabolism;Cellular Processes	Carbohydrate metabolism;Transport and catabolism;Global and Overview;Metabolism of other amino acids	ko01200//Carbon metabolism;ko01230//Biosynthesis of amino acids;ko04146//Peroxisome;ko00480//Glutathione metabolism;ko01210//2-Oxocarboxylic acid metabolism;ko00020//Citrate cycle (TCA cycle)	K00031	-	GO:0005488//binding;GO:0000166//nucleotide binding;GO:0048037//cofactor binding;GO:0000287//magnesium ion binding;GO:1901363//heterocyclic compound binding;GO:0051287//NAD binding;GO:0016491//oxidoreductase activity;GO:0003824//catalytic activity;GO:0043169//cation binding;GO:1901265//nucleoside phosphate binding;GO:0016616//oxidoreductase activity, acting on the CH-OH group of donors, NAD or NAD…	GO:0006082//organic acid metabolic process;GO:0055114//oxidation-reduction process;GO:0044699//single-organism process;GO:0008152//metabolic process;GO:0043436//oxoacid metabolic process;GO:0044710//single-organism metabolic process;GO:0044237//cellular metabolic process;GO:0044763//single-organism cellular process;GO:0006102//isocitrate metabolic process;GO:0009987//cellular process;GO:0044281//…
Gh_D11G2829	0.81	2.76	0.73	0.96	3.48	0.77	1.17	0.8	0.73	5.09	3.07	1.58	3.24	1.37	2.68	2.12	2.15	2.11	23.32	80.06	22	29.42	88.64	20.28	35.86	22.45	16.15	159.74	82.52	49.15	55.19	28.42	103.56	58.64	61.04	61.73	Gh_D11G2829	G6PD4_ARATH Glucose-6-phosphate 1-dehydrogenase 4, chloroplastic OS=Arabidopsis thaliana GN=At1g09420 PE=2 SV=1	Metabolism	Metabolism of other amino acids;Global and Overview;Carbohydrate metabolism	ko01200//Carbon metabolism;ko00480//Glutathione metabolism;ko00030//Pentose phosphate pathway	K00036	-	GO:0004345//glucose-6-phosphate dehydrogenase activity;GO:1901363//heterocyclic compound binding;GO:0036094//small molecule binding;GO:0005488//binding;GO:1901265//nucleoside phosphate binding;GO:0016616//oxidoreductase activity, acting on the CH-OH group of donors, NAD or NADP as acceptor;GO:0003824//catalytic activity;GO:0048037//cofactor binding;GO:0097159//organic cyclic compound binding;GO:0…	GO:0071704//organic substance metabolic process;GO:0005996//monosaccharide metabolic process;GO:0005975//carbohydrate metabolic process;GO:0044699//single-organism process;GO:0006006//glucose metabolic process;GO:0044710//single-organism metabolic process;GO:0044238//primary metabolic process;GO:0055114//oxidation-reduction process;GO:0008152//metabolic process;GO:0044723//single-organism carbohy…
Gh_D04G0767	3.37	5.68	2.63	1.34	7.16	2.51	1.75	1.34	0.73	8.32	5.82	4.9	5.57	3.98	4.56	2.39	3.21	3.07	78	132	63	33	146	53	43	30	13	209	125	122	76	66	141	53	73	72	Gh_D04G0767	G6PD_SOLTU Glucose-6-phosphate 1-dehydrogenase, cytoplasmic isoform OS=Solanum tuberosum GN=G6PDH PE=2 SV=1	Metabolism	Global and Overview;Carbohydrate metabolism;Metabolism of other amino acids	ko01200//Carbon metabolism;ko00480//Glutathione metabolism;ko00030//Pentose phosphate pathway	K00036	-	GO:0050661//NADP binding;GO:0003824//catalytic activity;GO:0050662//coenzyme binding;GO:0097159//organic cyclic compound binding;GO:1901363//heterocyclic compound binding;GO:0048037//cofactor binding;GO:0016614//oxidoreductase activity, acting on CH-OH group of donors;GO:0005488//binding;GO:0016491//oxidoreductase activity;GO:0000166//nucleotide binding;GO:0004345//glucose-6-phosphate dehydrogena…	GO:0071704//organic substance metabolic process;GO:0044710//single-organism metabolic process;GO:0006006//glucose metabolic process;GO:0005975//carbohydrate metabolic process;GO:0044699//single-organism process;GO:0044723//single-organism carbohydrate metabolic process;GO:0008152//metabolic process;GO:0019318//hexose metabolic process;GO:0055114//oxidation-reduction process;GO:0005996//monosaccha…
Gh_A11G3269	1.69	3.79	1.57	1.74	3.35	1.96	1.53	1.41	0.53	5.39	2.81	2.53	3.62	1.52	3.35	4.64	2.64	2.98	48.68	109.94	47	53.58	85.36	51.72	47.14	39.55	11.85	169.26	75.48	78.85	61.81	31.58	129.44	128.36	74.96	87.27	Gh_A11G3269	G6PD4_ARATH Glucose-6-phosphate 1-dehydrogenase 4, chloroplastic OS=Arabidopsis thaliana GN=At1g09420 PE=2 SV=1	Metabolism	Carbohydrate metabolism;Global and Overview;Metabolism of other amino acids	ko01200//Carbon metabolism;ko00480//Glutathione metabolism;ko00030//Pentose phosphate pathway	K00036	-	GO:0048037//cofactor binding;GO:0016614//oxidoreductase activity, acting on CH-OH group of donors;GO:0050661//NADP binding;GO:1901265//nucleoside phosphate binding;GO:0000166//nucleotide binding;GO:0016616//oxidoreductase activity, acting on the CH-OH group of donors, NAD or NADP as acceptor;GO:0003824//catalytic activity;GO:0097159//organic cyclic compound binding;GO:1901363//heterocyclic compou…	GO:0019318//hexose metabolic process;GO:0055114//oxidation-reduction process;GO:0044238//primary metabolic process;GO:0008152//metabolic process;GO:0044699//single-organism process;GO:0005996//monosaccharide metabolic process;GO:0044723//single-organism carbohydrate metabolic process;GO:0044281//small molecule metabolic process;GO:0071704//organic substance metabolic process;GO:0005975//carbohydr…
Gh_D07G0326	4.8	27.31	6.56	7.99	28.7	7.62	7.76	9.22	3.53	46.51	22.73	14.57	62.12	10.24	22.93	28.06	11.27	25.71	53.4	305.41	75.78	94.8	281.78	77.65	91.9	99.54	30.26	562.53	235.13	174.8	408.35	81.73	341.72	299.11	123.35	290.13	Gh_D07G0326	GPX1_PEA Phospholipid hydroperoxide glutathione peroxidase, chloroplastic OS=Pisum sativum PE=2 SV=1	Metabolism	Metabolism of other amino acids;Lipid metabolism	ko00480//Glutathione metabolism;ko00590//Arachidonic acid metabolism	K00432	-	GO:0004601//peroxidase activity;GO:0003824//catalytic activity;GO:0004602//glutathione peroxidase activity;GO:0016491//oxidoreductase activity;GO:0016209//antioxidant activity;GO:0016684//oxidoreductase activity, acting on peroxide as acceptor	GO:0055114//oxidation-reduction process;GO:0044710//single-organism metabolic process;GO:0050896//response to stimulus;GO:0006979//response to oxidative stress;GO:0044699//single-organism process;GO:0008152//metabolic process;GO:0006950//response to stress
Gh_D08G1956	6.91	30.16	8.96	11.08	36.99	8.42	19.67	11.63	9.24	50.6	27.88	22.31	49.47	11.83	36.84	54.4	19.99	27.74	52	228.01	69.96	88.9	245.55	58	157.51	84.91	53.58	413.84	195.01	180.89	219.86	63.87	371.23	392.01	148	211.62	Gh_D08G1956	GPX4_CITSI Probable phospholipid hydroperoxide glutathione peroxidase OS=Citrus sinensis GN=CSA PE=1 SV=1	Metabolism	Metabolism of other amino acids;Lipid metabolism	ko00480//Glutathione metabolism;ko00590//Arachidonic acid metabolism	K00432	-	GO:0004602//glutathione peroxidase activity;GO:0003824//catalytic activity;GO:0016209//antioxidant activity;GO:0004601//peroxidase activity;GO:0016684//oxidoreductase activity, acting on peroxide as acceptor;GO:0016491//oxidoreductase activity	GO:0006950//response to stress;GO:0008152//metabolic process;GO:0044710//single-organism metabolic process;GO:0006979//response to oxidative stress;GO:0044699//single-organism process;GO:0050896//response to stimulus;GO:0055114//oxidation-reduction process
Gh_A08G0633	2.77	10.67	2.07	1.42	10.72	2.34	1.42	3.12	0.98	17.75	12.21	7	14.5	3.69	10.57	7.9	3.97	10.45	22	85	17	12	75	17	12	24	6	153	90	59.85	67.93	21	112.28	60	31	84	Gh_A08G0633	GPX4_ARATH Probable glutathione peroxidase 4 OS=Arabidopsis thaliana GN=GPX4 PE=2 SV=1	Metabolism	Metabolism of other amino acids;Lipid metabolism	ko00480//Glutathione metabolism;ko00590//Arachidonic acid metabolism	K00432	-	GO:0004602//glutathione peroxidase activity;GO:0004601//peroxidase activity;GO:0016209//antioxidant activity;GO:0016684//oxidoreductase activity, acting on peroxide as acceptor;GO:0003824//catalytic activity;GO:0016491//oxidoreductase activity	GO:0044710//single-organism metabolic process;GO:0055114//oxidation-reduction process;GO:0006950//response to stress;GO:0006979//response to oxidative stress;GO:0008152//metabolic process;GO:0050896//response to stimulus;GO:0044699//single-organism process
Gh_A08G2385	1.05	10.34	0.34	1.33	11.98	0.89	1.81	1.22	1.58	15.28	4.65	3.91	23.36	1.81	9.4	15.49	2.37	7.3	9	88.99	3.04	12.1	90.45	7	16.49	10.09	10.42	142.16	36.99	36.11	118.14	11.13	107.77	126.99	20	63.38	Gh_A08G2385	GPX4_CITSI Probable phospholipid hydroperoxide glutathione peroxidase OS=Citrus sinensis GN=CSA PE=1 SV=1	Metabolism	Lipid metabolism;Metabolism of other amino acids	ko00480//Glutathione metabolism;ko00590//Arachidonic acid metabolism	K00432	-	GO:0016209//antioxidant activity;GO:0003824//catalytic activity;GO:0016491//oxidoreductase activity;GO:0004602//glutathione peroxidase activity;GO:0016684//oxidoreductase activity, acting on peroxide as acceptor;GO:0004601//peroxidase activity	GO:0044710//single-organism metabolic process;GO:0050896//response to stimulus;GO:0055114//oxidation-reduction process;GO:0008152//metabolic process;GO:0044699//single-organism process;GO:0006950//response to stress;GO:0006979//response to oxidative stress
Gh_A04G0409	15.04	55.15	11.97	16.02	107.41	15.33	13.35	12.1	11.54	168.05	45.48	29.25	193.95	13.55	55.23	88.65	12.44	59.64	149.84	551.82	123.67	169.98	943.6	139.7	141.44	116.83	88.53	1818.78	420.96	313.96	1140.68	96.81	736.43	845.39	121.83	602.16	Gh_A04G0409	GSTX4_TOBAC Probable glutathione S-transferase OS=Nicotiana tabacum PE=2 SV=1	Metabolism	Metabolism of other amino acids	ko00480//Glutathione metabolism	K00799	-	GO:0005515//protein binding;GO:0005488//binding	-
Gh_A11G1459	18.46	65.07	23.47	20.54	69.7	31.74	18.41	9.58	10.06	107.38	57.01	45.31	102.03	41.89	58.92	44.22	15.1	38.58	179.7	636.39	237.1	213.07	598.49	282.75	190.6	90.4	75.48	1135.86	515.73	475.26	586.48	292.43	767.96	412.16	144.59	380.72	Gh_A11G1459	GSTF9_ARATH Glutathione S-transferase F9 OS=Arabidopsis thaliana GN=GSTF9 PE=2 SV=1	Metabolism	Metabolism of other amino acids	ko00480//Glutathione metabolism	K00799	-	GO:0005515//protein binding;GO:0005488//binding	-
Gh_A13G0203	0.68	1.5	0.26	0.26	1.78	1.12	0.83	0.56	0.18	2.04	2.29	1.71	1.77	1.43	1.13	1.58	1.32	1.63	10	22	4	4	23.06	15	13	8	2	32.54	31.22	27	15.31	15	22.09	22.09	19	24.15	Gh_A13G0203	GSTL2_ARATH Glutathione S-transferase L2, chloroplastic OS=Arabidopsis thaliana GN=GSTL2 PE=2 SV=1	Metabolism	Metabolism of other amino acids	ko00480//Glutathione metabolism	K00799	-	GO:0005488//binding;GO:0005515//protein binding	-
Gh_D02G0331	0.95	4.21	1.05	0.59	3.71	1.27	0.3	1.31	0.14	3.52	2.27	2.16	3.26	1.53	4.02	3.01	1.61	1.77	9	40	10.33	6	31	11	3	12	1.02	36.18	20	22	18.23	10.37	51	27.3	15	17	Gh_D02G0331	GST23_MAIZE Glutathione transferase GST 23 OS=Zea mays PE=2 SV=1	Metabolism	Metabolism of other amino acids	ko00480//Glutathione metabolism	K00799	GO:0044424//intracellular part;GO:0005623//cell;GO:0005737//cytoplasm;GO:0044464//cell part;GO:0005622//intracellular	GO:0005515//protein binding;GO:0016765//transferase activity, transferring alkyl or aryl (other than methyl) groups;GO:0005488//binding;GO:0004364//glutathione transferase activity;GO:0016740//transferase activity;GO:0003824//catalytic activity	GO:0008152//metabolic process
Gh_D05G3222	0.42	2.11	0.71	2.16	5.71	1.23	1.37	0.74	0.84	2.69	0.43	0.37	15.12	0.72	3.03	11.54	1.14	4.52	4.16	21.18	7.33	23.02	50.4	11.3	14.56	7.17	6.47	29.22	4.04	4.04	89.32	5.15	40.57	110.57	11.17	45.84	Gh_D05G3222	GSTX4_TOBAC Probable glutathione S-transferase OS=Nicotiana tabacum PE=2 SV=1	Metabolism	Metabolism of other amino acids	ko00480//Glutathione metabolism	K00799	-	GO:0005515//protein binding;GO:0005488//binding	-
Gh_D11G1615	7.43	82.26	7.32	9.73	69.82	15.07	16.17	10.12	4.38	112.33	72.77	42.49	72.98	29.73	53.55	32.17	13.31	28.91	72.3	804.49	73.9	100.93	599.51	134.25	167.4	95.52	32.84	1188.14	658.23	445.67	419.51	207.57	697.95	299.84	127.41	285.28	Gh_D11G1615	GSTF9_ARATH Glutathione S-transferase F9 OS=Arabidopsis thaliana GN=GSTF9 PE=2 SV=1	Metabolism	Metabolism of other amino acids	ko00480//Glutathione metabolism	K00799	-	GO:0005488//binding;GO:0005515//protein binding	-
Gh_D11G2311	2.07	21.61	1.71	2.95	19.99	4.3	7.78	2.14	1.6	23.34	10.67	7.67	24.85	4.63	19.52	22.28	4.49	11.05	20.58	216.26	17.69	31.31	175.65	39.19	82.48	20.68	12.26	252.61	98.72	82.34	146.15	33.09	260.28	212.46	43.97	111.59	Gh_D11G2311	GSTX6_SOYBN Probable glutathione S-transferase OS=Glycine max GN=HSP26-A PE=2 SV=1	Metabolism	Metabolism of other amino acids	ko00480//Glutathione metabolism	K00799	-	GO:0005488//binding;GO:0005515//protein binding	-
Gh_D13G1618	9.53	27.93	7.69	11.87	62.77	8.88	12.75	6.64	8.91	141.24	13.09	9.93	148.58	7.28	28.55	66.77	7.15	35.4	94.54	278.21	79.13	125.39	548.96	80.54	134.44	63.88	68.08	1521.71	120.56	106.14	869.87	51.76	378.99	633.83	69.69	355.79	Gh_D13G1618	GSTX4_TOBAC Probable glutathione S-transferase OS=Nicotiana tabacum PE=2 SV=1	Metabolism	Metabolism of other amino acids	ko00480//Glutathione metabolism	K00799	-	GO:0005515//protein binding;GO:0005488//binding	-
XLOC_006574	0.25	2.07	0.49	0.53	3	0.69	0.3	0.26	0	3.48	0.27	0.23	7.27	0.71	1.89	3.63	0.96	1.62	4	33	8	9	42	10	5	4	0	60	4	4	68	8.05	40	55.03	15	26	TCONS_00013552	PREDICTED: probable glutathione S-transferase [Gossypium hirsutum]	Metabolism	Metabolism of other amino acids	ko00480//Glutathione metabolism	K00799	-	GO:0003824//catalytic activity	-

## Sheet: 热图数据
S4 Table. Glutathione metabolism-related DEGs in the Cold+water and Cold+EBR treatments.
id	Cold_24h_count	EBR_24h_count	Cold_24h_fpkm	EBR_24h_fpkm	log2(FC)	Pvalue	FDR	Description
Gh_A09G0273	16.6667	42.7467	0.83	2.06	1.31146	0.000580457	0.0110671	ICDHP_ARATH Isocitrate dehydrogenase [NADP], chloroplastic/mitochondrial OS=Arabidopsis thaliana GN=At5g14590 PE=1 SV=1
Gh_D11G2829	24.82	60.47	0.9	2.12667	1.2406	0.000140534	0.00406527	G6PD4_ARATH Glucose-6-phosphate 1-dehydrogenase 4, chloroplastic OS=Arabidopsis thaliana GN=At1g09420 PE=2 SV=1
Gh_D04G0767	28.6667	66	1.27333	2.89	1.18246	0.000760362	0.0134026	G6PD_SOLTU Glucose-6-phosphate 1-dehydrogenase, cytoplasmic isoform OS=Solanum tuberosum GN=G6PDH PE=2 SV=1
Gh_A11G3269	32.8467	96.8633	1.15667	3.42	1.56402	3.67e-05	0.00155324	G6PD4_ARATH Glucose-6-phosphate 1-dehydrogenase 4, chloroplastic OS=Arabidopsis thaliana GN=At1g09420 PE=2 SV=1
Gh_D07G0326	73.9	237.53	6.83667	21.68	1.665	1.39e-05	0.000771659	GPX1_PEA Phospholipid hydroperoxide glutathione peroxidase, chloroplastic OS=Pisum sativum PE=2 SV=1
Gh_D08G1956	98.6667	250.543	13.5133	34.0433	1.33299	0.00036828	0.00789242	GPX4_CITSI Probable phospholipid hydroperoxide glutathione peroxidase OS=Citrus sinensis GN=CSA PE=1 SV=1
Gh_A08G0633	14	58.3333	1.84	7.44	2.0156	2.46e-05	0.00115975	GPX4_ARATH Probable glutathione peroxidase 4 OS=Arabidopsis thaliana GN=GPX4 PE=2 SV=1
Gh_A08G2385	12.3333	70.1233	1.53667	8.38667	2.44829	1.68e-05	0.000885489	GPX4_CITSI Probable phospholipid hydroperoxide glutathione peroxidase OS=Citrus sinensis GN=CSA PE=1 SV=1
Gh_A04G0409	115.6	523.127	12.33	53.5767	2.11943	1.18e-05	0.000690066	GSTX4_TOBAC Probable glutathione S-transferase OS=Nicotiana tabacum PE=2 SV=1
Gh_A11G1459	118.827	312.49	12.6833	32.6333	1.36341	0.00026752	0.00638803	GSTF9_ARATH Glutathione S-transferase F9 OS=Arabidopsis thaliana GN=GSTF9 PE=2 SV=1
Gh_A13G0203	7.66667	21.7467	0.523333	1.51	1.52875	0.00318476	0.0368002	GSTL2_ARATH Glutathione S-transferase L2, chloroplastic OS=Arabidopsis thaliana GN=GSTL2 PE=2 SV=1
Gh_D02G0331	5.34	19.7667	0.583333	2.13	1.86846	0.00457795	0.0474229	GST23_MAIZE Glutathione transferase GST 23 OS=Zea mays PE=2 SV=1
Gh_D05G3222	9.4	55.86	0.983333	5.73333	2.54362	0.000129993	0.00383699	GSTX4_TOBAC Probable glutathione S-transferase OS=Nicotiana tabacum PE=2 SV=1
Gh_D11G1615	98.5867	237.51	10.2233	24.7967	1.27828	0.00195307	0.0260364	GSTF9_ARATH Glutathione S-transferase F9 OS=Arabidopsis thaliana GN=GSTF9 PE=2 SV=1
Gh_D11G2311	38.4733	122.673	3.84	12.6067	1.71501	0.00334886	0.0381446	GSTX6_SOYBN Probable glutathione S-transferase OS=Glycine max GN=HSP26-A PE=2 SV=1
Gh_D13G1618	88.8	353.103	9.43333	36.44	1.94968	0.000333185	0.00733242	GSTX4_TOBAC Probable glutathione S-transferase OS=Nicotiana tabacum PE=2 SV=1
XLOC_006574	3	32.01	0.186667	2.07	3.47109	1.38e-06	0.000142119	PREDICTED: probable glutathione S-transferase [Gossypium hirsutum]
