# Supplementary material for: Transcriptomic analyses show that 24-epibrassinolide (EBR) promotes cold tolerance in cotton seedlings
Source: PLoS One. 2021 Feb 1;16(2):e0245070. doi: 10.1371/journal.pone.0245070 (PMC7850480; doi:10.1371/journal.pone.0245070)
Supplement: S5 Table — (XLSX) [file pone.0245070.s005.xlsx]

## Sheet: Sheet1
S5 Table. Transcription and translation process-related DEGs in the Cold+water and Cold+EBR treatments.
Categories	Symbol	Gene_id	Cold_24h_count	EBR_24h_count	Cold_24h_fpkm	EBR_24h_fpkm	log2(FC)	Pvalue	FDR	Description	KEGG_A_class	KEGG_B_class	Pathway	K_ID	GO Component	GO Function	GO Process
Pol component	A1-I	Gh_A02G1057	50.04	117.627	0.71	1.59	1.16314	0.000114318	0.00350004	DNA-directed RNA polymerase I subunit rpa1	Metabolism;Genetic Information Processing	Transcription;Nucleotide metabolism	ko00240//Pyrimidine metabolism;ko00230//Purine metabolism;ko03020//RNA polymerase	K02999	GO:0043229//intracellular organelle;GO:0044464//cell part;GO:0043226//organelle;GO:0005622//intracellular;GO:0044424//intracellular part;GO:0005634//nucleus;GO:0043231//intracellular membrane-bounded organelle;GO:0043227//membrane-bounded organelle;GO:0005623//cell	GO:0034062//RNA polymerase activity;GO:0003677//DNA binding;GO:0043169//cation binding;GO:0016772//transferase activity, transferring phosphorus-containing groups;GO:0003676//nucleic acid binding;GO:0003899//DNA-directed RNA polymerase activity;GO:1901363//heterocyclic compound binding;GO:0046872//metal ion binding;GO:0016779//nucleotidyltransferase activity;GO:0043167//ion binding;GO:0008270//zi…	GO:0006139//nucleobase-containing compound metabolic process;GO:0010467//gene expression;GO:0090304//nucleic acid metabolic process;GO:0044249//cellular biosynthetic process;GO:0018130//heterocycle biosynthetic process;GO:0008152//metabolic process;GO:0043170//macromolecule metabolic process;GO:0044237//cellular metabolic process;GO:0032774//RNA biosynthetic process;GO:0006807//nitrogen compound …
	A1-I	Gh_D03G0635	41.6267	99.7067	0.57	1.34667	1.24036	0.000310086	0.00709556	DNA-directed RNA polymerase I subunit rpa1	Genetic Information Processing;Metabolism	Transcription;Nucleotide metabolism	ko00240//Pyrimidine metabolism;ko00230//Purine metabolism;ko03020//RNA polymerase	K02999	GO:0005623//cell;GO:0043227//membrane-bounded organelle;GO:0043231//intracellular membrane-bounded organelle;GO:0043226//organelle;GO:0005634//nucleus;GO:0043229//intracellular organelle;GO:0005622//intracellular;GO:0044424//intracellular part;GO:0044464//cell part	GO:0003899//DNA-directed RNA polymerase activity;GO:0043167//ion binding;GO:0016779//nucleotidyltransferase activity;GO:0034062//RNA polymerase activity;GO:0016772//transferase activity, transferring phosphorus-containing groups;GO:0003824//catalytic activity;GO:0008270//zinc ion binding;GO:1901363//heterocyclic compound binding;GO:0043169//cation binding;GO:0097159//organic cyclic compound bindi…	GO:0034641//cellular nitrogen compound metabolic process;GO:0032774//RNA biosynthetic process;GO:0006351//transcription, DNA-templated;GO:0043170//macromolecule metabolic process;GO:0009059//macromolecule biosynthetic process;GO:0008152//metabolic process;GO:0018130//heterocycle biosynthetic process;GO:1901360//organic cyclic compound metabolic process;GO:0046483//heterocycle metabolic process;GO…
	A49-I	Gh_D01G0749	17	44.9267	1.13	2.95	1.38439	0.00138357	0.0204304	DNA-directed RNA polymerase I subunit A49	Metabolism;Genetic Information Processing	Nucleotide metabolism;Transcription	ko00240//Pyrimidine metabolism;ko00230//Purine metabolism;ko03020//RNA polymerase	K03005	-	-	-
	ABC3-II	Gh_A01G0261	16.9167	50.4733	2.60667	7.77	1.57571	0.000233109	0.00581477	DNA-directed RNA polymerases I, II, and III subunit RPABC3	Genetic Information Processing;Metabolism	Nucleotide metabolism;Transcription	ko00240//Pyrimidine metabolism;ko00230//Purine metabolism;ko03020//RNA polymerase	K03016	-	-	GO:0009059//macromolecule biosynthetic process;GO:0010467//gene expression;GO:0008152//metabolic process;GO:0044238//primary metabolic process;GO:1901362//organic cyclic compound biosynthetic process;GO:0006807//nitrogen compound metabolic process;GO:0006139//nucleobase-containing compound metabolic process;GO:0019438//aromatic compound biosynthetic process;GO:0044237//cellular metabolic process;…
	ABC4-II	XLOC_046395	158.117	463.667	15.33	45.0333	1.55464	1.48413e-05	0.000806289	PREDICTED: DNA-directed RNA polymerases II, IV and V subunit 12 [Gossypium hirsutum]	Metabolism;Genetic Information Processing	Transcription;Nucleotide metabolism	ko00240//Pyrimidine metabolism;ko00230//Purine metabolism;ko03020//RNA polymerase	K03009	GO:0005623//cell;GO:0043233//organelle lumen;GO:0031981//nuclear lumen;GO:0044464//cell part;GO:0005622//intracellular;GO:0044424//intracellular part;GO:0061695//transferase complex, transferring phosphorus-containing groups;GO:0043231//intracellular membrane-bounded organelle;GO:0044428//nuclear part;GO:0044422//organelle part;GO:0070013//intracellular organelle lumen;GO:0005654//nucleoplasm;GO:…	GO:0003824//catalytic activity;GO:0034062//RNA polymerase activity;GO:0003676//nucleic acid binding;GO:0016772//transferase activity, transferring phosphorus-containing groups;GO:1901363//heterocyclic compound binding;GO:0016779//nucleotidyltransferase activity;GO:0005488//binding;GO:0016740//transferase activity;GO:0043167//ion binding;GO:0097159//organic cyclic compound binding;GO:0003899//DNA-…	GO:0044237//cellular metabolic process;GO:0009059//macromolecule biosynthetic process;GO:0044238//primary metabolic process;GO:0018130//heterocycle biosynthetic process;GO:0043170//macromolecule metabolic process;GO:0046483//heterocycle metabolic process;GO:0044260//cellular macromolecule metabolic process;GO:1901576//organic substance biosynthetic process;GO:0006351//transcription, DNA-templated…
	ABC5-II	XLOC_040514	26.2233	148.85	2.37333	13.6333	2.52215	4.48995e-06	0.000332083	PREDICTED: DNA-directed RNA polymerases I, II, and III subunit RPABC5 [Oryza sativa Japonica Group]	Genetic Information Processing;Metabolism	Nucleotide metabolism;Transcription	ko00240//Pyrimidine metabolism;ko00230//Purine metabolism;ko03020//RNA polymerase	K03007	-	GO:0005488//binding;GO:0043169//cation binding;GO:0043167//ion binding;GO:0003824//catalytic activity;GO:0016740//transferase activity;GO:0034062//RNA polymerase activity;GO:0046872//metal ion binding;GO:0016772//transferase activity, transferring phosphorus-containing groups;GO:0016779//nucleotidyltransferase activity;GO:0046914//transition metal ion binding	GO:0071704//organic substance metabolic process;GO:1901576//organic substance biosynthetic process;GO:0034645//cellular macromolecule biosynthetic process;GO:0043170//macromolecule metabolic process;GO:0044249//cellular biosynthetic process;GO:0044237//cellular metabolic process;GO:0044260//cellular macromolecule metabolic process;GO:0009987//cellular process;GO:0008152//metabolic process;GO:0009…
	AC1-III	Gh_D03G0938	0	3.77	0.001	0.276667	8.11201	0.00421214	0.0447716	DNA-directed RNA polymerases I and III subunit RPAC1	Metabolism;Genetic Information Processing	Transcription;Nucleotide metabolism	ko00240//Pyrimidine metabolism;ko00230//Purine metabolism;ko03020//RNA polymerase	K03027	-	GO:0016772//transferase activity, transferring phosphorus-containing groups;GO:0005515//protein binding;GO:0016740//transferase activity;GO:0003824//catalytic activity;GO:0005488//binding;GO:0034062//RNA polymerase activity;GO:0016779//nucleotidyltransferase activity;GO:0003899//DNA-directed RNA polymerase activity;GO:0046983//protein dimerization activity	GO:0044271//cellular nitrogen compound biosynthetic process;GO:0009059//macromolecule biosynthetic process;GO:0044238//primary metabolic process;GO:0044237//cellular metabolic process;GO:0008152//metabolic process;GO:0034645//cellular macromolecule biosynthetic process;GO:0044260//cellular macromolecule metabolic process;GO:0090304//nucleic acid metabolic process;GO:1901576//organic substance bio…
	AC2-III	Gh_A03G0395	0.333333	7.35667	0.0633333	1.39667	4.46288	0.000727197	0.0129841	DNA-directed RNA polymerases I and III subunit RPAC2	Metabolism;Genetic Information Processing	Nucleotide metabolism;Transcription	ko00240//Pyrimidine metabolism;ko00230//Purine metabolism;ko03020//RNA polymerase	K03020	-	GO:0003677//DNA binding;GO:0097159//organic cyclic compound binding;GO:0003899//DNA-directed RNA polymerase activity;GO:1901363//heterocyclic compound binding;GO:0016779//nucleotidyltransferase activity;GO:0003824//catalytic activity;GO:0005488//binding;GO:0034062//RNA polymerase activity;GO:0016772//transferase activity, transferring phosphorus-containing groups;GO:0016740//transferase activity;…	GO:0019438//aromatic compound biosynthetic process;GO:0097659//nucleic acid-templated transcription;GO:0006725//cellular aromatic compound metabolic process;GO:0009059//macromolecule biosynthetic process;GO:0006807//nitrogen compound metabolic process;GO:0071704//organic substance metabolic process;GO:0034654//nucleobase-containing compound biosynthetic process;GO:0009058//biosynthetic process;GO…
	AC2-III	Gh_Sca005486G01	0	12.31	0.001	1.27	10.3106	0.000208366	0.00536239	RPAC2_MOUSE DNA-directed RNA polymerases I and III subunit RPAC2 OS=Mus musculus GN=Polr1d PE=2 SV=1	Genetic Information Processing;Metabolism	Nucleotide metabolism;Transcription	ko00240//Pyrimidine metabolism;ko00230//Purine metabolism;ko03020//RNA polymerase	K03020	-	GO:0097159//organic cyclic compound binding;GO:0016772//transferase activity, transferring phosphorus-containing groups;GO:0003677//DNA binding;GO:0005488//binding;GO:0003676//nucleic acid binding;GO:0034062//RNA polymerase activity;GO:0016779//nucleotidyltransferase activity;GO:0016740//transferase activity;GO:0003824//catalytic activity;GO:0003899//DNA-directed RNA polymerase activity;GO:190136…	GO:0044238//primary metabolic process;GO:0016070//RNA metabolic process;GO:0044271//cellular nitrogen compound biosynthetic process;GO:0044260//cellular macromolecule metabolic process;GO:1901362//organic cyclic compound biosynthetic process;GO:0006139//nucleobase-containing compound metabolic process;GO:0090304//nucleic acid metabolic process;GO:0006351//transcription, DNA-templated;GO:0009987//…
	C1-III	Gh_A03G0298	36.8867	83.33	0.613333	1.36	1.14886	0.000232889	0.00581173	DNA-directed RNA polymerase III subunit RPC1	Metabolism;Genetic Information Processing	Nucleotide metabolism;Transcription	ko00240//Pyrimidine metabolism;ko00230//Purine metabolism;ko03020//RNA polymerase	K03018	GO:0044424//intracellular part;GO:0043229//intracellular organelle;GO:0005622//intracellular;GO:0005634//nucleus;GO:0043226//organelle;GO:0043227//membrane-bounded organelle;GO:0005623//cell;GO:0044464//cell part;GO:0043231//intracellular membrane-bounded organelle	GO:0003824//catalytic activity;GO:0097367//carbohydrate derivative binding;GO:0034062//RNA polymerase activity;GO:0046872//metal ion binding;GO:0016772//transferase activity, transferring phosphorus-containing groups;GO:0003676//nucleic acid binding;GO:0005488//binding;GO:0043169//cation binding;GO:0016740//transferase activity;GO:0046914//transition metal ion binding;GO:0003677//DNA binding;GO:0…	GO:0006351//transcription, DNA-templated;GO:0044260//cellular macromolecule metabolic process;GO:0016070//RNA metabolic process;GO:0046483//heterocycle metabolic process;GO:0044238//primary metabolic process;GO:0009058//biosynthetic process;GO:1901360//organic cyclic compound metabolic process;GO:0034641//cellular nitrogen compound metabolic process;GO:0034654//nucleobase-containing compound bios…
	C2-III	Gh_D04G1949	43.53	90.4233	0.853333	1.75	1.03617	0.0015323	0.021927	DNA-directed RNA polymerase III subunit RPC2	Metabolism;Genetic Information Processing	Nucleotide metabolism;Transcription	ko00240//Pyrimidine metabolism;ko00230//Purine metabolism;ko03020//RNA polymerase	K03021	-	GO:0003824//catalytic activity;GO:0034062//RNA polymerase activity;GO:0016779//nucleotidyltransferase activity;GO:0003676//nucleic acid binding;GO:0001882//nucleoside binding;GO:1901363//heterocyclic compound binding;GO:0016772//transferase activity, transferring phosphorus-containing groups;GO:0097367//carbohydrate derivative binding;GO:0016740//transferase activity;GO:0003677//DNA binding;GO:00…	GO:0006725//cellular aromatic compound metabolic process;GO:0006139//nucleobase-containing compound metabolic process;GO:0034645//cellular macromolecule biosynthetic process;GO:0016070//RNA metabolic process;GO:0043170//macromolecule metabolic process;GO:0008152//metabolic process;GO:1901362//organic cyclic compound biosynthetic process;GO:0090304//nucleic acid metabolic process;GO:0006351//trans…
	C3-III	Gh_A09G0404	42.2733	94.63	1.90667	4.11	1.10809	7.36e-05	0.00256407	DNA-directed RNA polymerase III subunit RPC3	Metabolism;Genetic Information Processing	Transcription;Nucleotide metabolism	ko00240//Pyrimidine metabolism;ko00230//Purine metabolism;ko03020//RNA polymerase	K03023	-	GO:0003899//DNA-directed RNA polymerase activity;GO:0016740//transferase activity;GO:0003676//nucleic acid binding;GO:0005488//binding;GO:0003677//DNA binding;GO:0034062//RNA polymerase activity;GO:0097159//organic cyclic compound binding;GO:1901363//heterocyclic compound binding;GO:0016779//nucleotidyltransferase activity;GO:0016772//transferase activity, transferring phosphorus-containing group…	GO:0044260//cellular macromolecule metabolic process;GO:1901576//organic substance biosynthetic process;GO:0032774//RNA biosynthetic process;GO:0006807//nitrogen compound metabolic process;GO:0006351//transcription, DNA-templated;GO:0018130//heterocycle biosynthetic process;GO:0034645//cellular macromolecule biosynthetic process;GO:0009058//biosynthetic process;GO:0044238//primary metabolic proce…
	C4-III	Gh_Sca005247G01	13.16	37.27	0.6	1.60333	1.41804	0.000248793	0.00607804	DNA-directed RNA polymerase III subunit RPC4	Genetic Information Processing;Metabolism	Nucleotide metabolism;Transcription	ko00240//Pyrimidine metabolism;ko00230//Purine metabolism;ko03020//RNA polymerase	K03026	-	GO:0005488//binding;GO:0046872//metal ion binding;GO:0043167//ion binding;GO:0005509//calcium ion binding;GO:0043169//cation binding	-
ribosomal proteins are composed of large and samll subunits	RP-S19	Gh_D09G1290	1	10.6667	0.13	1.39333	3.42196	0.000492641	0.00978723	Gh_D09G1290	RBG4_ARATH Glycine-rich RNA-binding protein 4, mitochondrial OS=Arabidopsis thaliana GN=RBG4 PE=2 SV=1	Genetic Information Processing	Translation	ko03010//Ribosome	K02965	-	GO:0005488//binding;GO:1901363//heterocyclic compound binding;GO:0003676//nucleic acid binding;GO:0097159//organic cyclic compound binding	-
	RP-S19	Gh_D10G2042	52.3867	121.1	1.12333	2.54333	1.17893	9.71225e-05	0.00312359	Gh_D10G2042	PP219_ARATH Putative pentatricopeptide repeat-containing protein At3g08820 OS=Arabidopsis thaliana GN=PCMP-H84 PE=3 SV=1	Genetic Information Processing	Translation	ko03010//Ribosome	K02965	-	GO:0097159//organic cyclic compound binding;GO:0005488//binding;GO:0003676//nucleic acid binding;GO:1901363//heterocyclic compound binding	-
	RP-S19	Gh_D02G0252	70	37.3333	11.87	5.83333	-1.02493	0.00140303	0.0206702	Gh_D02G0252	RBG2_ARATH Glycine-rich RNA-binding protein 2, mitochondrial OS=Arabidopsis thaliana GN=RBG2 PE=1 SV=1	Genetic Information Processing	Translation	ko03010//Ribosome	K02965	-	GO:1901363//heterocyclic compound binding;GO:0003676//nucleic acid binding;GO:0097159//organic cyclic compound binding;GO:0005488//binding	-
	RP-S20e	Gh_A09G0436	11	38.85	2.1	7.10333	1.75811	6.18668e-06	0.00042421	Gh_A09G0436	RS202_ARATH 40S ribosomal protein S20-2 OS=Arabidopsis thaliana GN=RPS20B PE=2 SV=1	Genetic Information Processing	Translation	ko03010//Ribosome	K02969	GO:0005737//cytoplasm;GO:0043226//organelle;GO:0030529//intracellular ribonucleoprotein complex;GO:0043228//non-membrane-bounded organelle;GO:0005623//cell;GO:0044424//intracellular part;GO:0044464//cell part;GO:0032991//macromolecular complex;GO:0005622//intracellular;GO:0005840//ribosome;GO:0043232//intracellular non-membrane-bounded organelle;GO:1990904//ribonucleoprotein complex;GO:0043229//i…	GO:0097159//organic cyclic compound binding;GO:1901363//heterocyclic compound binding;GO:0003676//nucleic acid binding;GO:0005198//structural molecule activity;GO:0003723//RNA binding;GO:0005488//binding;GO:0003735//structural constituent of ribosome	GO:0006518//peptide metabolic process;GO:0044271//cellular nitrogen compound biosynthetic process;GO:0034645//cellular macromolecule biosynthetic process;GO:0009058//biosynthetic process;GO:0010467//gene expression;GO:0071704//organic substance metabolic process;GO:0043043//peptide biosynthetic process;GO:0019538//protein metabolic process;GO:1901564//organonitrogen compound metabolic process;GO:…
	RP-S11e	Gh_A08G0516	98.6667	234.99	14.3967	33.1567	1.20356	5.1682e-06	0.000368891	Gh_A08G0516	RS11_EUPES 40S ribosomal protein S11 OS=Euphorbia esula GN=RPS11 PE=2 SV=1	Genetic Information Processing	Translation	ko03010//Ribosome	K02949	GO:0005737//cytoplasm;GO:0005623//cell;GO:0044424//intracellular part;GO:0044464//cell part;GO:0043228//non-membrane-bounded organelle;GO:0044444//cytoplasmic part;GO:0032991//macromolecular complex;GO:1990904//ribonucleoprotein complex;GO:0043232//intracellular non-membrane-bounded organelle;GO:0043226//organelle;GO:0030529//intracellular ribonucleoprotein complex;GO:0005840//ribosome;GO:0043229…	GO:0003735//structural constituent of ribosome;GO:0005198//structural molecule activity	GO:0006807//nitrogen compound metabolic process;GO:0009058//biosynthetic process;GO:0009987//cellular process;GO:0044249//cellular biosynthetic process;GO:0006412//translation;GO:1901566//organonitrogen compound biosynthetic process;GO:1901564//organonitrogen compound metabolic process;GO:0044238//primary metabolic process;GO:0044237//cellular metabolic process;GO:0009059//macromolecule biosynthe…
	RP-S15Ae	Gh_D03G1246	66.3333	135.667	11.47	23.31	1.02308	0.00205574	0.0269801	Gh_D03G1246	R15A1_ARATH 40S ribosomal protein S15a-1 OS=Arabidopsis thaliana GN=RPS15AA PE=2 SV=2	Genetic Information Processing	Translation	ko03010//Ribosome	K02957	GO:0005622//intracellular;GO:0043229//intracellular organelle;GO:1990904//ribonucleoprotein complex;GO:0043232//intracellular non-membrane-bounded organelle;GO:0044424//intracellular part;GO:0043226//organelle;GO:0032991//macromolecular complex;GO:0043228//non-membrane-bounded organelle;GO:0005737//cytoplasm;GO:0044444//cytoplasmic part;GO:0005623//cell;GO:0005840//ribosome;GO:0044464//cell part;…	GO:0003735//structural constituent of ribosome;GO:0005198//structural molecule activity	GO:0044267//cellular protein metabolic process;GO:1901564//organonitrogen compound metabolic process;GO:0034641//cellular nitrogen compound metabolic process;GO:0006412//translation;GO:0006518//peptide metabolic process;GO:1901576//organic substance biosynthetic process;GO:0044271//cellular nitrogen compound biosynthetic process;GO:0034645//cellular macromolecule biosynthetic process;GO:0044238//…
	RP-S1	Gh_D02G0688	21.7533	67.6667	0.986667	2.96333	1.58659	9.60919e-07	0.000106999	Gh_D02G0688	RR1_SPIOL 30S ribosomal protein S1, chloroplastic OS=Spinacia oleracea GN=RPS1 PE=1 SV=1	Genetic Information Processing	Translation	ko03010//Ribosome	K02945	-	GO:0003676//nucleic acid binding;GO:0003723//RNA binding;GO:0005488//binding;GO:1901363//heterocyclic compound binding;GO:0097159//organic cyclic compound binding	-
	RP-S1	Gh_A02G0641	46.2467	105.667	2.1	4.62667	1.13958	6.24674e-05	0.00228583	Gh_A02G0641	RR1_SPIOL 30S ribosomal protein S1, chloroplastic OS=Spinacia oleracea GN=RPS1 PE=1 SV=1	Genetic Information Processing	Translation	ko03010//Ribosome	K02945	-	GO:0097159//organic cyclic compound binding;GO:0003723//RNA binding;GO:0005488//binding;GO:0003676//nucleic acid binding;GO:1901363//heterocyclic compound binding	-
	RP-S24e	Gh_D08G2266	0	12.4233	0.001	2.18	11.0901	0.00025315	0.00614899	Gh_D08G2266	RS242_ARATH 40S ribosomal protein S24-2 OS=Arabidopsis thaliana GN=RPS24B PE=2 SV=2	Genetic Information Processing	Translation	ko03010//Ribosome	K02974	GO:0044464//cell part;GO:0044444//cytoplasmic part;GO:0044424//intracellular part;GO:0043228//non-membrane-bounded organelle;GO:1990904//ribonucleoprotein complex;GO:0005737//cytoplasm;GO:0030529//intracellular ribonucleoprotein complex;GO:0043229//intracellular organelle;GO:0043226//organelle;GO:0005840//ribosome;GO:0005622//intracellular;GO:0032991//macromolecular complex;GO:0005623//cell;GO:00…	GO:0005198//structural molecule activity;GO:0003735//structural constituent of ribosome	GO:0044271//cellular nitrogen compound biosynthetic process;GO:0044260//cellular macromolecule metabolic process;GO:0034641//cellular nitrogen compound metabolic process;GO:0006518//peptide metabolic process;GO:1901564//organonitrogen compound metabolic process;GO:0044238//primary metabolic process;GO:0043603//cellular amide metabolic process;GO:0044267//cellular protein metabolic process;GO:0044…
	RP-S24e	Gh_D13G1102	5.66667	48.5533	0.976667	8.10667	3.05317	2.92069e-06	0.000243704	Gh_D13G1102	RS242_ARATH 40S ribosomal protein S24-2 OS=Arabidopsis thaliana GN=RPS24B PE=2 SV=2	Genetic Information Processing	Translation	ko03010//Ribosome	K02974	GO:0032991//macromolecular complex;GO:0044424//intracellular part;GO:0005623//cell;GO:0005840//ribosome;GO:0043229//intracellular organelle;GO:0044464//cell part;GO:0005622//intracellular;GO:0043232//intracellular non-membrane-bounded organelle;GO:0044444//cytoplasmic part;GO:0005737//cytoplasm;GO:0043228//non-membrane-bounded organelle;GO:1990904//ribonucleoprotein complex;GO:0030529//intracellu…	GO:0003735//structural constituent of ribosome;GO:0005198//structural molecule activity	GO:0044260//cellular macromolecule metabolic process;GO:1901576//organic substance biosynthetic process;GO:0043604//amide biosynthetic process;GO:1901564//organonitrogen compound metabolic process;GO:0044271//cellular nitrogen compound biosynthetic process;GO:0009059//macromolecule biosynthetic process;GO:0034641//cellular nitrogen compound metabolic process;GO:0044249//cellular biosynthetic proc…
	RP-S27e	Gh_A08G1859	1.66667	27.3333	0.483333	7.15667	3.8882	4.02329e-05	0.00166913	Gh_A08G1859	RS272_ARATH 40S ribosomal protein S27-2 OS=Arabidopsis thaliana GN=RPS27B PE=2 SV=2	Genetic Information Processing	Translation	ko03010//Ribosome	K02978	GO:0005622//intracellular;GO:0005623//cell;GO:0032991//macromolecular complex;GO:0030529//intracellular ribonucleoprotein complex;GO:0043229//intracellular organelle;GO:0005737//cytoplasm;GO:0043228//non-membrane-bounded organelle;GO:0043226//organelle;GO:1990904//ribonucleoprotein complex;GO:0044424//intracellular part;GO:0044444//cytoplasmic part;GO:0044464//cell part;GO:0005840//ribosome;GO:00…	GO:0003735//structural constituent of ribosome;GO:0005198//structural molecule activity	GO:1901564//organonitrogen compound metabolic process;GO:0044237//cellular metabolic process;GO:0009058//biosynthetic process;GO:0010467//gene expression;GO:0043604//amide biosynthetic process;GO:0019538//protein metabolic process;GO:0071704//organic substance metabolic process;GO:0043170//macromolecule metabolic process;GO:0044267//cellular protein metabolic process;GO:1901576//organic substance…
	RP-S27e	Gh_D08G2220	3.66667	28	0.963333	7.32	2.92574	2.54389e-05	0.00118667	Gh_D08G2220	RS272_ARATH 40S ribosomal protein S27-2 OS=Arabidopsis thaliana GN=RPS27B PE=2 SV=2	Genetic Information Processing	Translation	ko03010//Ribosome	K02978	GO:0030529//intracellular ribonucleoprotein complex;GO:0005737//cytoplasm;GO:0032991//macromolecular complex;GO:0043232//intracellular non-membrane-bounded organelle;GO:0043228//non-membrane-bounded organelle;GO:0005840//ribosome;GO:0005623//cell;GO:0005622//intracellular;GO:0043229//intracellular organelle;GO:0044424//intracellular part;GO:0044444//cytoplasmic part;GO:0043226//organelle;GO:19909…	GO:0003735//structural constituent of ribosome;GO:0005198//structural molecule activity	GO:0043043//peptide biosynthetic process;GO:0019538//protein metabolic process;GO:0009059//macromolecule biosynthetic process;GO:0034645//cellular macromolecule biosynthetic process;GO:0043604//amide biosynthetic process;GO:0044238//primary metabolic process;GO:0044267//cellular protein metabolic process;GO:1901566//organonitrogen compound biosynthetic process;GO:0008152//metabolic process;GO:007…
	RP-S6	Gh_D05G2672	23.3333	51	3.62333	7.73333	1.09377	0.00437109	0.0459143	Gh_D05G2672	RT06_SCHPO 37S ribosomal protein MRP17, mitochondrial OS=Schizosaccharomyces pombe (strain 972 / ATCC 24843) GN=mrp17 PE=3 SV=2	Genetic Information Processing	Translation	ko03010//Ribosome	K02990	GO:0030529//intracellular ribonucleoprotein complex;GO:0005840//ribosome;GO:0044424//intracellular part;GO:0043232//intracellular non-membrane-bounded organelle;GO:0044444//cytoplasmic part;GO:0043228//non-membrane-bounded organelle;GO:0043226//organelle;GO:0005737//cytoplasm;GO:0005623//cell;GO:0043229//intracellular organelle;GO:0005622//intracellular;GO:1990904//ribonucleoprotein complex;GO:00…	GO:0003723//RNA binding;GO:0097159//organic cyclic compound binding;GO:1901363//heterocyclic compound binding;GO:0003676//nucleic acid binding;GO:0019843//rRNA binding;GO:0005198//structural molecule activity;GO:0005488//binding;GO:0003735//structural constituent of ribosome	GO:0006518//peptide metabolic process;GO:0009059//macromolecule biosynthetic process;GO:0043604//amide biosynthetic process;GO:0044249//cellular biosynthetic process;GO:0009987//cellular process;GO:0043603//cellular amide metabolic process;GO:0044238//primary metabolic process;GO:0006412//translation;GO:0043170//macromolecule metabolic process;GO:0008152//metabolic process;GO:0019538//protein met…
	RP-L23e	Gh_D10G2190	20.1067	68.13	3.13	10.0233	1.67913	0.00108766	0.0172991	Gh_D10G2190	RL23A_DAUCA 60S ribosomal protein L23a OS=Daucus carota GN=RPL23A PE=2 SV=1	Genetic Information Processing	Translation	ko03010//Ribosome	K02893	GO:0044444//cytoplasmic part;GO:0043226//organelle;GO:0032991//macromolecular complex;GO:1990904//ribonucleoprotein complex;GO:0044424//intracellular part;GO:0043232//intracellular non-membrane-bounded organelle;GO:0005622//intracellular;GO:0030529//intracellular ribonucleoprotein complex;GO:0005737//cytoplasm;GO:0043229//intracellular organelle;GO:0044464//cell part;GO:0005840//ribosome;GO:00056…	GO:0003735//structural constituent of ribosome;GO:0005198//structural molecule activity	GO:0019538//protein metabolic process;GO:0044267//cellular protein metabolic process;GO:0043604//amide biosynthetic process;GO:1901576//organic substance biosynthetic process;GO:0043043//peptide biosynthetic process;GO:0009058//biosynthetic process;GO:0006412//translation;GO:1901564//organonitrogen compound metabolic process;GO:1901566//organonitrogen compound biosynthetic process;GO:0044237//cel…
	RP-L23e	Gh_A10G1907	48.2267	110.537	7.40667	16.19	1.12821	0.00091546	0.0153535	Gh_A10G1907	RL23A_DAUCA 60S ribosomal protein L23a OS=Daucus carota GN=RPL23A PE=2 SV=1	Genetic Information Processing	Translation	ko03010//Ribosome	K02893	GO:0032991//macromolecular complex;GO:0005840//ribosome;GO:0043232//intracellular non-membrane-bounded organelle;GO:0044424//intracellular part;GO:0005622//intracellular;GO:0044444//cytoplasmic part;GO:0043229//intracellular organelle;GO:0030529//intracellular ribonucleoprotein complex;GO:0043228//non-membrane-bounded organelle;GO:1990904//ribonucleoprotein complex;GO:0005737//cytoplasm;GO:004446…	GO:0005198//structural molecule activity;GO:0003735//structural constituent of ribosome	GO:0044271//cellular nitrogen compound biosynthetic process;GO:0043043//peptide biosynthetic process;GO:0044237//cellular metabolic process;GO:0009059//macromolecule biosynthetic process;GO:0009987//cellular process;GO:0008152//metabolic process;GO:0019538//protein metabolic process;GO:0071704//organic substance metabolic process;GO:0034645//cellular macromolecule biosynthetic process;GO:0043170/…
	RP-L6	Gh_A13G0782	332.703	1464.92	32.8733	146.033	2.15131	2.23326e-07	3.50014e-05	Gh_A13G0782	RK6_ARATH 50S ribosomal protein L6, chloroplastic OS=Arabidopsis thaliana GN=RPL6 PE=2 SV=1	Genetic Information Processing	Translation	ko03010//Ribosome	K02933	GO:0043232//intracellular non-membrane-bounded organelle;GO:0043228//non-membrane-bounded organelle;GO:0044424//intracellular part;GO:0032991//macromolecular complex;GO:0005737//cytoplasm;GO:0005622//intracellular;GO:0005840//ribosome;GO:0043226//organelle;GO:0043229//intracellular organelle;GO:1990904//ribonucleoprotein complex;GO:0044444//cytoplasmic part;GO:0044464//cell part;GO:0005623//cell;…	GO:0005488//binding;GO:0003723//RNA binding;GO:0003676//nucleic acid binding;GO:0005198//structural molecule activity;GO:1901363//heterocyclic compound binding;GO:0019843//rRNA binding;GO:0003735//structural constituent of ribosome;GO:0097159//organic cyclic compound binding	GO:0010467//gene expression;GO:0009987//cellular process;GO:0044267//cellular protein metabolic process;GO:0071704//organic substance metabolic process;GO:0006807//nitrogen compound metabolic process;GO:0006518//peptide metabolic process;GO:0034645//cellular macromolecule biosynthetic process;GO:0043604//amide biosynthetic process;GO:0044238//primary metabolic process;GO:0044249//cellular biosynt…
	RP-L6	Gh_D13G0920	429.297	1354.74	42.34	134.873	1.67151	4.54121e-05	0.00181658	Gh_D13G0920	RK6_ARATH 50S ribosomal protein L6, chloroplastic OS=Arabidopsis thaliana GN=RPL6 PE=2 SV=1	Genetic Information Processing	Translation	ko03010//Ribosome	K02933	GO:0043226//organelle;GO:0005840//ribosome;GO:0044424//intracellular part;GO:1990904//ribonucleoprotein complex;GO:0044444//cytoplasmic part;GO:0005623//cell;GO:0030529//intracellular ribonucleoprotein complex;GO:0043232//intracellular non-membrane-bounded organelle;GO:0005622//intracellular;GO:0044464//cell part;GO:0043228//non-membrane-bounded organelle;GO:0043229//intracellular organelle;GO:00…	GO:0097159//organic cyclic compound binding;GO:0005488//binding;GO:0003723//RNA binding;GO:1901363//heterocyclic compound binding;GO:0019843//rRNA binding;GO:0003735//structural constituent of ribosome;GO:0003676//nucleic acid binding;GO:0005198//structural molecule activity	GO:0034641//cellular nitrogen compound metabolic process;GO:0006412//translation;GO:1901564//organonitrogen compound metabolic process;GO:0044237//cellular metabolic process;GO:0044260//cellular macromolecule metabolic process;GO:0044238//primary metabolic process;GO:0044271//cellular nitrogen compound biosynthetic process;GO:0043170//macromolecule metabolic process;GO:0006807//nitrogen compound …
	RP-L32e	Gh_A05G1271	25.57	64.33	4.34	10.8367	1.32015	0.00038206	0.00810108	Gh_A05G1271	RL321_ARATH 60S ribosomal protein L32-1 OS=Arabidopsis thaliana GN=RPL32A PE=2 SV=2	Genetic Information Processing	Translation	ko03010//Ribosome	K02912	GO:0032991//macromolecular complex;GO:0030529//intracellular ribonucleoprotein complex;GO:0044444//cytoplasmic part;GO:0005840//ribosome;GO:0043228//non-membrane-bounded organelle;GO:0043226//organelle;GO:0043229//intracellular organelle;GO:0044424//intracellular part;GO:0005623//cell;GO:0044464//cell part;GO:0005737//cytoplasm;GO:0043232//intracellular non-membrane-bounded organelle;GO:1990904//…	GO:0003735//structural constituent of ribosome;GO:0005198//structural molecule activity	GO:0044271//cellular nitrogen compound biosynthetic process;GO:0034645//cellular macromolecule biosynthetic process;GO:0006807//nitrogen compound metabolic process;GO:0043604//amide biosynthetic process;GO:0043043//peptide biosynthetic process;GO:1901566//organonitrogen compound biosynthetic process;GO:0009058//biosynthetic process;GO:0044238//primary metabolic process;GO:0010467//gene expression…
	RP-L7e	Gh_A09G1014	82.6667	240.667	3.94333	11.3733	1.52817	4.15582e-07	5.5959e-05	Gh_A09G1014	RL74_ARATH 60S ribosomal protein L7-4 OS=Arabidopsis thaliana GN=RPL7D PE=2 SV=1	Genetic Information Processing	Translation	ko03010//Ribosome	K02937	-	-	-
	RP-L7e	Gh_D09G1030	21.6667	53	2.04333	4.96	1.27942	0.00119901	0.0184662	Gh_D09G1030	RL74_ARATH 60S ribosomal protein L7-4 OS=Arabidopsis thaliana GN=RPL7D PE=2 SV=1	Genetic Information Processing	Translation	ko03010//Ribosome	K02937	-	-	-
	RP-L30e	Gh_D11G0572	12	50.2133	2.4	10.0233	2.06226	2.56163e-06	0.000221222	Gh_D11G0572	RL30_LUPLU 60S ribosomal protein L30 OS=Lupinus luteus GN=RPL30 PE=3 SV=1	Genetic Information Processing	Translation	ko03010//Ribosome	K02908	GO:0043228//non-membrane-bounded organelle;GO:0043226//organelle;GO:0044424//intracellular part;GO:0032991//macromolecular complex;GO:0044464//cell part;GO:0005737//cytoplasm;GO:0043229//intracellular organelle;GO:0005623//cell;GO:1990904//ribonucleoprotein complex;GO:0005622//intracellular;GO:0044444//cytoplasmic part;GO:0030529//intracellular ribonucleoprotein complex;GO:0005840//ribosome;GO:00…	GO:0005198//structural molecule activity;GO:0003735//structural constituent of ribosome	GO:1901566//organonitrogen compound biosynthetic process;GO:0034645//cellular macromolecule biosynthetic process;GO:0043043//peptide biosynthetic process;GO:0044249//cellular biosynthetic process;GO:0044267//cellular protein metabolic process;GO:1901564//organonitrogen compound metabolic process;GO:0006807//nitrogen compound metabolic process;GO:0009987//cellular process;GO:0043603//cellular amid…
	RP-L7Ae	Gh_A09G2195	148.48	307.49	13.2	26.6767	1.01504	4.95648e-05	0.00194204	Gh_A09G2195	RL7A_ORYSJ 60S ribosomal protein L7a OS=Oryza sativa subsp. japonica GN=RPL7A PE=2 SV=1	Genetic Information Processing	Translation	ko03010//Ribosome	K02936	GO:1990904//ribonucleoprotein complex;GO:0044464//cell part;GO:0032991//macromolecular complex;GO:0030529//intracellular ribonucleoprotein complex;GO:0005623//cell;GO:0005622//intracellular;GO:0044424//intracellular part	-	GO:0022613//ribonucleoprotein complex biogenesis;GO:0042254//ribosome biogenesis;GO:0071840//cellular component organization or biogenesis;GO:0044085//cellular component biogenesis
	RP-L10Ae	Gh_A05G0673	12.6833	70.21	1.25333	6.76333	2.43196	1.84457e-05	0.00094531	Gh_A05G0673	R10A1_ARATH 60S ribosomal protein L10a-1 OS=Arabidopsis thaliana GN=RPL10AA PE=2 SV=1	Genetic Information Processing	Translation	ko03010//Ribosome	K02865	GO:0005623//cell;GO:0030529//intracellular ribonucleoprotein complex;GO:0043228//non-membrane-bounded organelle;GO:0044424//intracellular part;GO:0044444//cytoplasmic part;GO:0044422//organelle part;GO:0043232//intracellular non-membrane-bounded organelle;GO:0032991//macromolecular complex;GO:0044464//cell part;GO:0043226//organelle;GO:0043229//intracellular organelle;GO:0015934//large ribosomal …	GO:0003676//nucleic acid binding;GO:0097159//organic cyclic compound binding;GO:0003723//RNA binding;GO:1901363//heterocyclic compound binding;GO:0005198//structural molecule activity;GO:0003735//structural constituent of ribosome;GO:0005488//binding	GO:0044237//cellular metabolic process;GO:0044271//cellular nitrogen compound biosynthetic process;GO:0044249//cellular biosynthetic process;GO:0019538//protein metabolic process;GO:0009058//biosynthetic process;GO:0043170//macromolecule metabolic process;GO:0006807//nitrogen compound metabolic process;GO:1901576//organic substance biosynthetic process;GO:0009059//macromolecule biosynthetic proce…
	RP-L10Ae	Gh_D05G0819	22.9833	104.747	1.60333	7.42333	2.21099	5.77344e-07	7.21595e-05	Gh_D05G0819	R10A1_ARATH 60S ribosomal protein L10a-1 OS=Arabidopsis thaliana GN=RPL10AA PE=2 SV=1	Genetic Information Processing	Translation	ko03010//Ribosome	K02865	GO:0044424//intracellular part;GO:0005622//intracellular;GO:0005840//ribosome;GO:1990904//ribonucleoprotein complex;GO:0044422//organelle part;GO:0005737//cytoplasm;GO:0015934//large ribosomal subunit;GO:0043232//intracellular non-membrane-bounded organelle;GO:0030529//intracellular ribonucleoprotein complex;GO:0032991//macromolecular complex;GO:0043226//organelle;GO:0044464//cell part;GO:0005623…	GO:0005488//binding;GO:1901363//heterocyclic compound binding;GO:0097159//organic cyclic compound binding;GO:0003676//nucleic acid binding;GO:0005198//structural molecule activity;GO:0003735//structural constituent of ribosome;GO:0003723//RNA binding	GO:0044260//cellular macromolecule metabolic process;GO:0044271//cellular nitrogen compound biosynthetic process;GO:0034641//cellular nitrogen compound metabolic process;GO:0044267//cellular protein metabolic process;GO:1901564//organonitrogen compound metabolic process;GO:0044237//cellular metabolic process;GO:0019538//protein metabolic process;GO:0044249//cellular biosynthetic process;GO:000905…
	RP-L10Ae	Gh_A05G0671	33.7767	138.71	3.48667	14.3967	2.04581	6.16618e-08	1.37332e-05	Gh_A05G0671	R10A1_ARATH 60S ribosomal protein L10a-1 OS=Arabidopsis thaliana GN=RPL10AA PE=2 SV=1	Genetic Information Processing	Translation	ko03010//Ribosome	K02865	GO:0044391//ribosomal subunit;GO:0043229//intracellular organelle;GO:0043228//non-membrane-bounded organelle;GO:1990904//ribonucleoprotein complex;GO:0015934//large ribosomal subunit;GO:0044444//cytoplasmic part;GO:0044446//intracellular organelle part;GO:0043232//intracellular non-membrane-bounded organelle;GO:0005840//ribosome;GO:0044424//intracellular part;GO:0005623//cell;GO:0044464//cell par…	GO:0003735//structural constituent of ribosome;GO:1901363//heterocyclic compound binding;GO:0097159//organic cyclic compound binding;GO:0003676//nucleic acid binding;GO:0005198//structural molecule activity;GO:0005488//binding;GO:0003723//RNA binding	GO:0043604//amide biosynthetic process;GO:0044237//cellular metabolic process;GO:0044271//cellular nitrogen compound biosynthetic process;GO:0006518//peptide metabolic process;GO:0008152//metabolic process;GO:1901566//organonitrogen compound biosynthetic process;GO:0044260//cellular macromolecule metabolic process;GO:0044267//cellular protein metabolic process;GO:0006807//nitrogen compound metabo…
	RP-L10Ae	Gh_D05G0817	97.5567	293.007	10.29	30.4433	1.56488	4.33781e-08	1.04465e-05	Gh_D05G0817	R10A3_ARATH 60S ribosomal protein L10a-3 OS=Arabidopsis thaliana GN=RPL10AC PE=2 SV=1	Genetic Information Processing	Translation	ko03010//Ribosome	K02865	GO:0043232//intracellular non-membrane-bounded organelle;GO:0044424//intracellular part;GO:0043228//non-membrane-bounded organelle;GO:0043229//intracellular organelle;GO:0005623//cell;GO:0044444//cytoplasmic part;GO:0044464//cell part;GO:0005622//intracellular;GO:1990904//ribonucleoprotein complex;GO:0032991//macromolecular complex;GO:0015934//large ribosomal subunit;GO:0043226//organelle;GO:0005…	GO:0003676//nucleic acid binding;GO:0097159//organic cyclic compound binding;GO:1901363//heterocyclic compound binding;GO:0005198//structural molecule activity;GO:0003735//structural constituent of ribosome;GO:0003723//RNA binding;GO:0005488//binding	GO:0044260//cellular macromolecule metabolic process;GO:1901576//organic substance biosynthetic process;GO:0043043//peptide biosynthetic process;GO:0071704//organic substance metabolic process;GO:1901564//organonitrogen compound metabolic process;GO:0019538//protein metabolic process;GO:0044238//primary metabolic process;GO:0043604//amide biosynthetic process;GO:0044237//cellular metabolic proces…
	RP-L10Ae	Gh_A13G1934	146.357	377.433	5.64667	14.7167	1.38198	0.000365048	0.00784422	Gh_A13G1934	R10A1_ARATH 60S ribosomal protein L10a-1 OS=Arabidopsis thaliana GN=RPL10AA PE=2 SV=1	Genetic Information Processing	Translation	ko03010//Ribosome	K02865	GO:0043226//organelle;GO:1990904//ribonucleoprotein complex;GO:0005622//intracellular;GO:0044446//intracellular organelle part;GO:0032991//macromolecular complex;GO:0044391//ribosomal subunit;GO:0043228//non-membrane-bounded organelle;GO:0005840//ribosome;GO:0044422//organelle part;GO:0043232//intracellular non-membrane-bounded organelle;GO:0044444//cytoplasmic part;GO:0005737//cytoplasm;GO:00432…	GO:1901363//heterocyclic compound binding;GO:0003676//nucleic acid binding;GO:0005488//binding;GO:0043565//sequence-specific DNA binding;GO:0001071//nucleic acid binding transcription factor activity;GO:0003700//transcription factor activity, sequence-specific DNA binding;GO:0003735//structural constituent of ribosome;GO:0005198//structural molecule activity;GO:0003723//RNA binding;GO:0097159//or…	GO:0010467//gene expression;GO:1903506//regulation of nucleic acid-templated transcription;GO:0043170//macromolecule metabolic process;GO:0044238//primary metabolic process;GO:2001141//regulation of RNA biosynthetic process;GO:0080090//regulation of primary metabolic process;GO:0051171//regulation of nitrogen compound metabolic process;GO:0006518//peptide metabolic process;GO:0044260//cellular ma…
	RP-L20	Gh_D11G3227	1	9.26	0.193333	1.65667	3.09912	0.000206111	0.00532236	Gh_D11G3227	RL20_RHOCS 50S ribosomal protein L20 OS=Rhodospirillum centenum (strain ATCC 51521 / SW) GN=rplT PE=3 SV=1	Genetic Information Processing	Translation	ko03010//Ribosome	K02887	GO:0043232//intracellular non-membrane-bounded organelle;GO:0005840//ribosome;GO:0043229//intracellular organelle;GO:0044444//cytoplasmic part;GO:0030529//intracellular ribonucleoprotein complex;GO:0005622//intracellular;GO:0044464//cell part;GO:0005623//cell;GO:0043228//non-membrane-bounded organelle;GO:0032991//macromolecular complex;GO:0044424//intracellular part;GO:0005737//cytoplasm;GO:00432…	GO:0097159//organic cyclic compound binding;GO:0003735//structural constituent of ribosome;GO:0019843//rRNA binding;GO:1901363//heterocyclic compound binding;GO:0003676//nucleic acid binding;GO:0003723//RNA binding;GO:0005488//binding;GO:0005198//structural molecule activity	GO:0043043//peptide biosynthetic process;GO:0044249//cellular biosynthetic process;GO:0044267//cellular protein metabolic process;GO:0044237//cellular metabolic process;GO:1901566//organonitrogen compound biosynthetic process;GO:0010467//gene expression;GO:0044271//cellular nitrogen compound biosynthetic process;GO:0009987//cellular process;GO:0071704//organic substance metabolic process;GO:00442…
	RP-L36e	Gh_D08G1070	28.5633	115.897	6.37333	25.5767	2.00471	3.90338e-09	1.75188e-06	Gh_D08G1070	RL362_ARATH 60S ribosomal protein L36-2 OS=Arabidopsis thaliana GN=RPL36B PE=2 SV=1	Genetic Information Processing	Translation	ko03010//Ribosome	K02920	GO:0005622//intracellular;GO:0032991//macromolecular complex;GO:0044424//intracellular part;GO:0044444//cytoplasmic part;GO:0030529//intracellular ribonucleoprotein complex;GO:0043226//organelle;GO:0044464//cell part;GO:0043232//intracellular non-membrane-bounded organelle;GO:1990904//ribonucleoprotein complex;GO:0005623//cell;GO:0043229//intracellular organelle;GO:0005737//cytoplasm;GO:0005840//…	GO:0003735//structural constituent of ribosome;GO:0005198//structural molecule activity	GO:0044238//primary metabolic process;GO:0009058//biosynthetic process;GO:0006518//peptide metabolic process;GO:1901576//organic substance biosynthetic process;GO:0034645//cellular macromolecule biosynthetic process;GO:0006412//translation;GO:0044260//cellular macromolecule metabolic process;GO:1901566//organonitrogen compound biosynthetic process;GO:0008152//metabolic process;GO:0044249//cellula…
ribosome and its biogenesis	CK2A	id	Cold_24h_count	EBR_24h_count	Cold_24h_fpkm	EBR_24h_fpkm	log2(FC)	Pvalue	FDR	Symbol	Description	KEGG_A_class	KEGG_B_class	Pathway	K_ID	GO Component	GO Function	GO Process
	CK2A	Gh_A07G0035	16.3333	38.55	0.94	2.15667	1.19807	0.00205477	0.0269734	Gh_A07G0035	KC1D_ARATH Casein kinase I isoform delta-like OS=Arabidopsis thaliana GN=At4g26100 PE=2 SV=2	-	-	-	-	-	GO:0032549//ribonucleoside binding;GO:0016301//kinase activity;GO:0016740//transferase activity;GO:0001882//nucleoside binding;GO:0043168//anion binding;GO:0032550//purine ribonucleoside binding;GO:0017076//purine nucleotide binding;GO:0004674//protein serine/threonine kinase activity;GO:0000166//nucleotide binding;GO:0097367//carbohydrate derivative binding;GO:0005488//binding;GO:0004672//protei…	GO:0071704//organic substance metabolic process;GO:0044238//primary metabolic process;GO:0044267//cellular protein metabolic process;GO:0043170//macromolecule metabolic process;GO:0006464//cellular protein modification process;GO:0006793//phosphorus metabolic process;GO:0043412//macromolecule modification;GO:0019538//protein metabolic process;GO:0006796//phosphate-containing compound metabolic pr…
	CK2A	Gh_A08G2241	15.8267	45.4133	0.86	2.38667	1.47259	0.000470454	0.00946365	Gh_A08G2241	KC1D_ARATH Casein kinase I isoform delta-like OS=Arabidopsis thaliana GN=At4g26100 PE=2 SV=2	-	-	-	-	-	GO:0004674//protein serine/threonine kinase activity;GO:0043168//anion binding;GO:1901265//nucleoside phosphate binding;GO:0001882//nucleoside binding;GO:0032549//ribonucleoside binding;GO:0036094//small molecule binding;GO:0032550//purine ribonucleoside binding;GO:0003824//catalytic activity;GO:0016772//transferase activity, transferring phosphorus-containing groups;GO:1901363//heterocyclic comp…	GO:0016310//phosphorylation;GO:0044267//cellular protein metabolic process;GO:0044238//primary metabolic process;GO:0036211//protein modification process;GO:0006796//phosphate-containing compound metabolic process;GO:0006793//phosphorus metabolic process;GO:0044237//cellular metabolic process;GO:0044260//cellular macromolecule metabolic process;GO:0043170//macromolecule metabolic process;GO:00081…
	CK2A	Gh_A11G0445	55.0667	125.04	3.90333	8.44333	1.11311	0.000412555	0.00855179	Gh_A11G0445	CSK21_ARATH Casein kinase II subunit alpha-1 OS=Arabidopsis thaliana GN=CKA1 PE=1 SV=3	-	-	-	-	-	GO:0097159//organic cyclic compound binding;GO:0003824//catalytic activity;GO:0001882//nucleoside binding;GO:0032555//purine ribonucleotide binding;GO:0004672//protein kinase activity;GO:0032549//ribonucleoside binding;GO:0030554//adenyl nucleotide binding;GO:1901265//nucleoside phosphate binding;GO:0005488//binding;GO:0000166//nucleotide binding;GO:0036094//small molecule binding;GO:0017076//pur…	GO:0044260//cellular macromolecule metabolic process;GO:0006464//cellular protein modification process;GO:0008152//metabolic process;GO:0006793//phosphorus metabolic process;GO:0071704//organic substance metabolic process;GO:0044237//cellular metabolic process;GO:0016310//phosphorylation;GO:0044238//primary metabolic process;GO:0043170//macromolecule metabolic process;GO:0006796//phosphate-contai…
	CK2A	Gh_D03G0249	69.91	156.963	3.84	8.29333	1.11085	0.000401957	0.0083992	Gh_D03G0249	CSK2P_ARATH Casein kinase II subunit alpha, chloroplastic OS=Arabidopsis thaliana GN=At2g23070 PE=2 SV=1	-	-	-	-	-	GO:1901363//heterocyclic compound binding;GO:0000166//nucleotide binding;GO:0016772//transferase activity, transferring phosphorus-containing groups;GO:0035639//purine ribonucleoside triphosphate binding;GO:0032559//adenyl ribonucleotide binding;GO:0097367//carbohydrate derivative binding;GO:0004674//protein serine/threonine kinase activity;GO:0005488//binding;GO:0016301//kinase activity;GO:00055…	GO:0044260//cellular macromolecule metabolic process;GO:0044238//primary metabolic process;GO:0009987//cellular process;GO:0006464//cellular protein modification process;GO:0016310//phosphorylation;GO:0071704//organic substance metabolic process;GO:0019538//protein metabolic process;GO:0006796//phosphate-containing compound metabolic process;GO:0006468//protein phosphorylation;GO:0036211//protein…
	CK2A	Gh_D08G2607	17.5067	60.2533	0.95	3.17333	1.74	1.61e-05	0.000857953	Gh_D08G2607	KC1D_ARATH Casein kinase I isoform delta-like OS=Arabidopsis thaliana GN=At4g26100 PE=2 SV=2	-	-	-	-	-	GO:0032550//purine ribonucleoside binding;GO:0001883//purine nucleoside binding;GO:1901363//heterocyclic compound binding;GO:0017076//purine nucleotide binding;GO:0097159//organic cyclic compound binding;GO:0043167//ion binding;GO:0000166//nucleotide binding;GO:0032555//purine ribonucleotide binding;GO:0005524//ATP binding;GO:0035639//purine ribonucleoside triphosphate binding;GO:0097367//carbohy…	GO:0071704//organic substance metabolic process;GO:0009987//cellular process;GO:0008152//metabolic process;GO:0016310//phosphorylation;GO:0019538//protein metabolic process;GO:0044238//primary metabolic process;GO:0044237//cellular metabolic process;GO:0036211//protein modification process;GO:0006468//protein phosphorylation;GO:0006464//cellular protein modification process;GO:0006793//phosphorus…
	CK2A	Gh_D10G0949	49.8733	143.613	3.42333	9.67667	1.49911	1.06e-06	0.000115276	Gh_D10G0949	CSK22_ARATH Casein kinase II subunit alpha-2 OS=Arabidopsis thaliana GN=CKA2 PE=2 SV=3	-	-	-	-	-	GO:0097367//carbohydrate derivative binding;GO:0032549//ribonucleoside binding;GO:0030554//adenyl nucleotide binding;GO:0032553//ribonucleotide binding;GO:0001883//purine nucleoside binding;GO:0043167//ion binding;GO:0032550//purine ribonucleoside binding;GO:1901363//heterocyclic compound binding;GO:0017076//purine nucleotide binding;GO:0005524//ATP binding;GO:0001882//nucleoside binding;GO:00167…	GO:0006464//cellular protein modification process;GO:0044238//primary metabolic process;GO:0044260//cellular macromolecule metabolic process;GO:0043412//macromolecule modification;GO:0006796//phosphate-containing compound metabolic process;GO:0019538//protein metabolic process;GO:0009987//cellular process;GO:0006468//protein phosphorylation;GO:0016310//phosphorylation;GO:0043170//macromolecule me…
	UTP5/4	Gh_A11G2939	52.3433	116.667	2.22667	4.71667	1.08288	0.000366446	0.00786287	Gh_A11G2939	UTP18_ARATH U3 small nucleolar RNA-associated protein 18 homolog OS=Arabidopsis thaliana GN=At5g14050 PE=1 SV=1	Metabolism	Amino acid metabolism	ko00310//Lysine degradation	K11422	-	GO:0005488//binding;GO:0005515//protein binding	-
	UTP5/4	Gh_D10G1123	45.1333	95.6867	1.02667	2.08667	1.02323	0.00113009	0.0177023	Gh_D10G1123	UTP4_SCHPO U3 small nucleolar RNA-associated protein 4 OS=Schizosaccharomyces pombe (strain 972 / ATCC 24843) GN=utp4 PE=3 SV=1	-	-	-	-	-	GO:0005515//protein binding;GO:0005488//binding	-
	NAN1	Gh_A05G4025	65.4067	134.127	1.80667	3.61667	1.00133	0.000395768	0.00831436	Gh_A05G4025	WDR75_XENLA WD repeat-containing protein 75 OS=Xenopus laevis GN=wdr75 PE=2 SV=1	-	-	-	-	-	GO:0005488//binding;GO:0005515//protein binding	-
	Dip2	id	Cold_24h_count	EBR_24h_count	Cold_24h_fpkm	EBR_24h_fpkm	log2(FC)	Pvalue	FDR	Symbol	Description	KEGG_A_class	KEGG_B_class	Pathway	K_ID	GO Component	GO Function	GO Process
	Dip2	Gh_A04G0589	9.00667	23.9033	0.226667	0.573333	1.3388	0.0029512	0.0346979	Gh_A04G0589	WDR3_HUMAN WD repeat-containing protein 3 OS=Homo sapiens GN=WDR3 PE=1 SV=1	Cellular Processes	Cell growth and death	ko04111//Cell cycle - yeast	K06666	-	GO:0005488//binding;GO:0005515//protein binding	-
	MPP	Gh_A12G2490	34.1767	86	1.51333	3.59667	1.24893	5.84e-05	0.00218168	Gh_A12G2490	MPP10_HUMAN U3 small nucleolar ribonucleoprotein protein MPP10 OS=Homo sapiens GN=MPHOSPH10 PE=1 SV=2	Genetic Information Processing	Translation	ko03008//Ribosome biogenesis in eukaryotes	K06670	-	-	-
	NOP	Gh_A05G2409	2.71333	17.9867	0.246667	1.74	2.81845	0.00120086	0.0184785	Gh_A05G2409	MD26C_ARATH Probable mediator of RNA polymerase II transcription subunit 26c OS=Arabidopsis thaliana GN=MED26C PE=2 SV=1	-	-	-	-	GO:0043231//intracellular membrane-bounded organelle;GO:0005622//intracellular;GO:0044424//intracellular part;GO:0005623//cell;GO:0044464//cell part;GO:0043227//membrane-bounded organelle;GO:0043226//organelle;GO:0043229//intracellular organelle;GO:0005634//nucleus	GO:0003677//DNA binding;GO:0003676//nucleic acid binding;GO:0005488//binding;GO:0097159//organic cyclic compound binding;GO:1901363//heterocyclic compound binding	GO:0044271//cellular nitrogen compound biosynthetic process;GO:0044260//cellular macromolecule metabolic process;GO:0034645//cellular macromolecule biosynthetic process;GO:0006351//transcription, DNA-templated;GO:0009987//cellular process;GO:0016070//RNA metabolic process;GO:0009058//biosynthetic process;GO:0032774//RNA biosynthetic process;GO:0006807//nitrogen compound metabolic process;GO:00442…
	NOP	Gh_D08G0492	504.307	248.69	9.40667	4.28	-1.13607	7e-06	0.000466703	Gh_D08G0492	MD33B_ARATH Mediator of RNA polymerase II transcription subunit 33B OS=Arabidopsis thaliana GN=MED33B PE=1 SV=1	-	-	-	-	-	-	-
	NOP	Gh_D08G1066	41.8533	123.84	3.17333	9.1	1.51987	6.06e-08	1.36e-05	Gh_D08G1066	MD36A_ARATH Mediator of RNA polymerase II transcription subunit 36a OS=Arabidopsis thaliana GN=MED36A PE=1 SV=2	-	-	-	-	-	GO:0016741//transferase activity, transferring one-carbon groups;GO:0003723//RNA binding;GO:1901363//heterocyclic compound binding;GO:0097159//organic cyclic compound binding;GO:0008168//methyltransferase activity;GO:0016740//transferase activity;GO:0003676//nucleic acid binding;GO:0003824//catalytic activity;GO:0005488//binding	GO:0008033//tRNA processing;GO:0046483//heterocycle metabolic process;GO:0006399//tRNA metabolic process;GO:0034641//cellular nitrogen compound metabolic process;GO:0016070//RNA metabolic process;GO:0042254//ribosome biogenesis;GO:0090304//nucleic acid metabolic process;GO:0010467//gene expression;GO:0006364//rRNA processing;GO:1901360//organic cyclic compound metabolic process;GO:0071840//cellul…
	SNU13	Gh_A06G0481	20.6667	57	3.42667	9.43333	1.46096	0.000370276	0.00792494	Gh_A06G0481	NH2L1_XENLA NHP2-like protein 1 OS=Xenopus laevis GN=nhp2l1 PE=2 SV=1	-	-	-	-	GO:0043226//organelle;GO:0070013//intracellular organelle lumen;GO:0005622//intracellular;GO:1990904//ribonucleoprotein complex;GO:0044424//intracellular part;GO:0044428//nuclear part;GO:0005634//nucleus;GO:0043232//intracellular non-membrane-bounded organelle;GO:0043233//organelle lumen;GO:0043231//intracellular membrane-bounded organelle;GO:0031974//membrane-enclosed lumen;GO:0044422//organelle…	GO:0097159//organic cyclic compound binding;GO:0003676//nucleic acid binding;GO:1901363//heterocyclic compound binding;GO:0005488//binding;GO:0003723//RNA binding	GO:0042254//ribosome biogenesis;GO:0022613//ribonucleoprotein complex biogenesis;GO:0071840//cellular component organization or biogenesis;GO:0044085//cellular component biogenesis
	Nop10	XLOC_047305	8.33333	43	1.01333	4.99667	2.30186	5.76e-06	0.000402586	TCONS_00097193	Nucleolar RNA-binding Nop10p family protein [Theobroma cacao]	Genetic Information Processing	Translation	ko03008//Ribosome biogenesis in eukaryotes	K11130	GO:0043228//non-membrane-bounded organelle;GO:0005654//nucleoplasm;GO:0032991//macromolecular complex;GO:0030529//intracellular ribonucleoprotein complex;GO:0043227//membrane-bounded organelle;GO:0044422//organelle part;GO:0070013//intracellular organelle lumen;GO:0044446//intracellular organelle part;GO:0005634//nucleus;GO:0043231//intracellular membrane-bounded organelle;GO:0044451//nucleoplasm…	GO:0003723//RNA binding;GO:0005488//binding;GO:0003676//nucleic acid binding;GO:0097159//organic cyclic compound binding;GO:1901363//heterocyclic compound binding	GO:0009451//RNA modification;GO:0006139//nucleobase-containing compound metabolic process;GO:0071840//cellular component organization or biogenesis;GO:0071704//organic substance metabolic process;GO:1901360//organic cyclic compound metabolic process;GO:0034660//ncRNA metabolic process;GO:0006996//organelle organization;GO:0044237//cellular metabolic process;GO:0016043//cellular component organiza…
	UTP24	Gh_A11G0842	19	51	1.9	5.00333	1.39689	0.000476546	0.00956369	Gh_A11G0842	FCF1_PONAB rRNA-processing protein FCF1 homolog OS=Pongo abelii GN=FCF1 PE=2 SV=1	-	-	-	-	-	-	-
	KRE33	Gh_D11G2750	20.61	52	1.01667	2.50667	1.30192	0.000989025	0.0162127	Gh_D11G2750	HGNAT_MOUSE Heparan-alpha-glucosaminide N-acetyltransferase OS=Mus musculus GN=Hgsnat PE=1 SV=2	-	-	-	-	-	-	-
	Rex1/2	Gh_A02G0702	4.46	24.9733	0.17	0.996667	2.55158	0.00063259	0.0117555	Gh_A02G0702	SDN5_ARATH Small RNA degrading nuclease 5 OS=Arabidopsis thaliana GN=SDN5 PE=2 SV=2	-	-	-	-	-	GO:0004527//exonuclease activity;GO:0016787//hydrolase activity;GO:0004518//nuclease activity;GO:0016788//hydrolase activity, acting on ester bonds;GO:0003824//catalytic activity	-
	Rex1/2	Gh_D02G0747	3.54	16.0267	0.14	0.64	2.19265	0.000606695	0.0114242	Gh_D02G0747	SDN5_ARATH Small RNA degrading nuclease 5 OS=Arabidopsis thaliana GN=SDN5 PE=2 SV=2	-	-	-	-	-	GO:0016788//hydrolase activity, acting on ester bonds;GO:0016787//hydrolase activity;GO:0003824//catalytic activity;GO:0004518//nuclease activity;GO:0004527//exonuclease activity	-
	CRM1	Gh_D08G2357	33.6067	72.01	0.713333	1.50667	1.07871	0.00155402	0.0220991	Gh_D08G2357	XPO1_MOUSE Exportin-1 OS=Mus musculus GN=Xpo1 PE=1 SV=1	-	-	-	-	GO:0005622//intracellular;GO:0005643//nuclear pore;GO:0044428//nuclear part;GO:0031967//organelle envelope;GO:0043229//intracellular organelle;GO:0044464//cell part;GO:0043226//organelle;GO:0005634//nucleus;GO:0012505//endomembrane system;GO:0043231//intracellular membrane-bounded organelle;GO:0005635//nuclear envelope;GO:0005623//cell;GO:0044446//intracellular organelle part;GO:0044422//organell…	GO:0017016//Ras GTPase binding;GO:0008536//Ran GTPase binding;GO:0005215//transporter activity;GO:0022892//substrate-specific transporter activity;GO:0008565//protein transporter activity;GO:0005488//binding;GO:0051020//GTPase binding;GO:0005515//protein binding;GO:0019899//enzyme binding;GO:0031267//small GTPase binding	GO:0006886//intracellular protein transport;GO:0071702//organic substance transport;GO:0046907//intracellular transport;GO:0034613//cellular protein localization;GO:0045184//establishment of protein localization;GO:0051179//localization;GO:0033036//macromolecule localization;GO:0070727//cellular macromolecule localization;GO:0008104//protein localization;GO:0051649//establishment of localization …
	Rio1	Gh_A03G0452	21.1433	49.4267	0.853333	1.99333	1.224	0.00445804	0.0465634	Gh_A03G0452	RIOK1_HUMAN Serine/threonine-protein kinase RIO1 OS=Homo sapiens GN=RIOK1 PE=1 SV=2	-	-	-	-	-	GO:0005524//ATP binding;GO:0004674//protein serine/threonine kinase activity;GO:0004672//protein kinase activity;GO:0005488//binding;GO:0035639//purine ribonucleoside triphosphate binding;GO:0016773//phosphotransferase activity, alcohol group as acceptor;GO:0043167//ion binding;GO:1901265//nucleoside phosphate binding;GO:0032555//purine ribonucleotide binding;GO:0032559//adenyl ribonucleotide bin…	GO:0016310//phosphorylation;GO:0044238//primary metabolic process;GO:0043170//macromolecule metabolic process;GO:0044237//cellular metabolic process;GO:0071704//organic substance metabolic process;GO:0006468//protein phosphorylation;GO:0006796//phosphate-containing compound metabolic process;GO:0006793//phosphorus metabolic process;GO:0009987//cellular process;GO:0036211//protein modification pro…
tRNA biosynthesis,	tRNA-ligase	Gh_A01G0305	4	27.4567	0.19	1.25667	2.72553	1.36e-05	0.000758742	Gh_A01G0305	SYY_PARUW Tyrosine--tRNA ligase OS=Protochlamydia amoebophila (strain UWE25) GN=tyrS PE=3 SV=1	Genetic Information Processing	Translation	ko00970//Aminoacyl-tRNA biosynthesis	K01866	GO:0044424//intracellular part;GO:0005737//cytoplasm;GO:0005622//intracellular;GO:0044464//cell part;GO:0005623//cell	GO:0001883//purine nucleoside binding;GO:0016876//ligase activity, forming aminoacyl-tRNA and related compounds;GO:0032553//ribonucleotide binding;GO:0036094//small molecule binding;GO:0016875//ligase activity, forming carbon-oxygen bonds;GO:0000166//nucleotide binding;GO:0035639//purine ribonucleoside triphosphate binding;GO:1901363//heterocyclic compound binding;GO:0032550//purine ribonucleosid…	GO:0006518//peptide metabolic process;GO:0044271//cellular nitrogen compound biosynthetic process;GO:0046483//heterocycle metabolic process;GO:0006082//organic acid metabolic process;GO:0044281//small molecule metabolic process;GO:0006412//translation;GO:0043039//tRNA aminoacylation;GO:0034660//ncRNA metabolic process;GO:0006437//tyrosyl-tRNA aminoacylation;GO:0006139//nucleobase-containing compo…
	tRNA-ligase	Gh_A01G1506	86	215.577	4.37333	10.8533	1.31133	4.27e-05	0.00173949	Gh_A01G1506	SYS_ARATH Serine--tRNA ligase OS=Arabidopsis thaliana GN=At5g27470 PE=2 SV=1	Genetic Information Processing	Translation	ko00970//Aminoacyl-tRNA biosynthesis	K01875	GO:0044424//intracellular part;GO:0005737//cytoplasm;GO:0044464//cell part;GO:0005623//cell;GO:0005622//intracellular	GO:0016874//ligase activity;GO:0004828//serine-tRNA ligase activity;GO:1901363//heterocyclic compound binding;GO:0032559//adenyl ribonucleotide binding;GO:0016876//ligase activity, forming aminoacyl-tRNA and related compounds;GO:0030554//adenyl nucleotide binding;GO:0017076//purine nucleotide binding;GO:0032550//purine ribonucleoside binding;GO:0000166//nucleotide binding;GO:1901265//nucleoside p…	GO:0043604//amide biosynthetic process;GO:0034645//cellular macromolecule biosynthetic process;GO:1901566//organonitrogen compound biosynthetic process;GO:0044763//single-organism cellular process;GO:0006520//cellular amino acid metabolic process;GO:0043043//peptide biosynthetic process;GO:0044699//single-organism process;GO:0006725//cellular aromatic compound metabolic process;GO:0044710//single…
	tRNA-ligase	Gh_A01G1521	53.3667	191.697	2.05	7.21	1.81438	5.4e-10	4.21e-07	Gh_A01G1521	SYD_ANAVT Aspartate--tRNA ligase OS=Anabaena variabilis (strain ATCC 29413 / PCC 7937) GN=aspS PE=3 SV=1	Genetic Information Processing	Translation	ko00970//Aminoacyl-tRNA biosynthesis	K01876	GO:0044424//intracellular part;GO:0044464//cell part;GO:0005737//cytoplasm;GO:0005622//intracellular;GO:0005623//cell	GO:0097367//carbohydrate derivative binding;GO:0097159//organic cyclic compound binding;GO:0043168//anion binding;GO:0043167//ion binding;GO:0036094//small molecule binding;GO:0016876//ligase activity, forming aminoacyl-tRNA and related compounds;GO:0032549//ribonucleoside binding;GO:0032550//purine ribonucleoside binding;GO:0016874//ligase activity;GO:0005488//binding;GO:1901265//nucleoside phos…	GO:0006412//translation;GO:1901564//organonitrogen compound metabolic process;GO:0044238//primary metabolic process;GO:0044237//cellular metabolic process;GO:0006518//peptide metabolic process;GO:0043038//amino acid activation;GO:0043170//macromolecule metabolic process;GO:0043039//tRNA aminoacylation;GO:0006139//nucleobase-containing compound metabolic process;GO:1901360//organic cyclic compound…
	tRNA-ligase	Gh_A01G2156	378.053	873.98	7.44333	16.6333	1.16006	2.81e-06	0.000236706	Gh_A01G2156	SYIC_MOUSE Isoleucine--tRNA ligase, cytoplasmic OS=Mus musculus GN=Iars PE=2 SV=2	Genetic Information Processing	Translation	ko00970//Aminoacyl-tRNA biosynthesis	K01870	GO:0044464//cell part;GO:0005622//intracellular;GO:0044424//intracellular part;GO:0005737//cytoplasm;GO:0005623//cell	GO:0043168//anion binding;GO:0032555//purine ribonucleotide binding;GO:0017076//purine nucleotide binding;GO:0035639//purine ribonucleoside triphosphate binding;GO:0097159//organic cyclic compound binding;GO:0005524//ATP binding;GO:0016874//ligase activity;GO:0032559//adenyl ribonucleotide binding;GO:0032549//ribonucleoside binding;GO:0043167//ion binding;GO:1901363//heterocyclic compound binding…	GO:0044260//cellular macromolecule metabolic process;GO:0034660//ncRNA metabolic process;GO:0034641//cellular nitrogen compound metabolic process;GO:1901360//organic cyclic compound metabolic process;GO:0044699//single-organism process;GO:0006399//tRNA metabolic process;GO:0034645//cellular macromolecule biosynthetic process;GO:0006139//nucleobase-containing compound metabolic process;GO:0043038/…
	tRNA-ligase	Gh_A05G2819	165.487	389.793	4.88	11.0967	1.18517	8.57e-06	0.000543817	Gh_A05G2819	SYQ_LUPLU Glutamine--tRNA ligase OS=Lupinus luteus PE=2 SV=2	Genetic Information Processing	Translation	ko00970//Aminoacyl-tRNA biosynthesis	K01886	GO:0005623//cell;GO:0005622//intracellular;GO:0044424//intracellular part;GO:0005737//cytoplasm;GO:0044464//cell part	GO:0016875//ligase activity, forming carbon-oxygen bonds;GO:0001883//purine nucleoside binding;GO:0032549//ribonucleoside binding;GO:1901363//heterocyclic compound binding;GO:0004812//aminoacyl-tRNA ligase activity;GO:0016874//ligase activity;GO:0017076//purine nucleotide binding;GO:1901265//nucleoside phosphate binding;GO:0035639//purine ribonucleoside triphosphate binding;GO:0043167//ion bindin…	GO:0006518//peptide metabolic process;GO:0044267//cellular protein metabolic process;GO:0044281//small molecule metabolic process;GO:0034645//cellular macromolecule biosynthetic process;GO:0008152//metabolic process;GO:0009059//macromolecule biosynthetic process;GO:0044699//single-organism process;GO:0044271//cellular nitrogen compound biosynthetic process;GO:0090304//nucleic acid metabolic proce…
	tRNA-ligase	Gh_A10G1612	71.7467	223.93	4.16333	12.8533	1.62633	8.61e-07	9.92e-05	Gh_A10G1612	SYM_ORYSJ Probable methionine--tRNA ligase OS=Oryza sativa subsp. japonica GN=Os06g0508700 PE=2 SV=2	-	-	-	-	-	GO:1901363//heterocyclic compound binding;GO:0003676//nucleic acid binding;GO:0003723//RNA binding;GO:0000049//tRNA binding;GO:0005488//binding;GO:0097159//organic cyclic compound binding	-
	tRNA-ligase	Gh_A10G2190	282.817	617.547	6.68	14.34	1.10213	0.000117117	0.00355917	Gh_A10G2190	SYV_CARHZ Valine--tRNA ligase OS=Carboxydothermus hydrogenoformans (strain Z-2901 / DSM 6008) GN=valS PE=3 SV=1	-	-	-	-	GO:0005623//cell;GO:0044464//cell part;GO:0044424//intracellular part;GO:0005622//intracellular;GO:0005737//cytoplasm	GO:0032553//ribonucleotide binding;GO:0005488//binding;GO:0005524//ATP binding;GO:0032550//purine ribonucleoside binding;GO:0036094//small molecule binding;GO:0016875//ligase activity, forming carbon-oxygen bonds;GO:0001883//purine nucleoside binding;GO:0097367//carbohydrate derivative binding;GO:0030554//adenyl nucleotide binding;GO:1901265//nucleoside phosphate binding;GO:0016874//ligase activi…	GO:0009058//biosynthetic process;GO:0009059//macromolecule biosynthetic process;GO:1901576//organic substance biosynthetic process;GO:0071704//organic substance metabolic process;GO:0016070//RNA metabolic process;GO:0010467//gene expression;GO:0043039//tRNA aminoacylation;GO:0044710//single-organism metabolic process;GO:0043043//peptide biosynthetic process;GO:0044260//cellular macromolecule meta…
	tRNA-ligase	Gh_D01G0339	13.3333	47.21	0.596667	2.15667	1.85381	0.000418053	0.00864761	Gh_D01G0339	SYY_PARUW Tyrosine--tRNA ligase OS=Protochlamydia amoebophila (strain UWE25) GN=tyrS PE=3 SV=1	Genetic Information Processing	Translation	ko00970//Aminoacyl-tRNA biosynthesis	K01866	GO:0005737//cytoplasm;GO:0005623//cell;GO:0044464//cell part;GO:0005622//intracellular;GO:0044424//intracellular part	GO:0097367//carbohydrate derivative binding;GO:0004831//tyrosine-tRNA ligase activity;GO:0016874//ligase activity;GO:1901265//nucleoside phosphate binding;GO:0043168//anion binding;GO:0032550//purine ribonucleoside binding;GO:0001882//nucleoside binding;GO:0005524//ATP binding;GO:0032555//purine ribonucleotide binding;GO:0016876//ligase activity, forming aminoacyl-tRNA and related compounds;GO:00…	GO:1901564//organonitrogen compound metabolic process;GO:1901360//organic cyclic compound metabolic process;GO:0008152//metabolic process;GO:0044699//single-organism process;GO:0044249//cellular biosynthetic process;GO:0006399//tRNA metabolic process;GO:0034660//ncRNA metabolic process;GO:0006725//cellular aromatic compound metabolic process;GO:1901576//organic substance biosynthetic process;GO:0…
	tRNA-ligase	Gh_D01G1751	141.333	366.757	7.16333	18.4867	1.36778	6.16e-05	0.0022625	Gh_D01G1751	SYS_ARATH Serine--tRNA ligase OS=Arabidopsis thaliana GN=At5g27470 PE=2 SV=1	Genetic Information Processing	Translation	ko00970//Aminoacyl-tRNA biosynthesis	K01875	GO:0044464//cell part;GO:0005623//cell;GO:0005737//cytoplasm;GO:0005622//intracellular;GO:0044424//intracellular part	GO:0016876//ligase activity, forming aminoacyl-tRNA and related compounds;GO:0043168//anion binding;GO:0036094//small molecule binding;GO:0035639//purine ribonucleoside triphosphate binding;GO:0005488//binding;GO:1901265//nucleoside phosphate binding;GO:0097367//carbohydrate derivative binding;GO:0032553//ribonucleotide binding;GO:0001882//nucleoside binding;GO:0032559//adenyl ribonucleotide bind…	GO:1901576//organic substance biosynthetic process;GO:0044237//cellular metabolic process;GO:0009059//macromolecule biosynthetic process;GO:0043603//cellular amide metabolic process;GO:0009987//cellular process;GO:0010467//gene expression;GO:0006399//tRNA metabolic process;GO:0006139//nucleobase-containing compound metabolic process;GO:0044710//single-organism metabolic process;GO:0046483//hetero…
	tRNA-ligase	Gh_D01G2379	136.8	492.17	3.36667	11.8133	1.81102	4.27e-10	3.77e-07	Gh_D01G2379	SYIC_DICDI Probable isoleucine--tRNA ligase, cytoplasmic OS=Dictyostelium discoideum GN=ileS PE=3 SV=1	Genetic Information Processing	Translation	ko00970//Aminoacyl-tRNA biosynthesis	K01870	GO:0044464//cell part;GO:0005737//cytoplasm;GO:0005623//cell;GO:0044424//intracellular part;GO:0005622//intracellular	GO:0001883//purine nucleoside binding;GO:0043168//anion binding;GO:1901363//heterocyclic compound binding;GO:0004812//aminoacyl-tRNA ligase activity;GO:0035639//purine ribonucleoside triphosphate binding;GO:0005524//ATP binding;GO:0000166//nucleotide binding;GO:0016875//ligase activity, forming carbon-oxygen bonds;GO:0016874//ligase activity;GO:0032549//ribonucleoside binding;GO:0005488//binding;…	GO:0043038//amino acid activation;GO:0006418//tRNA aminoacylation for protein translation;GO:0009058//biosynthetic process;GO:0006139//nucleobase-containing compound metabolic process;GO:0016070//RNA metabolic process;GO:0044260//cellular macromolecule metabolic process;GO:0006520//cellular amino acid metabolic process;GO:1901360//organic cyclic compound metabolic process;GO:0090304//nucleic acid…
	tRNA-ligase	Gh_D04G1647	86.8567	211.423	4.21	9.81667	1.22141	7.05e-06	0.000469033	Gh_D04G1647	SYFA_ARATH Probable phenylalanine--tRNA ligase alpha subunit OS=Arabidopsis thaliana GN=At4g39280 PE=2 SV=3	Genetic Information Processing	Translation	ko00970//Aminoacyl-tRNA biosynthesis	K01889	GO:0005622//intracellular;GO:0005623//cell;GO:0044464//cell part;GO:0005737//cytoplasm;GO:0044424//intracellular part	GO:0032549//ribonucleoside binding;GO:0000049//tRNA binding;GO:1901265//nucleoside phosphate binding;GO:0005524//ATP binding;GO:0043167//ion binding;GO:0036094//small molecule binding;GO:0016875//ligase activity, forming carbon-oxygen bonds;GO:0035639//purine ribonucleoside triphosphate binding;GO:0016874//ligase activity;GO:0005488//binding;GO:0003824//catalytic activity;GO:0030554//adenyl nucle…	GO:0044271//cellular nitrogen compound biosynthetic process;GO:0008152//metabolic process;GO:0006520//cellular amino acid metabolic process;GO:0071704//organic substance metabolic process;GO:0019538//protein metabolic process;GO:0044238//primary metabolic process;GO:0043603//cellular amide metabolic process;GO:0043038//amino acid activation;GO:0006418//tRNA aminoacylation for protein translation;…
	tRNA-ligase	Gh_D10G1375	60.65	151.203	3.27667	7.94333	1.27752	1.32e-05	0.000743428	Gh_D10G1375	SYFM_ARATH Phenylalanine--tRNA ligase, chloroplastic/mitochondrial OS=Arabidopsis thaliana GN=At3g58140 PE=1 SV=1	-	-	-	-	GO:0044424//intracellular part;GO:0044464//cell part;GO:0005622//intracellular;GO:0005737//cytoplasm;GO:0005623//cell	GO:0016875//ligase activity, forming carbon-oxygen bonds;GO:0035639//purine ribonucleoside triphosphate binding;GO:0003824//catalytic activity;GO:0043167//ion binding;GO:0043168//anion binding;GO:0004826//phenylalanine-tRNA ligase activity;GO:0003676//nucleic acid binding;GO:0043169//cation binding;GO:0097367//carbohydrate derivative binding;GO:0001883//purine nucleoside binding;GO:0000287//magne…	GO:0008152//metabolic process;GO:0044763//single-organism cellular process;GO:0034660//ncRNA metabolic process;GO:0006399//tRNA metabolic process;GO:0043436//oxoacid metabolic process;GO:0016070//RNA metabolic process;GO:0010467//gene expression;GO:0044699//single-organism process;GO:0006139//nucleobase-containing compound metabolic process;GO:0006418//tRNA aminoacylation for protein translation;…
	tRNA-ligase	Gh_D10G1868	51.2533	155.403	2.97333	8.95	1.58981	4.93e-06	0.000353718	Gh_D10G1868	SYM_ARATH Probable methionine--tRNA ligase OS=Arabidopsis thaliana GN=At4g13780 PE=2 SV=1	-	-	-	-	-	GO:0003676//nucleic acid binding;GO:0005488//binding;GO:0003723//RNA binding;GO:0097159//organic cyclic compound binding;GO:1901363//heterocyclic compound binding;GO:0000049//tRNA binding	-
	tRNA-ligase	Gh_D10G2435	148.423	397.453	3.53333	9.24333	1.38738	2.98e-07	4.35e-05	Gh_D10G2435	SYV_CARHZ Valine--tRNA ligase OS=Carboxydothermus hydrogenoformans (strain Z-2901 / DSM 6008) GN=valS PE=3 SV=1	-	-	-	-	GO:0005622//intracellular;GO:0044464//cell part;GO:0005737//cytoplasm;GO:0005623//cell;GO:0044424//intracellular part	GO:0032553//ribonucleotide binding;GO:0030554//adenyl nucleotide binding;GO:0032555//purine ribonucleotide binding;GO:0001882//nucleoside binding;GO:0000166//nucleotide binding;GO:0097367//carbohydrate derivative binding;GO:0005524//ATP binding;GO:1901363//heterocyclic compound binding;GO:0016875//ligase activity, forming carbon-oxygen bonds;GO:0043168//anion binding;GO:0097159//organic cyclic co…	GO:1901564//organonitrogen compound metabolic process;GO:0044238//primary metabolic process;GO:0071704//organic substance metabolic process;GO:0034641//cellular nitrogen compound metabolic process;GO:0010467//gene expression;GO:0009987//cellular process;GO:0044699//single-organism process;GO:0043170//macromolecule metabolic process;GO:1901566//organonitrogen compound biosynthetic process;GO:00064…
	tRNA-ligase	Gh_D10G2554	55.6933	118.573	1.77	3.66667	1.05072	0.000546729	0.0106073	Gh_D10G2554	SYEC_SCHPO Probable glutamate--tRNA ligase, cytoplasmic OS=Schizosaccharomyces pombe (strain 972 / ATCC 24843) GN=SPAC17A5.15c PE=1 SV=1	-	-	-	-	GO:0005737//cytoplasm;GO:0005623//cell;GO:0044464//cell part;GO:0044424//intracellular part;GO:0005622//intracellular	GO:0005524//ATP binding;GO:0001882//nucleoside binding;GO:0000166//nucleotide binding;GO:0032553//ribonucleotide binding;GO:1901363//heterocyclic compound binding;GO:0043167//ion binding;GO:0001883//purine nucleoside binding;GO:1901265//nucleoside phosphate binding;GO:0032549//ribonucleoside binding;GO:0032555//purine ribonucleotide binding;GO:0097367//carbohydrate derivative binding;GO:0003824//…	GO:0006399//tRNA metabolic process;GO:0044260//cellular macromolecule metabolic process;GO:1901566//organonitrogen compound biosynthetic process;GO:0009059//macromolecule biosynthetic process;GO:0006139//nucleobase-containing compound metabolic process;GO:0043603//cellular amide metabolic process;GO:0044699//single-organism process;GO:0043039//tRNA aminoacylation;GO:0006725//cellular aromatic com…
	tRNA-ligase	Gh_Sca039890G01	2.83	16.0767	0.446667	2.67	2.57957	0.00134621	0.0200588	Gh_Sca039890G01	SYI_TETTH Isoleucine--tRNA ligase OS=Tetrahymena thermophila GN=ILSA PE=3 SV=1	Genetic Information Processing	Translation	ko00970//Aminoacyl-tRNA biosynthesis	K01870	GO:0005737//cytoplasm;GO:0044464//cell part;GO:0044424//intracellular part;GO:0005623//cell;GO:0005622//intracellular	GO:0030554//adenyl nucleotide binding;GO:1901265//nucleoside phosphate binding;GO:0004812//aminoacyl-tRNA ligase activity;GO:1901363//heterocyclic compound binding;GO:0097159//organic cyclic compound binding;GO:0032549//ribonucleoside binding;GO:0032550//purine ribonucleoside binding;GO:0016875//ligase activity, forming carbon-oxygen bonds;GO:0017076//purine nucleotide binding;GO:0005488//binding…	GO:0006520//cellular amino acid metabolic process;GO:0043603//cellular amide metabolic process;GO:0006418//tRNA aminoacylation for protein translation;GO:0044237//cellular metabolic process;GO:0009059//macromolecule biosynthetic process;GO:0006412//translation;GO:0044763//single-organism cellular process;GO:1901576//organic substance biosynthetic process;GO:0009987//cellular process;GO:0006807//n…
	tRNA-ligase	XLOC_000889	34.3333	17.3333	4.09	1.94	-1.07604	0.00311223	0.0361455	TCONS_00001893	Isoleucine--tRNA ligase [Gossypium arboreum]	-	-	-	-	-	-	-
	amidotransferase	Gh_A04G0993	218.667	80.6667	21.87	7.44333	-1.55493	0.0002795	0.00658096	Gh_A04G0993	YL126_YEAST Putative glutamine amidotransferase YLR126C OS=Saccharomyces cerevisiae (strain ATCC 204508 / S288c) GN=YLR126C PE=1 SV=1	Metabolism	Nucleotide metabolism	ko00230//Purine metabolism	K01951	-	-	-
	amidotransferase	Gh_A09G2025	173.097	526.31	6.95	21.0067	1.59576	1.45e-06	0.000146605	Gh_A09G2025	GATB_RICCO Glutamyl-tRNA(Gln) amidotransferase subunit B, chloroplastic/mitochondrial OS=Ricinus communis GN=GATB PE=3 SV=1	Genetic Information Processing	Translation	ko00970//Aminoacyl-tRNA biosynthesis	K02434	-	GO:0016884//carbon-nitrogen ligase activity, with glutamine as amido-N-donor;GO:0016874//ligase activity;GO:0016879//ligase activity, forming carbon-nitrogen bonds;GO:0003824//catalytic activity	-
	amidotransferase	Gh_D04G1542	80	15.3333	7.76	1.41	-2.46036	1.14e-10	1.28e-07	Gh_D04G1542	YL126_YEAST Putative glutamine amidotransferase YLR126C OS=Saccharomyces cerevisiae (strain ATCC 204508 / S288c) GN=YLR126C PE=1 SV=1	Metabolism	Nucleotide metabolism	ko00230//Purine metabolism	K01951	-	-	-
	amidotransferase	Gh_D09G2236	93.9033	202.357	3.82333	8.07333	1.07833	0.00015359	0.00433704	Gh_D09G2236	GATB_RICCO Glutamyl-tRNA(Gln) amidotransferase subunit B, chloroplastic/mitochondrial OS=Ricinus communis GN=GATB PE=3 SV=1	Genetic Information Processing	Translation	ko00970//Aminoacyl-tRNA biosynthesis	K02434	-	GO:0016874//ligase activity;GO:0016879//ligase activity, forming carbon-nitrogen bonds;GO:0003824//catalytic activity;GO:0016884//carbon-nitrogen ligase activity, with glutamine as amido-N-donor	-
	Prolyl-tRNA synthetase	Gh_A02G0761	1.66667	12.42	0.0933333	0.623333	2.73954	0.000612753	0.0114987	Gh_A02G0761	PRXD1_XENLA Prolyl-tRNA synthetase associated domain-containing protein 1 OS=Xenopus laevis GN=prorsd1p PE=2 SV=1	Genetic Information Processing	Translation	ko00970//Aminoacyl-tRNA biosynthesis	K01881	-	GO:0016788//hydrolase activity, acting on ester bonds;GO:0003824//catalytic activity;GO:0002161//aminoacyl-tRNA editing activity;GO:0016787//hydrolase activity;GO:0052689//carboxylic ester hydrolase activity	-
