# Supplementary material for: Transcriptomic analyses show that 24-epibrassinolide (EBR) promotes cold tolerance in cotton seedlings
Source: PLoS One. 2021 Feb 1;16(2):e0245070. doi: 10.1371/journal.pone.0245070 (PMC7850480; doi:10.1371/journal.pone.0245070)
Supplement: S6 Table — (XLSX) [file pone.0245070.s006.xlsx]

## Sheet: Sheet1
S6 Table. ABA and ETH signal transduction-related DEGs in the Cold+water and Cold+EBR treatments.
Ethylene
id	Cold_24h_count	EBR_24h_count	Cold_24h_fpkm	EBR_24h_fpkm	log2(FC)	Pvalue	FDR	Symbol	Description
Gh_A02G1046	38.8067	85.7	1.85333	4.04667	1.12661	0.00264201	0.032153	ACS	1-aminocyclopropane-1-carboxylate synthase
Gh_D03G0678	82.5267	206.967	4.01	9.75667	1.28279	5.53707e-05	0.0020974	ACS	1-aminocyclopropane-1-carboxylate synthase
Gh_A02G1431	15	3.66667	0.736667	0.176667	-2.05998	0.00119855	0.0184662	ACS	1-aminocyclopropane-1-carboxylate synthase
Gh_D11G2060	11.6667	0.833333	0.543333	0.04	-3.76377	0.00235199	0.0295352	ACS	1-aminocyclopropane-1-carboxylate synthase
Gh_D11G0974	290.067	35.9733	13.61	1.66333	-3.03252	1.23106e-08	4.17877e-06	ACS	1-aminocyclopropane-1-carboxylate synthase
Gh_A11G0831	90.6	2.02667	4.16333	0.0933333	-5.4792	5.02009e-17	7.43512e-13	ACS	1-aminocyclopropane-1-carboxylate synthase
Gh_D11G1565	799.643	324.64	62.0967	23.66	-1.39207	2.35982e-06	0.000207422	ACS	1-aminocyclopropane-1-carboxylate oxidase
Gh_A07G0774	180.58	26.5133	13.7767	1.90333	-2.85563	2.46217e-16	2.58036e-12	ACO	1-aminocyclopropane-1-carboxylate oxidase
Gh_A13G1480-ERF	36.7	116.823	4.03333	12.1533	1.59131	1.07389e-07	2.05891e-05	ERF	Ethylene-responsive transcription factor
Gh_D01G1551-ERF	29.3333	85	1.52333	4.47	1.55304	0.00415657	0.0442732	ERF	Ethylene-responsive transcription factor
Gh_D05G2222-ERF	24.85	67.4733	2.42	6.28333	1.37652	8.19534e-06	0.000524316	ERF	Ethylene-responsive transcription factor
Gh_A02G1737-ERF	87.4667	228.303	11.1133	28.78	1.37277	8.66773e-05	0.00286553	ERF	Ethylene-responsive transcription factor
Gh_D09G1808-ERF	113	284.333	8.68	21.1967	1.28807	8.07122e-07	9.49011e-05	ERF	Ethylene-responsive transcription factor
Gh_D10G1003-ERF	105	254.25	13.0867	31.08	1.24789	0.000204106	0.00528953	ERF	Ethylene-responsive transcription factor
Gh_A05G3751-ERF	68.15	162.193	6.41	15.0767	1.23392	9.55871e-05	0.00309108	ERF	Ethylene-responsive transcription factor
Gh_A05G2151-ERF	53.68	123.7	7.05333	15.3667	1.12343	0.000413437	0.00856667	ERF	Ethylene-responsive transcription factor
Gh_A12G1955-ERF	51.3333	117.033	3.79667	8.18667	1.10854	4.43926e-05	0.00178665	ERF	Ethylene-responsive transcription factor
Gh_A07G0378-ERF	1895.92	4019.52	199.697	412.053	1.04502	3.53787e-05	0.00150896	ERF	Ethylene-responsive transcription factor
Gh_A05G0861-ERF	130.333	70.45	6.77667	3.29	-1.04249	0.00308501	0.0359137	ERF	Ethylene-responsive transcription factor
Gh_A09G0699-ERF	193.333	98	18.1233	8.57	-1.08048	0.000146598	0.00419157	ERF	Ethylene-responsive transcription factor
Gh_A08G1500-ERF	529.99	263	48.25	22.3767	-1.10853	0.00224719	0.0286675	ERF	Ethylene-responsive transcription factor
Gh_A05G0262-ERF	104.753	51.3333	17.74	8.08333	-1.13398	0.000445269	0.0090681	ERF	Ethylene-responsive transcription factor
Gh_A12G1267-ERF	724.237	346.407	41.3867	18.6967	-1.14638	0.00013135	0.00385799	ERF	Ethylene-responsive transcription factor
Gh_D08G0283-ERF	73.9567	35.3967	7.99667	3.54	-1.17565	0.000374164	0.00797933	ERF	Ethylene-responsive transcription factor
Gh_D11G2863-ERF	212.51	100.167	24.8833	10.6867	-1.21937	0.000365957	0.00785805	ERF	Ethylene-responsive transcription factor
Gh_A11G0855-ERF	106.49	48.3367	8.19667	3.48667	-1.23319	5.34016e-05	0.0020424	ERF	Ethylene-responsive transcription factor
Gh_A04G0106-ERF	93.36	43.9933	11.5	4.80333	-1.25953	0.00153276	0.0219283	ERF	Ethylene-responsive transcription factor
Gh_A05G2146-ERF	76	33.3333	12.41	5.06333	-1.29334	3.75667e-05	0.00157954	ERF	Ethylene-responsive transcription factor
Gh_D03G0220-ERF	57.7833	26.1367	8.72	3.55333	-1.29516	0.00208633	0.0272128	ERF	Ethylene-responsive transcription factor
Gh_D08G2044-ERF	397	180	46.58	18.9133	-1.30031	0.000280292	0.00658942	ERF	Ethylene-responsive transcription factor
Gh_D09G1737-ERF	180.86	76.34	12.6333	5.08333	-1.31339	8.11013e-05	0.00272529	ERF	Ethylene-responsive transcription factor
Gh_D07G1396-ERF	510.043	209.863	39.4733	15.0833	-1.38792	8.63594e-08	1.77031e-05	ERF	Ethylene-responsive transcription factor
Gh_D02G0429-ERF	56	22	9.61	3.62667	-1.40589	0.000492473	0.00978718	ERF	Ethylene-responsive transcription factor
Gh_D08G1798-ERF	244.333	97	31.1533	11.4567	-1.4432	2.94037e-05	0.00131177	ERF	Ethylene-responsive transcription factor
Gh_A08G1686-ERF	461.667	189.667	54.2433	19.8533	-1.45006	0.000118272	0.00358405	ERF	Ethylene-responsive transcription factor
Gh_A13G1254-ERF	121.667	45	17.3567	6.08	-1.51335	2.81266e-07	4.20785e-05	ERF	Ethylene-responsive transcription factor
Gh_D01G0167-ERF	1118.88	411.483	64.5467	22.05	-1.54956	8.85351e-07	0.000101143	ERF	Ethylene-responsive transcription factor
Gh_D04G1369-ERF	50.4567	18.0967	4.71667	1.57	-1.587	0.000200476	0.00521597	ERF	Ethylene-responsive transcription factor
Gh_A07G1382-ERF	22.7767	8	4.11	1.34333	-1.61332	0.00222659	0.0284829	ERF	Ethylene-responsive transcription factor
Gh_D11G0997-ERF	156.843	51.33	11.88	3.72	-1.67516	2.22429e-06	0.000199657	ERF	Ethylene-responsive transcription factor
Gh_A07G1283-ERF	683.957	220.803	53.4833	15.9233	-1.74795	1.52897e-08	4.91044e-06	ERF	Ethylene-responsive transcription factor
Gh_A01G0119-ERF	3095.45	991.85	179.5	53.1967	-1.75458	2.17078e-07	3.44782e-05	ERF	Ethylene-responsive transcription factor
Gh_A07G1934-ERF	47	13	8.55667	2.17667	-1.97493	1.43258e-05	0.000787237	ERF	Ethylene-responsive transcription factor
Gh_D06G1197-ERF	131	34.3333	7.62	1.9	-2.00379	0.00032271	0.00727208	ERF	Ethylene-responsive transcription factor
Gh_D12G1133-ERF	30.3533	7.66667	3.97	0.93	-2.09384	9.02022e-06	0.000563302	ERF	Ethylene-responsive transcription factor
Gh_D12G1391-ERF	28.0967	7.26	1.67333	0.383333	-2.12605	0.000313509	0.0071463	ERF	Ethylene-responsive transcription factor
Gh_D11G0996-ERF	59.8367	13.3333	4.56333	1.02333	-2.15681	1.78931e-05	0.00092524	ERF	Ethylene-responsive transcription factor
Gh_D08G1799-ERF	310.887	65	27.8967	5.41	-2.36639	4.84437e-11	7.17488e-08	ERF	Ethylene-responsive transcription factor
Gh_A06G1004-ERF	107.667	22	6.32333	1.22	-2.3738	8.6128e-06	0.000545059	ERF	Ethylene-responsive transcription factor
Gh_A11G2281-ERF	57.18	8.66667	6.02667	0.87	-2.79227	1.06853e-05	0.000638779	ERF	Ethylene-responsive transcription factor
Gh_A10G1008-ERF	10.3333	1.66667	1.33667	0.186667	-2.8401	0.00364433	0.0405144	ERF	Ethylene-responsive transcription factor
Gh_A10G1731-ERF	12	1.33333	0.666667	0.07	-3.25154	0.00386672	0.0422027	ERF	Ethylene-responsive transcription factor
Gh_A12G2705-ERF	19.6667	1.66667	1.30667	0.103333	-3.66051	6.13568e-06	0.000422179	ERF	Ethylene-responsive transcription factor
Gh_A11G2280-ERF	93.6667	4.66667	9.95	0.473333	-4.39377	9.64751e-07	0.000107031	ERF	Ethylene-responsive transcription factor
Gh_D12G2688-ERF	44	1.66667	2.97	0.103333	-4.84509	1.71458e-11	3.07808e-08	ERF	Ethylene-responsive transcription factor
Gh_D12G1915-ERF	9.82333	0.333333	1.04333	0.0333333	-4.96809	1.38161e-05	0.000767938	ERF	Ethylene-responsive transcription factor
Gh_D02G0417-ETR	1410.57	696.767	45.28	20.57	-1.13833	0.000111717	0.00344173	ETR	Ethylene receptor
Gh_A09G2213-EIN	179.483	88.7933	14.9967	6.79667	-1.14174	0.000330085	0.00733242	EIN	Ethylene insensitive
Gh_D08G2484-EBF	760.133	397.903	29.25	14.07	-1.05581	9.70356e-05	0.00312305	EBF	EIN3-binding F-box protein
Gh_A05G0085-ERF	1586.84	783.717	60.2233	27.3867	-1.13685	0.000172044	0.00470129	EBF	EIN3-binding F-box protein
ABA
id	Cold_24h_count	EBR_24h_count	Cold_24h_fpkm	EBR_24h_fpkm	log2(FC)	Pvalue	FDR	Symbol	Description
Gh_A01G1990-PYL	294.657	160.667	42.85	21.3667	-1.00393	0.0010443	0.0168182	PYL	Abscisic acid receptor
Gh_D08G2587-PYL	9.57667	1	1.13333	0.11	-3.365	0.000246144	0.00604071	PYL	Abscisic acid receptor
Gh_A11G0224-PYL	15.4733	73.2133	1.89333	8.49	2.16484	3.06984e-09	1.49071e-06	PYL	Abscisic acid receptor
Gh_A11G0870-PYL	892.27	451.933	117.7	54.45	-1.11211	0.000193512	0.00509644	PYL	Abscisic acid receptor
Gh_D07G1173	103.79	218.073	5.49	11.1867	1.0269	0.000130335	0.00384079	CIPK	CBL-interacting serine/threonine-protein kinase
Gh_A05G2447-AREB	14.3467	3.33333	1.37333	0.3	-2.19465	0.000396865	0.00832415	AREB	ABA-responsive element binding protein
Gh_A01G1412-PP2C	124.23	45.53	7.79	2.61333	-1.57573	3.09096e-05	0.00135743	PP2C	Protein phosphatase 2C
Gh_A03G0236-PP2C	425.617	182.937	25.49	10.47	-1.28367	1.68802e-08	5.15482e-06	PP2C	Protein phosphatase 2C
Gh_A04G0904-PP2C	516.743	176.147	25.6567	7.94667	-1.69091	5.74427e-05	0.00215285	PP2C	Protein phosphatase 2C
Gh_A04G0971-PP2C	159.41	67.3333	13.9933	5.42	-1.36837	9.4473e-06	0.000584834	PP2C	Protein phosphatase 2C
Gh_A05G0782-PP2C	17.22	2.38	1.05333	0.13	-3.01838	6.77023e-05	0.0024162	PP2C	Protein phosphatase 2C
Gh_A08G1843-PP2C	350.743	101.997	23.7733	6.33333	-1.90831	4.39624e-06	0.000326799	PP2C	Protein phosphatase 2C
Gh_A09G1499-PP2C	7.73667	25.8333	0.496667	1.56333	1.65428	0.000240611	0.00593923	PP2C	Protein phosphatase 2C
Gh_A10G1998-PP2C	1473.37	769.19	87.9	42.2767	-1.056	6.38293e-05	0.00232704	PP2C	Protein phosphatase 2C
Gh_A10G2160-PP2C	360.857	149.843	22.4667	8.78	-1.35549	4.68883e-05	0.00185806	PP2C	Protein phosphatase 2C
Gh_A12G2380-PP2C	15.4233	4	0.886667	0.216667	-2.03291	0.000233629	0.0058253	PP2C	Protein phosphatase 2C
Gh_D04G1418-PP2C	557.59	205.853	27.1967	9.27333	-1.55227	0.000276523	0.00654522	PP2C	Protein phosphatase 2C
Gh_D04G1514-PP2C	62.59	28	5.36667	2.25	-1.2541	0.00390381	0.0424176	PP2C	Protein phosphatase 2C
Gh_D04G1656-PP2C	64.5	34.3333	4.01	1.94	-1.04755	0.00315034	0.0364879	PP2C	Protein phosphatase 2C
Gh_D05G3907-PP2C	59.1133	12.5867	3.69333	0.68	-2.44132	1.6112e-05	0.000857953	PP2C	Protein phosphatase 2C
Gh_D06G1822-PP2C	43.2733	15.6667	2.69667	0.916667	-1.55671	0.00179155	0.0245066	PP2C	Protein phosphatase 2C
Gh_D08G2201-PP2C	769.59	406.003	51.5633	25.1633	-1.03502	0.00178371	0.0244498	PP2C	Protein phosphatase 2C
Gh_D09G1743-PP2C	162.337	65	9.44	3.59333	-1.39346	0.000295512	0.0068628	PP2C	Protein phosphatase 2C
Gh_D12G0330-PP2C	94.11	49.16	5.72333	2.78	-1.04177	0.000695916	0.0125747	PP2C	Protein phosphatase 2C
Gh_D12G2508-PP2C	34.5767	13	2.04	0.7	-1.54314	0.000902905	0.0152135	PP2C	Protein phosphatase 2C
Gh_A08G2192-PP2C	247.563	108.18	13.13	5.27	-1.31699	0.000161421	0.00449815	PP2C	Protein phosphatase 2C
Gh_A07G0123-PP2C	103.667	54.3333	5.22	2.58667	-1.01296	0.0013716	0.0203025	PP2C	Protein phosphatase 2C
Gh_A01G1739	326.333	120.6	27.3967	9.97667	-1.45737	6.93951e-05	0.00246178	ZSD1	Zerumbone synthase
Gh_A01G1737	146.393	50.5	10.2167	3.44667	-1.56765	2.30213e-05	0.00111078	ZSD1	Zerumbone synthase
Gh_A01G1740	48.8267	5.36333	4.45333	0.446667	-3.31762	7.87844e-06	0.000508988	ZSD1	Zerumbone synthase
Gh_D01G1986	240.69	79.8333	20.4167	6.59333	-1.63067	1.63447e-07	2.79858e-05	ZSD1	Zerumbone synthase
Gh_D01G1988	416.913	74.1533	37.4433	6.15	-2.60605	3.15145e-06	0.000257539	ZSD1	Zerumbone synthase
Gh_D01G1989	416.913	74.1533	37.4433	6.15	-2.60605	3.15169e-06	0.000257539	ZSD1	Zerumbone synthase
Gh_D08G0756	108.947	46	8.06	3.12667	-1.36615	0.000558057	0.0107559	ZSD1	Zerumbone synthase
